# Supplementary material for: Chemoproteomic Profiling of C. albicans for Characterization of Anti-fungal Kinase Inhibitors
Source: bioRxiv. 2025 Jan 10:2025.01.10.632200. Preprint. [Version 1] doi: 10.1101/2025.01.10.632200 (PMC11741263; doi:10.1101/2025.01.10.632200)
Supplement: Supplement 2 [file media-2.xlsx]

## Sheet: Raw Data Initial MIBS Pulldown
Protein IDs	Majority protein IDs	Peptide counts (all)	Peptide counts (razor+unique)	Peptide counts (unique)	Fasta headers	Number of proteins	Peptides	Razor + unique peptides	Unique peptides	Peptides 1	Peptides 2	Razor + unique peptides 1	Razor + unique peptides 2	Unique peptides 1	Unique peptides 2	Sequence coverage [%]	Unique + razor sequence coverage [%]	Unique sequence coverage [%]	Mol. weight [kDa]	Sequence length	Sequence lengths	Q-value	Score	Identification type 1	Identification type 2	Sequence coverage 1 [%]	Sequence coverage 2 [%]	Intensity	Intensity 1	Intensity 2	LFQ intensity 1	LFQ intensity 2	MS/MS count 1	MS/MS count 2	MS/MS count	Only identified by site	Reverse	Potential contaminant	id	Peptide IDs	Peptide is razor	Mod. peptide IDs	Evidence IDs	MS/MS IDs	Best MS/MS	Oxidation (M) site IDs	Oxidation (M) site positions	Taxonomy IDs
A0A1D8PMU7;A0A1D8PKY5;A0A1D8PIT9;A0A1D8PPA9;A0A1D8PRM3;A0A1D8PFZ1;A0A1D8PMT1;Q59KS8;A0A1D8PRK6;A0A1D8PP87;A0A1D8PC38;A0A1D8PUC0;A0A1D8PDT5	A0A1D8PMU7;A0A1D8PKY5;A0A1D8PIT9;A0A1D8PPA9;A0A1D8PRM3;A0A1D8PFZ1;A0A1D8PMT1;Q59KS8;A0A1D8PRK6;A0A1D8PP87;A0A1D8PC38;A0A1D8PUC0;A0A1D8PDT5	1;1;1;1;1;1;1;1;1;1;1;1;1	1;1;1;1;1;1;1;1;1;1;1;1;1	1;1;1;1;1;1;1;1;1;1;1;1;1	tr|A0A1D8PMU7|A0A1D8PMU7_CANAL Tlo11p OS=Candida albicans (strain SC5314 / ATCC MYA-2876) OX=237561 GN=TLO11 PE=4 SV=1;tr|A0A1D8PKY5|A0A1D8PKY5_CANAL Tlo8p OS=Candida albicans (strain SC5314 / ATCC MYA-2876) OX=237561 GN=TLO8 PE=4 SV=1;tr|A0A1D8PIT9|A0A1D8	13	1	1	1	1	1	1	1	1	1	5.9	5.9	5.9	19.967	169	169;169;169;174;175;176;218;225;250;252;255;273;331	0.0025274	6.9273	By MS/MS	By MS/MS	5.9	5.9	10244000	6475100	3769300	0	0	1	1	2				0	4435	TRUE	4626	11627;11628	11872;11873	11872			-1;-1;-1;-1;-1;-1;-1;-1;-1;-1;-1;-1;-1
A0A1D8PC56	A0A1D8PC56	12	12	12	tr|A0A1D8PC56|A0A1D8PC56_CANAL Glucose-signaling factor 2 OS=Candida albicans (strain SC5314 / ATCC MYA-2876) OX=237561 GN=CAALFM_C100210CA PE=4 SV=1	1	12	12	12	12	11	12	11	12	11	32.3	32.3	32.3	44.436	384	384	0	169.2	By MS/MS	By MS/MS	32.3	31.2	451120000	246590000	204530000	40339000	49948000	12	11	23				1	193;584;585;1258;1467;4229;4423;5708;7567;7913;7914;9073	True;True;True;True;True;True;True;True;True;True;True;True	203;613;614;1318;1541;4413;4613;5994;7947;8305;8306;9520	657;658;1652;1653;1654;1655;3478;3479;4006;4007;11134;11135;11136;11137;11590;11591;14923;14924;19986;19987;19988;19989;20892;20893;20894;20895;23986;23987	990;991;1943;1944;1945;3796;4317;4318;11405;11406;11407;11408;11824;15105;15106;20290;20291;20292;21221;21222;21223;24529;24530	990;1944;1945;3796;4317;11407;11824;15105;20290;21221;21222;24529			-1
A0A1D8PC71	A0A1D8PC71	1	1	1	tr|A0A1D8PC71|A0A1D8PC71_CANAL CCR4-NOT core subunit OS=Candida albicans (strain SC5314 / ATCC MYA-2876) OX=237561 GN=CAALFM_C100330CA PE=3 SV=1	1	1	1	1	0	1	0	1	0	1	6	6	6	20.881	182	182	1	-2		By MS/MS	0	6	4818500	0	4818500	0	0	0	1	1	+			2	9079	TRUE	9526	24003	24542	24542	0	17	-1
A0A1D8PC73	A0A1D8PC73	3	3	3	tr|A0A1D8PC73|A0A1D8PC73_CANAL MICOS complex subunit MIC19 OS=Candida albicans (strain SC5314 / ATCC MYA-2876) OX=237561 GN=CAALFM_C100450CA PE=4 SV=1	1	3	3	3	1	3	1	3	1	3	40	40	40	16.628	150	150	0	18.051	By MS/MS	By MS/MS	18.7	40	13255000	2104500	11151000	0	0	1	3	4				3	1324;7149;8356	True;True;True	1391;7510;8774	3662;18927;22107;22108	3985;19253;22646;22647	3985;19253;22646			-1
A0A1D8PC76;Q5AH20	A0A1D8PC76	5;1	5;1	5;1	tr|A0A1D8PC76|A0A1D8PC76_CANAL Aldehyde dehydrogenase OS=Candida albicans (strain SC5314 / ATCC MYA-2876) OX=237561 GN=CAALFM_C100410CA PE=3 SV=1	2	5	5	5	5	4	5	4	5	4	13.1	13.1	13.1	60.634	542	542;661	0	29.367	By MS/MS	By MS/MS	13.1	10.3	43752000	29263000	14490000	9129000	8112600	4	2	6				4	10;310;2490;4342;8723	True;True;True;True;True	11;325;2613;4530;9159	28;935;936;6597;6598;11391;11392;23004;23005	24;1250;6837;6838;11641;23509;23510	24;1250;6837;11641;23510			-1;-1
A0A1D8PC97	A0A1D8PC97	20	20	20	tr|A0A1D8PC97|A0A1D8PC97_CANAL Tubulin beta chain OS=Candida albicans (strain SC5314 / ATCC MYA-2876) OX=237561 GN=TUB2 PE=3 SV=1	1	20	20	20	20	17	20	17	20	17	59.2	59.2	59.2	49.997	449	449	0	278.12	By MS/MS	By MS/MS	59.2	51.9	2983900000	1803500000	1180400000	261750000	234090000	43	33	76				5	647;974;1301;2599;3698;3963;4159;4230;4428;4879;5392;5901;6642;7068;7573;8057;8365;9188;9244;9245	True;True;True;True;True;True;True;True;True;True;True;True;True;True;True;True;True;True;True;True	678;1018;1365;1366;2724;3867;4138;4341;4414;4618;4619;5090;5091;5648;6204;6979;7428;7953;7954;8455;8783;8784;9636;9697;9698	1783;1784;1785;1786;2674;2675;2676;2677;3603;3604;6990;6991;6992;6993;6994;6995;9859;9860;10497;10969;10970;11138;11139;11605;11606;11607;11608;12774;12775;12776;12777;12778;12779;12780;12781;12782;12783;12784;12785;12786;12787;12788;12789;12790;12791;14058;14059;15468;15469;15470;15471;15472;17554;18696;18697;18698;18699;18700;18701;20001;20002;20003;20004;20005;20006;20007;20008;21243;21244;212…	2058;2059;2060;2061;2988;2989;2990;2991;2992;3919;3920;3921;7270;7271;7272;7273;7274;7275;7276;10177;10178;10797;11258;11259;11409;11410;11844;11845;11846;11847;13017;13018;13019;13020;13021;13022;13023;13024;13025;13026;13027;13028;13029;13030;13031;13032;13033;13034;14265;14266;15636;15637;15638;17887;19026;19027;19028;19029;20302;20303;20304;20305;20306;20307;20308;20309;21585;21586;21587;2158…	2058;2990;3920;7270;10178;10797;11259;11410;11845;13019;14266;15637;17887;19029;20306;21585;22672;24812;24979;24980	1;2;3;4;5;6;7;8;9	147;163;164;233;267;276;293;363;388	-1
A0A1D8PCB9	A0A1D8PCB9	1	1	1	sp|A0A1D8PCB9|ERG2_CANAL C-8 sterol isomerase ERG2 OS=Candida albicans (strain SC5314 / ATCC MYA-2876) OX=237561 GN=ERG2 PE=2 SV=1	1	1	1	1	1	1	1	1	1	1	5.5	5.5	5.5	24.559	217	217	0.0026906	9.7625	By MS/MS	By MS/MS	5.5	5.5	76267000	30845000	45421000	0	0	1	1	2				6	6599	TRUE	6934	17412;17413	17728;17729	17728			-1
A0A1D8PCC3	A0A1D8PCC3	16	16	16	tr|A0A1D8PCC3|A0A1D8PCC3_CANAL Transcriptional regulator OS=Candida albicans (strain SC5314 / ATCC MYA-2876) OX=237561 GN=SIN3 PE=4 SV=1	1	16	16	16	15	16	15	16	15	16	15.4	15.4	15.4	159.98	1411	1411	0	163.29	By MS/MS	By MS/MS	14.7	15.4	326640000	191160000	135480000	36917000	37616000	7	15	22				7	508;1032;1086;1967;2325;2512;4081;4466;4666;5861;6092;6410;7362;7388;7492;8201	True;True;True;True;True;True;True;True;True;True;True;True;True;True;True;True	534;1078;1135;2063;2441;2635;4262;4657;4863;6163;6405;6735;7732;7758;7867;8610	1461;1462;2832;2833;3046;3047;5269;5270;6147;6148;6648;6649;10785;10786;11700;11701;12224;12225;15379;16084;16085;16897;16898;19500;19501;19551;19552;19794;19795;21695;21696	1745;1746;3148;3411;5525;6370;6371;6879;11071;11072;11949;12496;12497;15554;16359;17179;17180;19847;19848;19894;20115;22236;22237	1746;3148;3411;5525;6371;6879;11072;11949;12496;15554;16359;17180;19847;19894;20115;22237	10	1046	-1
A0A1D8PCD0	A0A1D8PCD0	3	3	3	tr|A0A1D8PCD0|A0A1D8PCD0_CANAL DNA-directed RNA polymerase II core subunit OS=Candida albicans (strain SC5314 / ATCC MYA-2876) OX=237561 GN=RPB11 PE=3 SV=1	1	3	3	3	3	2	3	2	3	2	23.4	23.4	23.4	14.233	124	124	0	19.585	By MS/MS	By MS/MS	23.4	17.7	11850000	7251200	4598500	4551100	4345000	3	2	5				8	2031;3692;8497	True;True;True	2130;3861;8924	5424;5425;9848;9849;22452	5665;5666;10168;10169;22973	5666;10168;22973			-1
A0A1D8PCD8	A0A1D8PCD8	3	3	3	tr|A0A1D8PCD8|A0A1D8PCD8_CANAL Trans-2-enoyl-CoA reductase (NADPH) OS=Candida albicans (strain SC5314 / ATCC MYA-2876) OX=237561 GN=TSC13 PE=3 SV=1	1	3	3	3	3	3	3	3	3	3	16.7	16.7	16.7	36.181	312	312	0	35.96	By MS/MS	By MS/MS	16.7	16.7	168810000	107880000	60931000	42096000	42211000	4	3	7				9	989;2327;6894	True;True;True	1034;2443;2444;7247	2715;2716;6151;6152;6153;6154;18188;18189	3029;6374;6375;6376;6377;18494;18495	3029;6374;18494	11	154	-1
A0A1D8PCG4	A0A1D8PCG4	2	2	2	tr|A0A1D8PCG4|A0A1D8PCG4_CANAL Glycogenin glucosyltransferase OS=Candida albicans (strain SC5314 / ATCC MYA-2876) OX=237561 GN=CAALFM_C101360CA PE=4 SV=1	1	2	2	2	2	2	2	2	2	2	4.4	4.4	4.4	75.976	660	660	0	12.245	By MS/MS	By MS/MS	4.4	4.4	16457000	8707900	7748900	6550800	7767100	2	1	3				10	7110;8331	True;True	7471;8748	18849;18850;22041;22042	19179;22585;22586	19179;22586			-1
A0A1D8PCG7	A0A1D8PCG7	2	2	2	sp|A0A1D8PCG7|RS21B_CANAL Small ribosomal subunit protein eS21 OS=Candida albicans (strain SC5314 / ATCC MYA-2876) OX=237561 GN=RPS21B PE=1 SV=1	1	2	2	2	1	2	1	2	1	2	27.6	27.6	27.6	9.6387	87	87	0	14.733	By MS/MS	By MS/MS	10.3	27.6	21840000	11386000	10454000	0	0	1	2	3				11	4136;5324	True;True	4317;5560	10915;10916;13845	11208;11209;14038	11208;14038	12	1	-1
A0A1D8PCI5	A0A1D8PCI5	4	4	4	tr|A0A1D8PCI5|A0A1D8PCI5_CANAL arginine--tRNA ligase OS=Candida albicans (strain SC5314 / ATCC MYA-2876) OX=237561 GN=CAALFM_C101530CA PE=3 SV=1	1	4	4	4	4	4	4	4	4	4	9.5	9.5	9.5	70.792	622	622	0	33.612	By MS/MS	By MS/MS	9.5	9.5	31723000	19810000	11913000	6555300	6236600	2	2	4				12	3602;4139;6364;7003	True;True;True;True	3768;4320;6688;7359	9634;9635;10922;10923;16792;16793;18434;18435	9972;11213;17084;17085;18723;18724	9972;11213;17084;18723			-1
Q5A5Q8;A0A1D8PCI6	Q5A5Q8;A0A1D8PCI6	15;15	15;15	15;15	tr|Q5A5Q8|Q5A5Q8_CANAL 40S ribosomal protein S4 OS=Candida albicans (strain SC5314 / ATCC MYA-2876) OX=237561 GN=RPS4A PE=3 SV=1;sp|A0A1D8PCI6|RS4_CANAL Small ribosomal subunit protein eS4 OS=Candida albicans (strain SC5314 / ATCC MYA-2876) OX=237561 GN=RP	2	15	15	15	14	14	14	14	14	14	57.3	57.3	57.3	29.364	262	262;262	0	110.89	By MS/MS	By MS/MS	57.3	53.8	948030000	542100000	405930000	79563000	91636000	11	14	25				13	273;756;1564;1789;2882;2942;3703;4051;4997;5007;5025;5209;6139;7696;9240	True;True;True;True;True;True;True;True;True;True;True;True;True;True;True	288;794;1642;1878;3018;3082;3872;4231;5212;5222;5241;5430;6454;8080;9693	848;849;2061;2062;4255;4256;4861;4862;7789;7790;7928;9872;10714;10715;13056;13057;13077;13078;13120;13121;13569;13570;13571;16202;16203;20294;20295;24423;24424	1167;1168;2335;2336;4571;4572;5148;5149;8119;8253;10191;11008;11009;13280;13281;13301;13302;13351;13352;13789;13790;13791;16475;20577;20578;24971;24972	1167;2336;4572;5148;8119;8253;10191;11008;13281;13301;13351;13789;16475;20578;24972	13;14;15;16;17	19;65;66;87;182	-1;-1
A0A1D8PCI9	A0A1D8PCI9	6	6	6	tr|A0A1D8PCI9|A0A1D8PCI9_CANAL Protein kinase OS=Candida albicans (strain SC5314 / ATCC MYA-2876) OX=237561 GN=ABC1 PE=3 SV=1	1	6	6	6	6	5	6	5	6	5	18.2	18.2	18.2	63.994	566	566	0	43.243	By MS/MS	By MS/MS	18.2	15.9	65949000	39501000	26449000	10779000	10188000	6	5	11				14	1424;1610;3205;4348;4405;7617	True;True;True;True;True;True	1496;1688;3353;4536;4595;7998	3897;4403;4404;8608;8609;11407;11408;11409;11410;11552;11553;20109;20110	4209;4722;4723;8976;8977;11653;11654;11655;11792;11793;20401;20402	4209;4722;8976;11653;11793;20401	18	201	-1
A0A1D8PCJ0	A0A1D8PCJ0	4	4	4	tr|A0A1D8PCJ0|A0A1D8PCJ0_CANAL Oxidoreductase ENV9 OS=Candida albicans (strain SC5314 / ATCC MYA-2876) OX=237561 GN=CAALFM_C101620CA PE=3 SV=1	1	4	4	4	3	4	3	4	3	4	13.6	13.6	13.6	37.37	332	332	0	24.613	By MS/MS	By MS/MS	10.2	13.6	14921000	5967000	8954200	3993000	3569900	3	2	5				15	1841;3380;4679;5646	True;True;True;True	1933;3533;4876;5931	4985;9057;9058;12249;12250;14744;14745	5268;9443;9444;12518;14913	5268;9444;12518;14913			-1
A0A1D8PCL1	A0A1D8PCL1	1	1	1	sp|A0A1D8PCL1|HGT1_CANAL High-affinity glucose transporter 1 OS=Candida albicans (strain SC5314 / ATCC MYA-2876) OX=237561 GN=HGT1 PE=1 SV=1	1	1	1	1	1	1	1	1	1	1	2.9	2.9	2.9	60.67	545	545	0.0025231	6.85	By MS/MS	By MS/MS	2.9	2.9	7138300	3069200	4069100	0	0	1	1	2				16	7587	TRUE	7968	20040;20041;20042	20337;20338	20337			-1
A0A1D8PCL9	A0A1D8PCL9	1	1	1	tr|A0A1D8PCL9|A0A1D8PCL9_CANAL Zinc-ribbon 15 domain-containing protein OS=Candida albicans (strain SC5314 / ATCC MYA-2876) OX=237561 GN=CAALFM_C102060WA PE=4 SV=1	1	1	1	1	1	0	1	0	1	0	19.3	19.3	19.3	9.8175	88	88	1	-2	By MS/MS		19.3	0	3929500	3929500	0	0	0	1	0	1	+			17	715	TRUE	752	1959	2226	2226	19	76	-1
A0A1D8PCM9	A0A1D8PCM9	2	2	2	tr|A0A1D8PCM9|A0A1D8PCM9_CANAL SBF complex DNA-binding subunit OS=Candida albicans (strain SC5314 / ATCC MYA-2876) OX=237561 GN=SWI4 PE=4 SV=1	1	2	2	2	1	2	1	2	1	2	1.8	1.8	1.8	114.51	1019	1019	0	11.847	By MS/MS	By MS/MS	0.7	1.8	7976800	3103900	4872900	0	0	1	2	3				18	3181;4195	True;True	3329;4378	8543;11054;11055;11056	8913;11339;11340	8913;11339			-1
A0A1D8PCQ3	A0A1D8PCQ3	4	4	4	tr|A0A1D8PCQ3|A0A1D8PCQ3_CANAL Eukaryotic translation initiation factor 2A OS=Candida albicans (strain SC5314 / ATCC MYA-2876) OX=237561 GN=CAALFM_C102430CA PE=3 SV=1	1	4	4	4	3	4	3	4	3	4	8.9	8.9	8.9	71.091	643	643	0	35.663	By MS/MS	By MS/MS	6.2	8.9	48545000	26726000	21819000	15705000	18785000	3	3	6				19	2125;2562;7529;8917	True;True;True;True	2230;2687;7906;9359	5673;5674;6769;19885;19886;23567;23568	5925;5926;6986;20197;24105;24106	5925;6986;20197;24106			-1
A0A1D8PCQ5	A0A1D8PCQ5	6	6	6	sp|A0A1D8PCQ5|RL26B_CANAL Large ribosomal subunit protein uL24 OS=Candida albicans (strain SC5314 / ATCC MYA-2876) OX=237561 GN=RPL26B PE=1 SV=1	1	6	6	6	6	5	6	5	6	5	45.7	45.7	45.7	14.185	127	127	0	38.789	By MS/MS	By MS/MS	45.7	38.6	168560000	95219000	73339000	26251000	27081000	6	4	10				20	680;1948;3735;6423;7228;8524	True;True;True;True;True;True	716;2043;3905;6750;7593;8952	1878;1879;5224;5225;9949;16940;16941;19146;19147;22529;22530	2144;2145;5485;5486;10268;17216;19480;19481;23058;23059	2144;5486;10268;17216;19481;23059			-1
A0A1D8PCR0	A0A1D8PCR0	2	2	2	tr|A0A1D8PCR0|A0A1D8PCR0_CANAL PH domain-containing protein OS=Candida albicans (strain SC5314 / ATCC MYA-2876) OX=237561 GN=CAALFM_C102370CA PE=4 SV=1	1	2	2	2	2	1	2	1	2	1	1.5	1.5	1.5	137.11	1209	1209	0	11.849	By MS/MS	By MS/MS	1.5	0.7	200280000	123400000	76887000	0	0	2	1	3				21	4707;7936	True;True	4907;8328	12317;20947;20948;20949	12581;21282;21283	12581;21282			-1
A0A1D8PCR4	A0A1D8PCR4	1	1	1	tr|A0A1D8PCR4|A0A1D8PCR4_CANAL Dip5p OS=Candida albicans (strain SC5314 / ATCC MYA-2876) OX=237561 GN=DIP5 PE=4 SV=1	1	1	1	1	1	1	1	1	1	1	1.4	1.4	1.4	65.196	586	586	0.0040617	6.4276	By MS/MS	By MS/MS	1.4	1.4	6652700	3318300	3334400	0	0	0	1	1				22	2016	TRUE	2114	5393;5394	5639	5639			-1
A0A1D8PCS2	A0A1D8PCS2	2	2	2	tr|A0A1D8PCS2|A0A1D8PCS2_CANAL Uncharacterized protein OS=Candida albicans (strain SC5314 / ATCC MYA-2876) OX=237561 GN=CAALFM_C102410CA PE=4 SV=1	1	2	2	2	2	2	2	2	2	2	5.3	5.3	5.3	40.183	357	357	0	16.851	By MS/MS	By MS/MS	5.3	5.3	27526000	15395000	12131000	10329000	11436000	2	2	4				23	3714;6573	True;True	3884;6907	9902;9903;17357;17358	10222;10223;17674;17675	10223;17675			-1
A0A1D8PCT0;A0A1D8PRT5	A0A1D8PCT0	15;1	15;1	15;1	tr|A0A1D8PCT0|A0A1D8PCT0_CANAL 1,3-beta-glucan synthase OS=Candida albicans (strain SC5314 / ATCC MYA-2876) OX=237561 GN=GSC1 PE=3 SV=1	2	15	15	15	14	14	14	14	14	14	11.3	11.3	11.3	218.1	1897	1897;1640	0	161.87	By MS/MS	By MS/MS	10.9	10.6	186660000	88372000	98284000	21417000	22280000	12	13	25				24	8;478;987;3192;4511;4738;5171;5402;5763;6221;6747;7339;8305;8423;8743	True;True;True;True;True;True;True;True;True;True;True;True;True;True;True	8;504;1032;3340;4702;4940;5391;5661;6052;6540;7090;7707;8721;8844;9180	20;21;1391;1392;2712;8569;8570;11803;11804;12396;12397;13484;14094;14095;15055;15056;16439;16440;17823;17824;19427;19428;21988;21989;22264;22265;23053;23054	18;19;1688;1689;3026;8936;8937;12035;12036;12658;13716;14297;14298;15218;15219;16748;16749;18132;18133;19758;19759;22541;22542;22791;23554;23555	19;1688;3026;8936;12035;12658;13716;14297;15219;16748;18132;19759;22541;22791;23554	20;21;22	185;190;295	-1;-1
A0A1D8PCT4	A0A1D8PCT4	3	3	3	tr|A0A1D8PCT4|A0A1D8PCT4_CANAL phenylalanine--tRNA ligase OS=Candida albicans (strain SC5314 / ATCC MYA-2876) OX=237561 GN=FRS2 PE=3 SV=1	1	3	3	3	2	3	2	3	2	3	13.5	13.5	13.5	56.481	496	496	0	20.024	By MS/MS	By MS/MS	6.2	13.5	22651000	8464800	14186000	10080000	8266900	2	3	5				25	172;3170;6301	True;True;True	182;3318;6622	561;562;8515;8516;16627	794;795;8887;8888;16920	794;8887;16920			-1
A0A1D8PCU5	A0A1D8PCU5	1	1	1	tr|A0A1D8PCU5|A0A1D8PCU5_CANAL Uncharacterized protein OS=Candida albicans (strain SC5314 / ATCC MYA-2876) OX=237561 GN=CAALFM_C102650WA PE=4 SV=1	1	1	1	1	1	1	1	1	1	1	9	9	9	22.607	200	200	0	19.974	By MS/MS	By matching	9	9	8297800	5347000	2950900	0	0	1	0	1				26	6776	TRUE	7121	17884;17885	18188	18188			-1
A0A1D8PCW6	A0A1D8PCW6	9	9	9	sp|A0A1D8PCW6|RS16A_CANAL Small ribosomal subunit protein uS9 OS=Candida albicans (strain SC5314 / ATCC MYA-2876) OX=237561 GN=RPS16A PE=1 SV=1	1	9	9	9	9	9	9	9	9	9	64.8	64.8	64.8	15.739	142	142	0	82.1	By MS/MS	By MS/MS	64.8	64.8	1200800000	619530000	581300000	221270000	258930000	12	10	22				27	2294;2704;3233;3572;7490;7903;8733;8834;9341	True;True;True;True;True;True;True;True;True	2408;2834;3381;3735;7865;8294;9169;9275;9801	6073;6074;7305;7306;8674;8675;8676;8677;9555;9556;9557;9558;19788;19789;20855;20856;23026;23027;23028;23344;23345;24686;24687;24688;24689	6302;6303;7631;7632;9040;9041;9897;9898;9899;9900;20110;20111;21178;21179;23527;23528;23529;23890;23891;25234;25235;25236;25237	6302;7631;9041;9897;20111;21178;23529;23891;25236			-1
A0A1D8PCX0	A0A1D8PCX0	12	12	12	tr|A0A1D8PCX0|A0A1D8PCX0_CANAL Uncharacterized protein OS=Candida albicans (strain SC5314 / ATCC MYA-2876) OX=237561 GN=TCB3 PE=4 SV=1	1	12	12	12	11	10	11	10	11	10	11.1	11.1	11.1	158.44	1417	1417	0	86.983	By MS/MS	By MS/MS	10.3	9.7	7066500000	3768100000	3298500000	3712300000	4618400000	8	9	17				28	1039;1874;4121;5113;5147;5210;6725;6791;7117;8087;8205;9052	True;True;True;True;True;True;True;True;True;True;True;True	1086;1966;4302;5332;5367;5431;7068;7141;7478;8489;8614;9499	2859;2860;5061;10884;10885;13333;13410;13411;13572;17772;17773;17936;17937;18862;18863;18864;21338;21339;21703;21704;23939;23940	3182;3183;5338;11181;11182;13549;13632;13633;13792;18090;18091;18252;18253;19189;19190;21689;22242;22243;24489	3182;5338;11182;13549;13632;13792;18090;18252;19189;21689;22242;24489	23;24;25	451;547;1156	-1
A0A1D8PCX8	A0A1D8PCX8	8	8	8	sp|A0A1D8PCX8|RL6_CANAL Large ribosomal subunit protein eL6 OS=Candida albicans (strain SC5314 / ATCC MYA-2876) OX=237561 GN=RPL6 PE=1 SV=1	1	8	8	8	7	8	7	8	7	8	50	50	50	19.763	176	176	0	64.825	By MS/MS	By MS/MS	45.5	50	99296000	55120000	44176000	13179000	15198000	7	7	14				29	539;2261;5694;6804;7523;8588;8614;8939	True;True;True;True;True;True;True;True	567;2374;5980;7154;7899;9020;9047;9381	1541;1542;5995;14891;14892;17961;17962;19867;19868;22685;22686;22741;22742;23613;23614	1830;1831;6231;15076;15077;18273;18274;20180;20181;23213;23262;23263;24142;24143	1830;6231;15076;18273;20181;23213;23263;24142			-1
A0A1D8PCY4	A0A1D8PCY4	2	2	2	tr|A0A1D8PCY4|A0A1D8PCY4_CANAL Ecm33p OS=Candida albicans (strain SC5314 / ATCC MYA-2876) OX=237561 GN=ECM33 PE=3 SV=1	1	2	2	2	2	0	2	0	2	0	6.6	6.6	6.6	43.539	423	423	0	16.737	By MS/MS		6.6	0	2803300	2803300	0	0	0	2	0	2				30	5501;8298	True;True	5778;8714	14379;21973	14595;22529	14595;22529			-1
A0A1D8PCY5	A0A1D8PCY5	6	5	5	tr|A0A1D8PCY5|A0A1D8PCY5_CANAL Septin OS=Candida albicans (strain SC5314 / ATCC MYA-2876) OX=237561 GN=CDC12 PE=3 SV=1	1	6	5	5	6	6	5	5	5	5	17.6	15.4	15.4	45.818	397	397	0	42.839	By MS/MS	By MS/MS	17.6	17.6	139140000	81484000	57658000	23760000	24749000	4	4	8				31	86;2367;4815;6035;6615;8591	True;True;True;True;True;False	92;2487;5023;6344;6951;9023	247;248;6293;6294;12630;12631;15935;15936;17447;17448;22689;22690	274;6547;6548;12889;12890;16209;16210;17760;17761;23216;23217	274;6548;12890;16209;17760;23216	26	378	-1
A0A1D8PCZ5	A0A1D8PCZ5	5	5	5	tr|A0A1D8PCZ5|A0A1D8PCZ5_CANAL Uncharacterized protein OS=Candida albicans (strain SC5314 / ATCC MYA-2876) OX=237561 GN=ARP7 PE=3 SV=1	1	5	5	5	4	4	4	4	4	4	16.1	16.1	16.1	43.043	378	378	0	33.469	By MS/MS	By MS/MS	13.5	14	63807000	35337000	28470000	12578000	11855000	3	4	7				32	90;1955;3103;7993;8605	True;True;True;True;True	96;2051;3250;8388;9037	256;257;258;5239;5240;8368;21086;22721;22722	281;282;5495;8750;21439;23244;23245	282;5495;8750;21439;23244			-1
A0A1D8PD05	A0A1D8PD05	2	2	2	tr|A0A1D8PD05|A0A1D8PD05_CANAL Medium-chain fatty acid ethyl ester synthase/esterase OS=Candida albicans (strain SC5314 / ATCC MYA-2876) OX=237561 GN=EHT1 PE=3 SV=1	1	2	2	2	2	2	2	2	2	2	4.7	4.7	4.7	48.06	425	425	0	18.701	By MS/MS	By MS/MS	4.7	4.7	16262000	12802000	3459900	0	0	1	2	3				33	4329;9174	True;True	4517;9622	11366;11367;24237;24238	11619;11620;24777	11619;24777			-1
A0A1D8PD15	A0A1D8PD15	8	8	8	tr|A0A1D8PD15|A0A1D8PD15_CANAL Proteasome regulatory particle lid subunit OS=Candida albicans (strain SC5314 / ATCC MYA-2876) OX=237561 GN=RPN3 PE=3 SV=1	1	8	8	8	8	8	8	8	8	8	17.3	17.3	17.3	54.908	481	481	0	57.8	By MS/MS	By MS/MS	17.3	17.3	82602000	45681000	36922000	11707000	11796000	6	6	12				34	879;1506;1630;4877;6931;8233;8289;9384	True;True;True;True;True;True;True;True	921;1581;1708;5088;7284;8643;8705;9845	2433;2434;4108;4109;4441;4442;12770;12771;18273;18274;21777;21778;21951;21952;24784;24785	2751;2752;4421;4422;4758;13013;13014;18586;18587;22316;22508;25332	2751;4421;4758;13013;18587;22316;22508;25332			-1
A0A1D8PD35	A0A1D8PD35	5	5	5	tr|A0A1D8PD35|A0A1D8PD35_CANAL Cytochrome b5 heme-binding domain-containing protein OS=Candida albicans (strain SC5314 / ATCC MYA-2876) OX=237561 GN=CAALFM_C103750WA PE=4 SV=1	1	5	5	5	5	5	5	5	5	5	33.9	33.9	33.9	21.201	183	183	0	34.265	By MS/MS	By MS/MS	33.9	33.9	101710000	55841000	45864000	25795000	29268000	5	5	10				35	2316;2660;3919;8836;8907	True;True;True;True;True	2432;2788;4092;9277;9349	6128;6129;7195;7196;10356;10357;23347;23348;23541;23542	6351;6352;7529;7530;10657;10658;23893;23894;24083;24084	6351;7529;10657;23894;24084			-1
A0A1D8PD38	A0A1D8PD38	2	2	2	tr|A0A1D8PD38|A0A1D8PD38_CANAL alpha-1,2-Mannosidase OS=Candida albicans (strain SC5314 / ATCC MYA-2876) OX=237561 GN=MNS1 PE=3 SV=1	1	2	2	2	2	2	2	2	2	2	6	6	6	70.207	615	615	0	12.646	By MS/MS	By matching	6	6	16286000	10089000	6196900	5814800	4936900	2	0	2				36	652;7240	True;True	684;7605	1801;1802;19182;19183	2076;19513	2076;19513			-1
A0A1D8PD39	A0A1D8PD39	12	12	12	sp|A0A1D8PD39|HMDH_CANAL 3-hydroxy-3-methylglutaryl-coenzyme A reductase 1 OS=Candida albicans (strain SC5314 / ATCC MYA-2876) OX=237561 GN=HMG1 PE=2 SV=1	1	12	12	12	12	12	12	12	12	12	16	16	16	116.47	1073	1073	0	149.51	By MS/MS	By MS/MS	16	16	258300000	137630000	120680000	21131000	23968000	12	12	24				37	274;440;1480;2743;4247;4869;5251;5383;7056;7699;7925;8189	True;True;True;True;True;True;True;True;True;True;True;True	289;464;1554;2875;4431;5080;5473;5637;7416;8083;8317;8597	850;851;1280;1281;4037;4038;7400;7401;11175;11176;12757;12758;13654;13655;14034;14035;18649;18650;20304;20305;20306;20917;20918;21640;21641	1169;1170;1573;1574;4346;4347;7716;7717;11446;11447;13002;13865;13866;14247;14248;18975;18976;20587;20588;20589;21246;21247;22141;22142	1169;1573;4347;7717;11447;13002;13865;14247;18975;20587;21246;22142	27	1	-1
A0A1D8PD49	A0A1D8PD49	2	2	2	tr|A0A1D8PD49|A0A1D8PD49_CANAL PCI domain-containing protein OS=Candida albicans (strain SC5314 / ATCC MYA-2876) OX=237561 GN=CAALFM_C103950CA PE=4 SV=1	1	2	2	2	2	1	2	1	2	1	14.5	14.5	14.5	20.202	179	179	0	13.319	By MS/MS	By MS/MS	14.5	8.9	1533400	1472300	61025	0	0	2	1	3				38	7038;9107	True;True	7398;9554	18595;18596;18597;24075	18926;18927;24620	18926;24620			-1
A0A1D8PD60	A0A1D8PD60	5	5	5	tr|A0A1D8PD60|A0A1D8PD60_CANAL Uncharacterized protein OS=Candida albicans (strain SC5314 / ATCC MYA-2876) OX=237561 GN=NUE2 PE=4 SV=1	1	5	5	5	4	5	4	5	4	5	10.8	10.8	10.8	58.161	502	502	0	35.653	By MS/MS	By MS/MS	9.4	10.8	36818000	20548000	16269000	7564200	7316000	3	5	8				39	425;4626;6214;7992;8996	True;True;True;True;True	449;4820;6533;8387;9441	1246;1247;12131;16423;16424;21084;21085;23784;23785	1545;12406;16733;16734;21437;21438;24318;24319	1545;12406;16733;21438;24318	28	355	-1
A0A1D8PD61	A0A1D8PD61	3	3	3	tr|A0A1D8PD61|A0A1D8PD61_CANAL Succinate dehydrogenase [ubiquinone] cytochrome b small subunit OS=Candida albicans (strain SC5314 / ATCC MYA-2876) OX=237561 GN=CAALFM_C103940WA PE=3 SV=1	1	3	3	3	3	3	3	3	3	3	26.6	26.6	26.6	18.287	169	169	0	22.285	By MS/MS	By MS/MS	26.6	26.6	159550000	81265000	78288000	41489000	55371000	4	5	9				40	1455;4260;7839	True;True;True	1529;4444;8230	3981;3982;11204;11205;20692;20693;20694;20695	4292;4293;11475;11476;20988;20989;20990;20991;20992	4292;11476;20988			-1
A0A1D8PD68	A0A1D8PD68	3	3	3	tr|A0A1D8PD68|A0A1D8PD68_CANAL Cyclin-like domain-containing protein OS=Candida albicans (strain SC5314 / ATCC MYA-2876) OX=237561 GN=CAALFM_C104090CA PE=3 SV=1	1	3	3	3	3	3	3	3	3	3	7.3	7.3	7.3	57.059	495	495	0	27.533	By MS/MS	By MS/MS	7.3	7.3	39412000	19750000	19662000	10227000	12130000	2	3	5				41	3353;4661;8464	True;True;True	3504;4858;8888	8987;8988;12216;12217;22366;22367	9370;12488;12489;22885;22886	9370;12489;22885	29	180	-1
A0A1D8PD78;Q59QH2;A0A1D8PDE2	A0A1D8PD78;Q59QH2;A0A1D8PDE2	2;1;1	2;1;1	2;1;1	tr|A0A1D8PD78|A0A1D8PD78_CANAL Ifd6p OS=Candida albicans (strain SC5314 / ATCC MYA-2876) OX=237561 GN=IFD6 PE=4 SV=1;tr|Q59QH2|Q59QH2_CANAL Csh1p OS=Candida albicans (strain SC5314 / ATCC MYA-2876) OX=237561 GN=CSH1 PE=4 SV=1;tr|A0A1D8PDE2|A0A1D8PDE2_CANAL	3	2	2	2	1	2	1	2	1	2	6.4	6.4	6.4	39.232	344	344;337;348	0	12.795	By MS/MS	By MS/MS	2.9	6.4	14076000	8791400	5284900	0	0	0	2	2				42	2868;7727	True;True	3003;8113	7756;7757;20370	8088;20644	8088;20644			-1;-1;-1
A0A1D8PD80	A0A1D8PD80	4	4	4	tr|A0A1D8PD80|A0A1D8PD80_CANAL Lysophosphatidic acid acyltransferase OS=Candida albicans (strain SC5314 / ATCC MYA-2876) OX=237561 GN=CAALFM_C104110WA PE=4 SV=1	1	4	4	4	3	4	3	4	3	4	10.8	10.8	10.8	34.866	305	305	0	26.758	By MS/MS	By MS/MS	8.2	10.8	51557000	28694000	22862000	12310000	13201000	3	3	6				43	1984;3144;7284;9294	True;True;True;True	2080;3291;7650;9751	5310;8456;8457;19297;19298;24568;24569	5559;8830;19636;19637;25122;25123	5559;8830;19637;25122			-1
A0A1D8PD83	A0A1D8PD83	8	8	7	tr|A0A1D8PD83|A0A1D8PD83_CANAL Septin OS=Candida albicans (strain SC5314 / ATCC MYA-2876) OX=237561 GN=CDC3 PE=3 SV=1	1	8	8	7	7	8	7	8	6	7	27.1	27.1	25	49.059	428	428	0	57.826	By MS/MS	By MS/MS	22.9	27.1	144060000	78085000	65970000	37388000	38886000	5	7	12				44	44;590;3246;4684;5566;7484;8591;8714	True;True;True;True;True;True;True;True	45;619;3394;4881;5845;7859;9023;9149	113;114;1666;1667;8702;12260;12261;14511;14512;14513;19773;19774;22689;22690;22978;22979	103;1953;1954;9065;12527;12528;14709;14710;20098;23216;23217;23482;23483	103;1953;9065;12528;14710;20098;23216;23482			-1
A0A1D8PD97	A0A1D8PD97	3	3	3	tr|A0A1D8PD97|A0A1D8PD97_CANAL ATPase inhibitor, mitochondrial OS=Candida albicans (strain SC5314 / ATCC MYA-2876) OX=237561 GN=CAALFM_C104360CA PE=3 SV=1	1	3	3	3	3	2	3	2	3	2	25.3	25.3	25.3	9.5968	83	83	0	23.039	By MS/MS	By MS/MS	25.3	15.7	169680000	114730000	54945000	61426000	35378000	3	2	5				45	489;4936;4937	True;True;True	515;5150;5151	1414;12910;12911;12912;12913;12914;12915	1706;13143;13144;13145;13146;13147	1706;13143;13145			-1
A0A1D8PD99	A0A1D8PD99	1	1	1	tr|A0A1D8PD99|A0A1D8PD99_CANAL mRNA-binding ribosome biosynthesis protein OS=Candida albicans (strain SC5314 / ATCC MYA-2876) OX=237561 GN=NOP4 PE=4 SV=1	1	1	1	1	0	1	0	1	0	1	1.5	1.5	1.5	84.193	741	741	0.0055777	6.2811		By MS/MS	0	1.5	0	0	0	0	0	0	1	1				46	7263	TRUE	7628	19245	19569	19569	30	12	-1
A0A1D8PDA6	A0A1D8PDA6	28	28	28	tr|A0A1D8PDA6|A0A1D8PDA6_CANAL Cyclin-dependent serine/threonine-protein kinase OS=Candida albicans (strain SC5314 / ATCC MYA-2876) OX=237561 GN=PHO85 PE=3 SV=1	1	28	28	28	28	26	28	26	28	26	72.6	72.6	72.6	38.139	332	332	0	323.31	By MS/MS	By MS/MS	72.6	71.7	112400000000	61534000000	50867000000	5906900000	6488200000	129	115	244				47	147;444;576;577;1013;1014;1546;1583;2627;4040;4360;4366;4535;4536;4747;5120;5121;5122;5437;5810;5862;6072;6094;6884;7782;8161;9209;9210	True;True;True;True;True;True;True;True;True;True;True;True;True;True;True;True;True;True;True;True;True;True;True;True;True;True;True;True	155;468;604;605;1058;1059;1624;1661;2752;2753;4217;4218;4548;4554;4726;4727;4728;4729;4951;4952;5339;5340;5341;5342;5700;5701;5702;6108;6164;6381;6407;7236;7237;8172;8173;8569;9658;9659;9660	396;397;398;399;1290;1291;1630;1631;1632;1633;2781;2782;2783;2784;2785;2786;2787;2788;2789;4214;4215;4216;4217;4218;4219;4321;4322;4323;4324;4325;4326;4327;4328;4329;4330;4331;4332;4333;4334;4335;4336;4337;4338;4339;4340;4341;4342;4343;4344;4345;4346;4347;4348;4349;4350;4351;7110;7111;7112;7113;7114;7115;7116;7117;7118;7119;10676;10677;10678;10679;10680;11435;11436;11437;11438;11449;11450;11451;1…	421;422;423;424;425;426;427;428;1581;1582;1583;1584;1585;1586;1924;1925;1926;3094;3095;3096;3097;3098;3099;3100;3101;3102;3103;3104;3105;3106;3107;3108;4523;4524;4525;4526;4527;4528;4529;4530;4531;4532;4533;4534;4535;4536;4537;4644;4645;4646;4647;4648;4649;4650;4651;4652;4653;4654;4655;4656;4657;4658;4659;4660;4661;4662;4663;4664;4665;4666;4667;4668;4669;4670;4671;4672;4673;4674;4675;4676;4677;46…	423;1581;1924;1926;3098;3108;4526;4649;7453;10964;11677;11695;12080;12092;12684;13569;13582;13583;14448;15367;15555;16291;16363;18471;20794;22086;24876;24879	31;32;33;34;35;36;37;38	1;86;94;112;120;223;262;273	-1
A0A1D8PDB0	A0A1D8PDB0	5	5	5	tr|A0A1D8PDB0|A0A1D8PDB0_CANAL Proteasome regulatory particle lid subunit OS=Candida albicans (strain SC5314 / ATCC MYA-2876) OX=237561 GN=RPN13 PE=4 SV=1	1	5	5	5	4	4	4	4	4	4	30.7	30.7	30.7	31.444	277	277	0	45.071	By MS/MS	By MS/MS	24.9	21.3	54857000	32540000	22318000	14818000	14651000	4	3	7				48	2869;6192;8324;8667;9202	True;True;True;True;True	3004;6511;8740;9101;9650	7758;7759;16363;22025;22026;22876;22877;24298	8089;8090;16672;22571;22572;23392;24837	8090;16672;22572;23392;24837			-1
A0A1D8PDC4	A0A1D8PDC4	28	28	28	tr|A0A1D8PDC4|A0A1D8PDC4_CANAL ATP synthase subunit alpha OS=Candida albicans (strain SC5314 / ATCC MYA-2876) OX=237561 GN=ATP1 PE=3 SV=1	1	28	28	28	28	26	28	26	28	26	54.2	54.2	54.2	58.984	546	546	0	323.31	By MS/MS	By MS/MS	54.2	53.8	5426600000	3531800000	1894800000	388370000	330020000	39	33	72				49	32;1335;1618;1846;2495;2631;2710;2885;2929;3277;3879;4031;4327;6022;6396;6630;6683;6684;7225;7507;7524;7538;7661;7662;7775;7855;8550;8724	True;True;True;True;True;True;True;True;True;True;True;True;True;True;True;True;True;True;True;True;True;True;True;True;True;True;True;True	33;1402;1696;1938;2618;2757;2840;3021;3068;3425;4052;4208;4515;6331;6721;6967;7022;7023;7024;7590;7882;7900;7916;8043;8044;8165;8246;8978;9160	83;84;85;86;3686;3687;4419;4420;4993;4994;4995;6609;6610;6611;6612;7127;7128;7316;7317;7318;7319;7320;7321;7322;7796;7797;7891;7892;8775;8776;8777;8778;10269;10270;10649;10650;11362;11363;15902;15903;16864;16865;17482;17483;17484;17485;17644;17645;17646;17647;19139;19140;19826;19827;19828;19829;19869;19870;19916;19917;19918;19919;20215;20216;20217;20506;20507;20508;20509;20729;20730;20731;22587;2…	80;81;82;4008;4009;4736;4737;5276;5277;5278;5279;6848;6849;6850;7464;7641;7642;7643;7644;7645;7646;7647;7648;8124;8125;8215;8216;9132;9133;9134;9135;9136;9137;10569;10570;10571;10572;10941;11616;11617;16180;17146;17147;17796;17797;17798;17967;17968;17969;19474;19475;20143;20144;20145;20146;20147;20182;20183;20230;20231;20232;20233;20234;20506;20507;20508;20780;20781;20782;20783;21016;21017;23119;…	80;4008;4736;5276;6849;7464;7642;8125;8215;9137;10569;10941;11616;16180;17147;17796;17967;17968;19475;20147;20182;20232;20507;20508;20781;21017;23120;23511	39;40	100;184	-1
A0A1D8PDC7	A0A1D8PDC7	2	2	2	tr|A0A1D8PDC7|A0A1D8PDC7_CANAL Uncharacterized protein OS=Candida albicans (strain SC5314 / ATCC MYA-2876) OX=237561 GN=CAALFM_C104600CA PE=4 SV=1	1	2	2	2	2	2	2	2	2	2	5.5	5.5	5.5	39.273	345	345	0	13.178	By MS/MS	By MS/MS	5.5	5.5	14661000	5965600	8695700	3809000	8930900	1	2	3				50	4805;8637	True;True	5012;9070	12590;12591;22792;22793	12839;12840;23308	12840;23308			-1
A0A1D8PDD1	A0A1D8PDD1	9	7	7	tr|A0A1D8PDD1|A0A1D8PDD1_CANAL Lipid-binding protein OS=Candida albicans (strain SC5314 / ATCC MYA-2876) OX=237561 GN=PIL1 PE=4 SV=1	1	9	7	7	8	8	6	6	6	6	40.9	32.1	32.1	34.561	308	308	0	93.384	By MS/MS	By MS/MS	40.9	37	128010000	71277000	56737000	17944000	23672000	6	6	12				51	1;16;93;348;349;477;899;2053;6394	True;True;False;True;True;True;False;True;True	1;17;99;365;366;503;941;2154;6719	3;4;40;41;265;266;267;268;1053;1054;1055;1387;1388;1389;1390;2478;2479;5481;16858;16859	2;3;37;38;289;290;291;292;1370;1371;1372;1685;1686;1687;2788;2789;5720;17142	2;37;292;1370;1371;1685;2788;5720;17142			-1
A0A1D8PDE3	A0A1D8PDE3	16	16	16	tr|A0A1D8PDE3|A0A1D8PDE3_CANAL Coatomer subunit gamma OS=Candida albicans (strain SC5314 / ATCC MYA-2876) OX=237561 GN=SEC21 PE=3 SV=1	1	16	16	16	15	15	15	15	15	15	18.7	18.7	18.7	104.31	936	936	0	138.83	By MS/MS	By MS/MS	16.7	17.3	168140000	95823000	72314000	14720000	15783000	11	13	24				52	2195;2357;2999;3833;5203;5230;5659;5886;6180;6412;7380;7886;7941;8310;8444;8483	True;True;True;True;True;True;True;True;True;True;True;True;True;True;True;True	2301;2475;3141;4004;5423;5452;5945;6188;6498;6737;7750;8277;8333;8726;8867;8908	5841;5842;6266;8094;8095;10159;10160;13555;13556;13613;13614;14776;14777;15437;15438;16338;16339;16901;16902;19535;19536;20795;20796;20957;21997;21998;22322;22323;22413;22414	6092;6524;8430;10468;10469;13778;13831;14943;15606;15607;16649;16650;17182;17183;19879;19880;21091;21092;21291;22549;22550;22848;22849;22931;22932	6092;6524;8430;10468;13778;13831;14943;15606;16650;17183;19880;21092;21291;22549;22849;22932	41	375	-1
A0A1D8PDF4	A0A1D8PDF4	5	5	5	tr|A0A1D8PDF4|A0A1D8PDF4_CANAL Exosome nuclease subunit OS=Candida albicans (strain SC5314 / ATCC MYA-2876) OX=237561 GN=RRP6 PE=4 SV=1	1	5	5	5	4	4	4	4	4	4	8.4	8.4	8.4	90.555	786	786	0	37.604	By MS/MS	By MS/MS	6.4	7.1	50710000	15840000	34870000	13072000	24573000	3	4	7				53	38;292;4665;8125;8628	True;True;True;True;True	39;307;4862;8530;9061	98;99;100;892;893;12223;21438;22771;22772	92;93;1209;1210;12495;21794;23291	92;1209;12495;21794;23291			-1
A0A1D8PDG9	A0A1D8PDG9	3	3	3	tr|A0A1D8PDG9|A0A1D8PDG9_CANAL Uncharacterized protein OS=Candida albicans (strain SC5314 / ATCC MYA-2876) OX=237561 GN=CAALFM_C105210CA PE=4 SV=1	1	3	3	3	3	3	3	3	3	3	8.3	8.3	8.3	44.222	385	385	0	17.089	By MS/MS	By MS/MS	8.3	8.3	19129000	5674500	13455000	6192500	8975800	2	3	5				54	1823;2546;5794	True;True;True	1915;2671;6091	4939;4940;6732;6733;15165;15166	5215;5216;6955;15328;15329	5215;6955;15328			-1
A0A1D8PDJ5	A0A1D8PDJ5	9	9	9	tr|A0A1D8PDJ5|A0A1D8PDJ5_CANAL Protein kinase OS=Candida albicans (strain SC5314 / ATCC MYA-2876) OX=237561 GN=CAALFM_C105370CA PE=4 SV=1	1	9	9	9	7	9	7	9	7	9	16.6	16.6	16.6	84.182	727	727	0	67.348	By MS/MS	By MS/MS	12	16.6	96438000	47960000	48478000	11964000	11462000	6	8	14				55	932;1229;3159;4716;6440;6619;7443;7469;8561	True;True;True;True;True;True;True;True;True	976;1289;3307;4917;6768;6955;7815;7842;8989	2586;2587;3406;3407;8492;12338;12339;16979;16980;17454;17455;19672;19673;19732;22614;22615	2912;2913;3735;3736;8866;12605;12606;17257;17767;17768;19998;19999;20051;23145	2912;3735;8866;12606;17257;17767;19999;20051;23145			-1
A0A1D8PDJ9	A0A1D8PDJ9	6	6	6	tr|A0A1D8PDJ9|A0A1D8PDJ9_CANAL Mitochondrial thiamine pyrophosphate carrier 1 OS=Candida albicans (strain SC5314 / ATCC MYA-2876) OX=237561 GN=MTM1 PE=3 SV=1	1	6	6	6	6	4	6	4	6	4	22.3	22.3	22.3	39.344	349	349	0	39.761	By MS/MS	By MS/MS	22.3	13.5	51511000	33687000	17824000	7642200	9538600	3	4	7				56	888;3674;3895;4947;6741;8643	True;True;True;True;True;True	930;3843;4068;5161;7084;9076	2454;9809;9810;10305;10306;12942;12943;17812;22806;22807	2770;10136;10137;10609;10610;13180;18123;23321;23322	2770;10136;10609;13180;18123;23322	42;43	67;286	-1
A0A1D8PDK0	A0A1D8PDK0	7	7	7	tr|A0A1D8PDK0|A0A1D8PDK0_CANAL Uncharacterized protein OS=Candida albicans (strain SC5314 / ATCC MYA-2876) OX=237561 GN=CAALFM_C105390CA PE=4 SV=1	1	7	7	7	6	7	6	7	6	7	13.3	13.3	13.3	79.484	684	684	0	54.76	By MS/MS	By MS/MS	11.1	13.3	67616000	34146000	33470000	9531800	12050000	4	6	10				57	1123;1267;4332;5027;5752;6614;7316	True;True;True;True;True;True;True	1173;1327;4520;5243;6040;6950;7684	3123;3124;3497;3498;11372;11373;13126;13127;15023;17445;17446;19379;19380	3472;3473;3812;11624;11625;13357;15190;17759;19717;19718	3472;3812;11624;13357;15190;17759;19718	44	35	-1
A0A1D8PDK7	A0A1D8PDK7	23	23	23	tr|A0A1D8PDK7|A0A1D8PDK7_CANAL Uncharacterized protein OS=Candida albicans (strain SC5314 / ATCC MYA-2876) OX=237561 GN=CAALFM_C105660CA PE=3 SV=1	1	23	23	23	22	23	22	23	22	23	19.2	19.2	19.2	161.75	1426	1426	0	180.96	By MS/MS	By MS/MS	18.5	19.2	294110000	166180000	127920000	12421000	14618000	21	20	41				58	109;252;1024;1028;1681;2528;2561;3061;3296;3791;4570;4635;4807;5206;5620;5643;6645;7365;7953;8638;8663;8819;9179	True;True;True;True;True;True;True;True;True;True;True;True;True;True;True;True;True;True;True;True;True;True;True	115;266;1069;1074;1759;2651;2686;3207;3447;3962;4764;4829;5014;5426;5905;5928;6982;7735;8347;9071;9097;9260;9627	304;305;794;795;2816;2817;2826;2827;4577;4578;6683;6684;6768;8271;8272;8846;8847;10072;10073;11938;11939;11940;11941;12148;12149;12593;12594;13561;13562;14683;14684;14736;14737;14738;14739;17559;17560;19505;19506;20993;20994;22794;22795;22866;22867;23300;23301;23302;24251;24252	334;335;1119;1120;3135;3142;3143;4892;4893;6907;6908;6985;8662;8663;9222;9223;10385;10386;12180;12181;12182;12420;12842;12843;13782;14865;14866;14906;14907;14908;14909;17890;17891;19852;21333;21334;23309;23310;23383;23847;23848;23849;24792;24793	334;1120;3135;3143;4892;6907;6985;8663;9222;10385;12181;12420;12842;13782;14866;14909;17890;19852;21333;23309;23383;23847;24793	45	1339	-1
A0A1D8PDL0	A0A1D8PDL0	7	7	7	tr|A0A1D8PDL0|A0A1D8PDL0_CANAL Ssh1p OS=Candida albicans (strain SC5314 / ATCC MYA-2876) OX=237561 GN=SSH1 PE=3 SV=1	1	7	7	7	7	7	7	7	7	7	13.6	13.6	13.6	55.371	499	499	0	55.249	By MS/MS	By MS/MS	13.6	13.6	639930000	366520000	273410000	103750000	113230000	9	8	17				59	1601;2045;2055;2713;4503;6983;8929	True;True;True;True;True;True;True	1679;2145;2146;2156;2843;2844;4694;7337;7338;9371	4383;4384;5463;5464;5465;5466;5483;5484;5485;5486;7327;7328;7329;7330;11781;11782;18387;18388;18389;23592;23593	4707;4708;5706;5707;5708;5709;5710;5722;5723;5724;5725;7651;7652;7653;7654;12014;12015;18680;18681;24124	4707;5707;5723;7654;12014;18681;24124	46;47;48	74;228;291	-1
A0A1D8PDL6	A0A1D8PDL6	8	8	8	sp|A0A1D8PDL6|RL7A_CANAL Large ribosomal subunit protein uL30 OS=Candida albicans (strain SC5314 / ATCC MYA-2876) OX=237561 GN=RPL7A PE=1 SV=1	1	8	8	8	8	8	8	8	8	8	39.4	39.4	39.4	27.399	241	241	0	82.253	By MS/MS	By MS/MS	39.4	39.4	443460000	282560000	160900000	55365000	47297000	9	9	18				60	607;1741;2295;3107;4078;5024;5137;6608	True;True;True;True;True;True;True;True	637;1827;2409;3254;4259;5240;5357;6944	1702;1703;4744;4745;6075;6076;6077;6078;8377;8378;10778;10779;10780;10781;13118;13119;13388;13389;13390;17434;17435	1983;5042;6304;6305;6306;6307;8759;11064;11065;11066;11067;13349;13350;13612;13613;13614;13615;13616;17748;17749	1983;5042;6306;8759;11065;13350;13616;17749			-1
A0A1D8PDL7	A0A1D8PDL7	47	47	47	tr|A0A1D8PDL7|A0A1D8PDL7_CANAL Importin N-terminal domain-containing protein OS=Candida albicans (strain SC5314 / ATCC MYA-2876) OX=237561 GN=CAALFM_C105630CA PE=4 SV=1	1	47	47	47	46	45	46	45	46	45	52.5	52.5	52.5	122.2	1109	1109	0	323.31	By MS/MS	By MS/MS	52.5	52.2	16441000000	8988100000	7452700000	580380000	686030000	89	81	170				61	196;210;211;398;638;639;661;855;1175;1213;1319;1389;1449;1775;2309;2320;2831;2832;3323;3386;3387;3592;3825;4102;4322;4400;4492;4493;4562;5114;5271;5299;5300;5550;6077;6203;6256;6397;6538;6557;6726;7535;7592;8224;8389;8837;9111	True;True;True;True;True;True;True;True;True;True;True;True;True;True;True;True;True;True;True;True;True;True;True;True;True;True;True;True;True;True;True;True;True;True;True;True;True;True;True;True;True;True;True;True;True;True;True	206;221;222;417;418;669;670;693;694;896;1229;1270;1386;1458;1522;1523;1864;2424;2436;2964;2965;3474;3539;3540;3755;3756;3996;4283;4509;4510;4589;4683;4684;4756;5333;5493;5527;5528;5529;5828;6387;6522;6577;6722;6870;6889;7069;7913;7973;8634;8809;8810;9278;9559	663;664;693;694;695;696;697;698;1167;1168;1169;1170;1765;1766;1767;1824;1825;1826;1827;2376;2377;2378;2379;3262;3263;3355;3356;3357;3650;3651;3652;3653;3814;3815;3961;3962;3963;4825;4826;6111;6112;6136;6137;7668;7669;7670;7671;8919;8920;9070;9071;9072;9073;9600;9601;9602;9603;9604;9605;9606;9607;9608;10143;10144;10834;10835;10836;10837;10838;10839;11350;11351;11352;11353;11354;11536;11537;11538;1…	996;997;998;1028;1029;1030;1031;1032;1033;1034;1471;1472;1473;2039;2040;2041;2042;2093;2094;2095;2702;2703;2704;2705;2706;2707;3597;3686;3687;3688;3971;3972;3973;3974;3975;3976;3977;4131;4132;4133;4134;4269;4270;4271;5116;5117;6335;6336;6358;6359;6360;8011;8012;8013;9308;9309;9456;9457;9458;9935;9936;9937;9938;9939;9940;9941;9942;9943;9944;9945;9946;9947;9948;10451;10452;10453;10454;11119;11120;1…	996;1029;1032;1473;2040;2042;2095;2704;3597;3686;3974;4131;4269;5116;6336;6358;8011;8012;9308;9456;9458;9936;10451;11124;11605;11776;11997;11998;12154;13550;13901;13973;13981;14685;16303;16695;16833;17148;17595;17642;18094;20219;20346;22293;22721;23896;24630	49;50;51;52;53;54;55;56;57;58	1;187;217;491;561;603;709;719;887;891	-1
A0A1D8PDN9	A0A1D8PDN9	2	1	1	tr|A0A1D8PDN9|A0A1D8PDN9_CANAL Prn1p OS=Candida albicans (strain SC5314 / ATCC MYA-2876) OX=237561 GN=PRN1 PE=3 SV=1	1	2	1	1	2	2	1	1	1	1	7.8	4.1	4.1	38.456	345	345	0	23.242	By MS/MS	By MS/MS	7.8	7.8	4649200	0	4649200	0	0	1	1	2				62	1577;3857	False;True	1655;4029	4309;4310;10219;10220	4636;10524;10525	4636;10525			-1
A0A1D8PDP5	A0A1D8PDP5	1	1	1	tr|A0A1D8PDP5|A0A1D8PDP5_CANAL Uncharacterized protein OS=Candida albicans (strain SC5314 / ATCC MYA-2876) OX=237561 GN=CAALFM_C105790WA PE=4 SV=1	1	1	1	1	1	1	1	1	1	1	14.5	14.5	14.5	7.8287	69	69	0.0026408	8.3232	By MS/MS	By MS/MS	14.5	14.5	19827000	9758500	10069000	8633500	11031000	2	2	4				63	2304	TRUE	2419	6097;6098;6099;6100	6323;6324;6325;6326	6323			-1
A0A1D8PDP8	A0A1D8PDP8	2	2	2	tr|A0A1D8PDP8|A0A1D8PDP8_CANAL Ubiquinol--cytochrome-c reductase subunit 10 OS=Candida albicans (strain SC5314 / ATCC MYA-2876) OX=237561 GN=QCR10 PE=4 SV=1	1	2	2	2	2	2	2	2	2	2	33.3	33.3	33.3	8.6629	78	78	0	13.545	By MS/MS	By MS/MS	33.3	33.3	87569000	45791000	41778000	51408000	40972000	3	3	6				64	3619;4764	True;True	3785;4970	9673;9674;9675;9676;12482;12483	10014;10015;10016;12725;12726;12727	10014;12727			-1
A0A1D8PDP9	A0A1D8PDP9	10	10	10	tr|A0A1D8PDP9|A0A1D8PDP9_CANAL SPX domain-containing inorganic phosphate transporter OS=Candida albicans (strain SC5314 / ATCC MYA-2876) OX=237561 GN=PHO87 PE=4 SV=1	1	10	10	10	10	10	10	10	10	10	15.2	15.2	15.2	113.01	1006	1006	0	99.756	By MS/MS	By MS/MS	15.2	15.2	157720000	89478000	68241000	14390000	16002000	9	8	17				65	1026;2228;2946;3887;4931;6184;6368;7186;7608;8334	True;True;True;True;True;True;True;True;True;True	1071;2339;3087;4060;5145;6502;6692;7549;7989;8751	2820;2821;5917;5918;7941;7942;10288;10289;12902;12903;16344;16345;16801;16802;19026;19027;20087;20088;22049;22050	3138;6160;8266;8267;8268;10594;13136;16655;16656;17093;17094;19354;19355;20381;20382;22593;22594	3138;6160;8268;10594;13136;16656;17093;19355;20382;22593			-1
A0A1D8PDS9	A0A1D8PDS9	2	2	2	tr|A0A1D8PDS9|A0A1D8PDS9_CANAL Serine/threonine protein kinase OS=Candida albicans (strain SC5314 / ATCC MYA-2876) OX=237561 GN=SKY1 PE=4 SV=1	1	2	2	2	2	2	2	2	2	2	4.2	4.2	4.2	99.873	882	882	0	18.58	By MS/MS	By MS/MS	4.2	4.2	12890000	6579400	6310800	4399500	5872200	1	2	3				66	758;6379	True;True	796;6704	2065;2066;16828;16829	2339;2340;17116	2339;17116			-1
A0A1D8PDT3	A0A1D8PDT3	8	8	8	sp|A0A1D8PDT3|RS14B_CANAL Small ribosomal subunit protein uS11 OS=Candida albicans (strain SC5314 / ATCC MYA-2876) OX=237561 GN=RPS14B PE=1 SV=1	1	8	8	8	8	8	8	8	8	8	62.1	62.1	62.1	14.026	132	132	0	94.042	By MS/MS	By MS/MS	62.1	62.1	2238000000	1203100000	1034900000	322690000	376540000	12	10	22				67	82;828;1870;3182;3183;3232;7338;7991	True;True;True;True;True;True;True;True	88;867;1962;3330;3331;3380;7706;8386	237;238;239;240;2301;2302;2303;5053;5054;8544;8545;8546;8547;8548;8549;8550;8672;8673;19425;19426;21082;21083	264;265;266;267;2637;2638;2639;5331;5332;8914;8915;8916;8917;8918;8919;9037;9038;9039;19756;19757;21435;21436	265;2638;5332;8916;8918;9039;19757;21436	59	56	-1
A0A1D8PDT4	A0A1D8PDT4	1	1	1	sp|A0A1D8PDT4|RL39_CANAL Large ribosomal subunit protein eL39 OS=Candida albicans (strain SC5314 / ATCC MYA-2876) OX=237561 GN=RPL39 PE=1 SV=1	1	1	1	1	1	1	1	1	1	1	19.6	19.6	19.6	6.3294	51	51	0.0025641	7.3647	By MS/MS	By MS/MS	19.6	19.6	34520000	19346000	15173000	0	0	1	1	2				68	6438	TRUE	6766	16976;16977	17254;17255	17254			-1
A0A1D8PDT6	A0A1D8PDT6	1	1	1	tr|A0A1D8PDT6|A0A1D8PDT6_CANAL Ubiquitin-specific protease OS=Candida albicans (strain SC5314 / ATCC MYA-2876) OX=237561 GN=CAALFM_C106530CA PE=4 SV=1	1	1	1	1	1	1	1	1	1	1	1.3	1.3	1.3	157.6	1372	1372	0.002669	9.0948	By MS/MS	By MS/MS	1.3	1.3	2569200	1538900	1030300	0	0	1	1	2				69	7037	TRUE	7397	18593;18594	18924;18925	18924			-1
A0A1D8PDU3	A0A1D8PDU3	5	5	5	sp|A0A1D8PDU3|RS23B_CANAL Small ribosomal subunit protein uS12 OS=Candida albicans (strain SC5314 / ATCC MYA-2876) OX=237561 GN=RPS23A PE=1 SV=1	1	5	5	5	5	5	5	5	5	5	43.4	43.4	43.4	15.965	145	145	0	50.149	By MS/MS	By MS/MS	43.4	43.4	950990000	564220000	386780000	165430000	157810000	10	10	20				70	4616;7397;8683;8718;8857	True;True;True;True;True	4810;7768;9117;9153;9299	12055;12056;12057;12058;19573;19574;22911;22912;22913;22914;22985;22986;22987;22988;22989;22990;22991;22992;23405;23406	12290;12291;19911;19912;23420;23421;23422;23423;23487;23488;23489;23490;23491;23492;23493;23494;23495;23496;23949;23950	12290;19911;23420;23489;23950			-1
A0A1D8PDV5	A0A1D8PDV5	2	2	2	tr|A0A1D8PDV5|A0A1D8PDV5_CANAL Rho family GTPase OS=Candida albicans (strain SC5314 / ATCC MYA-2876) OX=237561 GN=RAC1 PE=4 SV=1	1	2	2	2	2	2	2	2	2	2	11	11	11	25.847	236	236	0	24.061	By MS/MS	By MS/MS	11	11	18441000	6165900	12275000	0	0	2	3	5				71	796;4393	True;True	835;4582	2160;2161;2162;11523;11524	2427;2428;2429;11761;11762	2428;11761			-1
A0A1D8PDW2	A0A1D8PDW2	4	4	4	tr|A0A1D8PDW2|A0A1D8PDW2_CANAL Oxidoreductase OS=Candida albicans (strain SC5314 / ATCC MYA-2876) OX=237561 GN=CAALFM_C106770WA PE=4 SV=1	1	4	4	4	4	3	4	3	4	3	6.9	6.9	6.9	58.119	507	507	0	23.941	By MS/MS	By MS/MS	6.9	5.3	26072000	14427000	11645000	7365500	5946700	3	3	6				72	2451;4650;8339;8899	True;True;True;True	2572;4845;8756;9341	6485;6486;12188;12189;22062;22063;23528	6722;6723;12462;12463;22606;24071	6722;12462;22606;24071			-1
A0A1D8PDW6	A0A1D8PDW6	16	16	16	tr|A0A1D8PDW6|A0A1D8PDW6_CANAL Pcl7p OS=Candida albicans (strain SC5314 / ATCC MYA-2876) OX=237561 GN=PCL7 PE=4 SV=1	1	16	16	16	16	15	16	15	16	15	47.2	47.2	47.2	76.405	684	684	0	314.15	By MS/MS	By MS/MS	47.2	40.9	2293100000	1280900000	1012300000	234920000	265600000	29	27	56				73	1454;1746;2062;2279;3344;3345;4479;4750;4945;5724;5889;6646;7355;7563;8061;9142	True;True;True;True;True;True;True;True;True;True;True;True;True;True;True;True	1528;1832;2163;2392;3495;3496;4670;4955;4956;5159;6010;6191;6192;6983;7723;7724;7943;8461;8462;9590	3978;3979;3980;4754;4755;4756;4757;5501;5502;6031;6032;6033;6034;8965;8966;8967;8968;8969;11727;11728;12440;12441;12442;12443;12444;12445;12446;12447;12448;12449;12937;12938;12939;12940;14955;15441;15442;15443;15444;15445;15446;15447;17561;17562;19483;19484;19485;19975;19976;19977;19978;19979;19980;21266;21267;21268;21269;24154;24155	4289;4290;4291;5050;5051;5052;5053;5737;6265;6266;6267;6268;9351;9352;9353;9354;11970;11971;11972;11973;12693;12694;12695;12696;12697;12698;12699;12700;13175;13176;13177;13178;15132;15610;15611;15612;15613;15614;15615;17892;17893;19829;19830;19831;20281;20282;20283;20284;20285;21610;21611;21612;21613;24692;24693;24694	4289;5050;5737;6266;9351;9353;11970;12694;13177;15132;15613;17893;19829;20283;21613;24694	60;61;62	352;583;640	-1
A0A1D8PDX7	A0A1D8PDX7	11	11	11	tr|A0A1D8PDX7|A0A1D8PDX7_CANAL Uncharacterized protein OS=Candida albicans (strain SC5314 / ATCC MYA-2876) OX=237561 GN=CAALFM_C106670WA PE=4 SV=1	1	11	11	11	11	9	11	9	11	9	19.1	19.1	19.1	88.437	773	773	0	69.508	By MS/MS	By MS/MS	19.1	13.1	72804000	35758000	37046000	9322300	10654000	9	8	17				74	1251;2784;3548;3852;5166;5196;5758;5956;6842;7275;7968	True;True;True;True;True;True;True;True;True;True;True	1311;2917;3710;4024;5386;5416;6047;6260;7192;7640;8362	3460;3461;7505;7506;9503;9504;10210;10211;13473;13474;13539;13540;15042;15043;15590;18058;18059;19272;21031;21032	3779;3780;7815;7816;9854;9855;10517;10518;13706;13707;13763;13764;15207;15743;18372;18373;19596;21384	3779;7815;9855;10518;13707;13764;15207;15743;18373;19596;21384	63;64	359;409	-1
A0A1D8PDY7	A0A1D8PDY7	32	32	32	tr|A0A1D8PDY7|A0A1D8PDY7_CANAL Serine/threonine protein kinase OS=Candida albicans (strain SC5314 / ATCC MYA-2876) OX=237561 GN=NPR1 PE=4 SV=1	1	32	32	32	31	30	31	30	31	30	55.2	55.2	55.2	90.474	833	833	0	323.31	By MS/MS	By MS/MS	55.2	53.3	4393600000	2681200000	1712400000	270440000	272750000	51	43	94				75	221;765;1163;1380;2486;2734;3036;3118;3337;3765;3772;3958;4202;4203;4623;4986;5453;5471;5802;6069;6526;6537;7255;7256;7280;7281;7483;7556;7885;7983;8674;8681	True;True;True;True;True;True;True;True;True;True;True;True;True;True;True;True;True;True;True;True;True;True;True;True;True;True;True;True;True;True;True;True	233;803;1215;1448;2608;2609;2866;3180;3265;3488;3935;3943;4132;4385;4386;4817;5200;5720;5721;5745;6099;6100;6378;6858;6869;7620;7621;7646;7647;7858;7934;7935;8276;8378;9108;9115	721;722;2082;2083;3235;3236;3790;3791;6584;6585;6586;6587;6588;7379;7380;7381;7382;8209;8401;8402;8403;8950;8951;8952;8953;10010;10011;10029;10030;10031;10032;10033;10034;10483;10484;10485;11070;11071;11072;11073;11074;11075;12122;12123;12124;12125;13030;13031;14258;14259;14260;14261;14262;14313;14314;15184;15185;15186;16010;17234;17235;17236;17237;17269;17270;19217;19218;19219;19220;19221;19222;…	1052;1053;1054;2354;2355;3570;3571;4103;4104;6826;6827;6828;7698;7699;7700;7701;8604;8779;8780;8781;9338;9339;9340;9341;9342;10316;10317;10344;10345;10346;10347;10348;10349;10785;10786;11351;11352;11353;11354;11355;12398;12399;12400;13255;14488;14489;14490;14540;14541;15346;15347;15348;16281;17555;17556;17557;17593;19544;19545;19546;19547;19548;19549;19628;19629;19630;19631;19632;20094;20095;2009…	1054;2354;3570;4104;6826;7700;8604;8779;9339;10316;10344;10786;11351;11355;12399;13255;14488;14540;15346;16281;17556;17593;19544;19547;19628;19632;20097;20267;21086;21414;23405;23416	65;66;67;68;69	103;172;685;768;793	-1
A0A1D8PDZ3	A0A1D8PDZ3	2	2	2	tr|A0A1D8PDZ3|A0A1D8PDZ3_CANAL DUF1748 family protein OS=Candida albicans (strain SC5314 / ATCC MYA-2876) OX=237561 GN=CAALFM_C107060CA PE=4 SV=1	1	2	2	2	2	2	2	2	2	2	27.2	27.2	27.2	11.971	103	103	0	18.183	By MS/MS	By MS/MS	27.2	27.2	37972000	21195000	16777000	15040000	16522000	2	2	4				76	5913;6434	True;True	6217;6761	15498;15499;16966;16967	15660;15661;17246;17247	15661;17247			-1
A0A1D8PE25	A0A1D8PE25	2	2	2	tr|A0A1D8PE25|A0A1D8PE25_CANAL Peroxisomal biogenesis factor 3 OS=Candida albicans (strain SC5314 / ATCC MYA-2876) OX=237561 GN=PEX3 PE=3 SV=1	1	2	2	2	2	2	2	2	2	2	4.8	4.8	4.8	52.43	463	463	0	12.339	By MS/MS	By MS/MS	4.8	4.8	1716600	931210	785390	0	0	2	1	3				77	2897;6008	True;True	3034;6316	7827;7828;15800;15801	8147;16021;16022	8147;16022			-1
A0A1D8PE37	A0A1D8PE37	2	2	2	tr|A0A1D8PE37|A0A1D8PE37_CANAL Amidophosphoribosyltransferase OS=Candida albicans (strain SC5314 / ATCC MYA-2876) OX=237561 GN=ADE4 PE=3 SV=1	1	2	2	2	2	2	2	2	2	2	3.9	3.9	3.9	59.951	541	541	0	12.781	By MS/MS	By MS/MS	3.9	3.9	22561000	13815000	8746600	9267500	10364000	0	2	2				78	5965;7735	True;True	6269;8121	15608;15609;20392;20393	15758;15759;20665	15759;20665	70	354	-1
A0A1D8PE41	A0A1D8PE41	19	19	19	tr|A0A1D8PE41|A0A1D8PE41_CANAL Ist2p OS=Candida albicans (strain SC5314 / ATCC MYA-2876) OX=237561 GN=IST2 PE=4 SV=1	1	19	19	19	17	19	17	19	17	19	27.9	27.9	27.9	107.04	953	953	0	162.44	By MS/MS	By MS/MS	26.7	27.9	458550000	235710000	222840000	28847000	38766000	13	19	32				79	646;799;1799;2380;2400;3124;3599;4011;4766;4840;6045;7337;7499;7513;7882;7912;8088;8401;9115	True;True;True;True;True;True;True;True;True;True;True;True;True;True;True;True;True;True;True	677;838;1889;2500;2520;3271;3765;4188;4972;5051;6354;7705;7874;7889;8273;8304;8490;8822;9563	1781;1782;2239;2240;4885;4886;6322;6323;6372;6373;6374;6375;8416;8417;9629;9630;10603;12485;12486;12692;15960;15961;19423;19424;19808;19809;19842;19843;20786;20787;20890;20891;21340;21341;22218;22219;24096;24097	2056;2057;2582;2583;5167;6573;6574;6620;6621;6622;6623;8794;8795;9967;9968;10902;12729;12943;16230;16231;19755;20127;20128;20160;20161;21075;21219;21220;21690;21691;22750;22751;24639;24640	2057;2583;5167;6574;6622;8794;9967;10902;12729;12943;16231;19755;20128;20160;21075;21219;21690;22751;24640			-1
A0A1D8PE53	A0A1D8PE53	4	4	4	tr|A0A1D8PE53|A0A1D8PE53_CANAL Smi1p OS=Candida albicans (strain SC5314 / ATCC MYA-2876) OX=237561 GN=SMI1 PE=3 SV=1	1	4	4	4	4	1	4	1	4	1	12.1	12.1	12.1	68.826	620	620	0	22.409	By MS/MS	By MS/MS	12.1	4.5	8884200	6827800	2056400	0	0	4	1	5				80	1092;2899;5502;7400	True;True;True;True	1141;3036;5779;7771	3054;7831;14380;19580;19581	3418;8150;14596;19916;19917	3418;8150;14596;19916	71	260	-1
A0A1D8PE56	A0A1D8PE56	9	9	9	tr|A0A1D8PE56|A0A1D8PE56_CANAL Uncharacterized protein OS=Candida albicans (strain SC5314 / ATCC MYA-2876) OX=237561 GN=CAALFM_C107780WA PE=4 SV=1	1	9	9	9	8	9	8	9	8	9	14.8	14.8	14.8	98.972	858	858	0	91.273	By MS/MS	By MS/MS	12.5	14.8	128740000	69152000	59583000	16481000	20104000	8	7	15				81	2176;3739;4465;5715;5928;7675;8258;9117;9270	True;True;True;True;True;True;True;True;True	2282;3909;4656;6001;6232;8057;8671;9565;9726	5804;5805;9955;9956;11698;11699;14937;14938;15531;15532;20245;20246;21846;21847;21848;21849;24099;24100;24506	6064;10273;10274;11947;11948;15117;15693;20533;20534;22377;22378;22379;22380;24642;24643;25052	6064;10274;11948;15117;15693;20534;22378;24643;25052			-1
A0A1D8PE64	A0A1D8PE64	1	1	1	tr|A0A1D8PE64|A0A1D8PE64_CANAL Protein kinase domain-containing protein OS=Candida albicans (strain SC5314 / ATCC MYA-2876) OX=237561 GN=CAALFM_C107640CA PE=4 SV=1	1	1	1	1	1	1	1	1	1	1	1	1	1	94.662	838	838	0.0032653	6.4606	By MS/MS	By MS/MS	1	1	21439000	0	21439000	0	0	1	1	2				82	4056	TRUE	4236	10723;10724	11015;11016	11016			-1
A0A1D8PE67	A0A1D8PE67	24	24	24	tr|A0A1D8PE67|A0A1D8PE67_CANAL Bifunctional aminoimidazole ribotide synthase/glycinamide ribotide synthase OS=Candida albicans (strain SC5314 / ATCC MYA-2876) OX=237561 GN=ADE5:7 PE=3 SV=1	1	24	24	24	22	23	22	23	22	23	49.8	49.8	49.8	85.945	802	802	0	252.26	By MS/MS	By MS/MS	44	48.8	758670000	438360000	320310000	40775000	42100000	26	28	54				83	35;217;777;862;1481;2076;2690;2873;3349;3504;3562;3789;4222;4696;4934;5695;6044;6270;6279;6382;6932;7155;7432;8405	True;True;True;True;True;True;True;True;True;True;True;True;True;True;True;True;True;True;True;True;True;True;True;True	36;229;816;904;1555;2178;2179;2819;3008;3009;3500;3664;3725;3960;4406;4894;5148;5981;6353;6591;6600;6707;7285;7516;7804;8826	91;712;713;2110;2111;2397;2398;4039;4040;4041;4042;5532;5533;5534;5535;5536;7261;7262;7263;7264;7768;7769;7770;7771;7772;7773;8977;8978;8979;8980;9388;9389;9536;10066;10067;11120;11121;12285;12286;12907;12908;14893;14894;15956;15957;15958;15959;16559;16560;16578;16579;16834;16835;16836;16837;18275;18276;18941;18942;19647;19648;22226;22227	86;1045;2378;2723;4348;4349;4350;5764;5765;5766;5767;7588;7589;7590;7591;8099;8100;8101;8102;8103;8104;8105;9362;9363;9364;9743;9744;9883;10379;10380;11393;11394;12548;12549;13140;13141;15078;15079;16227;16228;16229;16859;16860;16875;17120;17121;17122;17123;18588;18589;19268;19269;19975;19976;22757;22758	86;1045;2378;2723;4350;5764;7591;8101;9363;9743;9883;10379;11393;12548;13141;15078;16227;16859;16875;17122;18588;19268;19975;22757	72;73;74;75;76;77;78	179;237;273;282;320;345;622	-1
A0A1D8PE76	A0A1D8PE76	14	14	14	tr|A0A1D8PE76|A0A1D8PE76_CANAL non-specific serine/threonine protein kinase OS=Candida albicans (strain SC5314 / ATCC MYA-2876) OX=237561 GN=IRE1 PE=4 SV=1	1	14	14	14	14	14	14	14	14	14	14.6	14.6	14.6	139.33	1223	1223	0	110.15	By MS/MS	By MS/MS	14.6	14.6	170010000	94514000	75492000	16280000	17174000	13	12	25				84	608;791;1067;1117;2502;3878;4851;5376;5784;7408;7952;8119;9036;9183	True;True;True;True;True;True;True;True;True;True;True;True;True;True	638;830;1114;1167;2625;4051;5062;5628;6081;7779;8346;8524;9482;9631	1704;1705;2144;2145;2146;2147;2949;2950;2951;3111;3112;6626;6627;10267;10268;12714;12715;12716;12717;14008;14009;15141;15142;15143;19596;19597;20990;20991;20992;21427;21428;23903;23904;24259;24260	1984;2412;2413;2414;3298;3299;3462;3463;6862;10567;10568;12965;12966;12967;14223;14224;15309;15310;19929;21331;21332;21781;24458;24459;24799;24800	1984;2414;3299;3463;6862;10567;12965;14223;15309;19929;21332;21781;24458;24799	79;80;81	157;799;1053	-1
A0A1D8PE78	A0A1D8PE78	40	40	40	tr|A0A1D8PE78|A0A1D8PE78_CANAL Importin-alpha export receptor OS=Candida albicans (strain SC5314 / ATCC MYA-2876) OX=237561 GN=CAALFM_C107690CA PE=3 SV=1	1	40	40	40	39	39	39	39	39	39	51.9	51.9	51.9	119.2	1045	1045	0	323.31	By MS/MS	By MS/MS	50.5	50.4	4860200000	2710300000	2149900000	174500000	199850000	50	46	96				85	268;1642;1703;1755;2063;2274;2321;2326;2376;2728;2823;3371;3445;3497;3613;3851;4076;4088;4324;4477;4625;4709;5667;5719;5779;6463;6746;6766;6779;6981;7171;7250;7326;7928;8047;8898;9100;9196;9199;9360	True;True;True;True;True;True;True;True;True;True;True;True;True;True;True;True;True;True;True;True;True;True;True;True;True;True;True;True;True;True;True;True;True;True;True;True;True;True;True;True	282;1720;1786;1842;1843;2164;2387;2437;2442;2496;2860;2956;3524;3602;3657;3779;4023;4257;4269;4512;4668;4819;4909;4910;5953;6005;6075;6793;7089;7111;7124;7335;7534;7615;7694;8320;8444;9340;9547;9644;9647;9820	832;833;4464;4465;4466;4467;4651;4652;4780;4781;4782;5503;5504;6021;6022;6138;6149;6150;6312;6313;7366;7367;7634;7635;7636;7637;9033;9034;9239;9240;9241;9242;9369;9370;9657;9658;9659;9660;10206;10207;10208;10209;10772;10773;10797;10798;11356;11357;11724;11725;12127;12128;12129;12130;12320;12321;12322;14803;14804;14946;14947;14948;15131;15132;17034;17035;17821;17822;17866;17867;17889;17890;18382;1…	1153;4777;4778;4779;4780;4962;4963;5073;5074;5075;5738;5739;6255;6256;6257;6361;6372;6373;6566;6567;7687;7971;7972;7973;7974;9420;9421;9607;9608;9609;9610;9722;9723;9998;9999;10000;10001;10513;10514;10515;10516;11061;11082;11610;11611;11967;11968;12402;12403;12404;12405;12584;12585;12586;14974;14975;15123;15124;15125;15301;15302;17313;17314;18131;18175;18191;18676;18677;18678;19328;19329;19534;19…	1153;4777;4963;5073;5738;6257;6361;6373;6567;7687;7973;9421;9608;9723;9999;10513;11061;11082;11610;11967;12405;12586;14974;15125;15302;17313;18131;18175;18191;18676;19328;19534;19731;21257;21556;24070;24603;24827;24831;25266	82;83;84;85	407;510;511;542	-1
A0A1D8PE79	A0A1D8PE79	6	6	6	tr|A0A1D8PE79|A0A1D8PE79_CANAL Oxysterol-binding protein related protein OS=Candida albicans (strain SC5314 / ATCC MYA-2876) OX=237561 GN=OSH2 PE=3 SV=1	1	6	6	6	6	6	6	6	6	6	6.1	6.1	6.1	148.38	1318	1318	0	51.55	By MS/MS	By MS/MS	6.1	6.1	38626000	19629000	18997000	4379900	6474400	4	4	8				86	212;2210;3839;4856;5441;9173	True;True;True;True;True;True	223;2316;4010;5067;5707;9621	699;700;5872;5873;10177;10178;12731;12732;14236;14237;24235;24236	1035;1036;6121;10485;10486;12980;14468;24775;24776	1035;6121;10486;12980;14468;24775	86	927	-1
A0A1D8PE87	A0A1D8PE87	3	3	3	tr|A0A1D8PE87|A0A1D8PE87_CANAL General negative regulator of transcription subunit OS=Candida albicans (strain SC5314 / ATCC MYA-2876) OX=237561 GN=NOT5 PE=3 SV=1	1	3	3	3	3	3	3	3	3	3	8.2	8.2	8.2	74.77	662	662	0	17.691	By MS/MS	By MS/MS	8.2	8.2	95875000	62057000	33818000	0	0	1	2	3				87	34;1724;4256	True;True;True	35;1809;4440	89;90;4704;4705;11196;11197	85;5008;5009;11469;11470	85;5008;11469			-1
A0A1D8PEA2	A0A1D8PEA2	9	9	9	tr|A0A1D8PEA2|A0A1D8PEA2_CANAL Dolichol-phosphate mannosyltransferase subunit 1 OS=Candida albicans (strain SC5314 / ATCC MYA-2876) OX=237561 GN=DPM1 PE=3 SV=1	1	9	9	9	9	9	9	9	9	9	40.2	40.2	40.2	26.89	239	239	0	102.19	By MS/MS	By MS/MS	40.2	40.2	466660000	276600000	190060000	53779000	59635000	10	7	17				88	399;2923;3342;4452;4453;5731;7309;8953;9311	True;True;True;True;True;True;True;True;True	419;3061;3493;4643;4644;6017;7677;9395;9769	1171;1172;7880;7881;8961;8962;11658;11659;11660;11661;14973;14974;14975;19365;19366;23643;23644;24606;24607	1474;1475;8204;8205;9348;11901;11902;11903;11904;15148;15149;15150;19704;19705;24170;24171;25157;25158	1474;8204;9348;11902;11903;15148;19704;24170;25157	87;88;89;90	190;192;193;199	-1
A0A1D8PEA9	A0A1D8PEA9	48	48	48	tr|A0A1D8PEA9|A0A1D8PEA9_CANAL TOG domain-containing protein OS=Candida albicans (strain SC5314 / ATCC MYA-2876) OX=237561 GN=CAALFM_C108110WA PE=4 SV=1	1	48	48	48	47	47	47	47	47	47	68.2	68.2	68.2	120.56	1091	1091	0	323.31	By MS/MS	By MS/MS	67.1	68.2	14267000000	7798900000	6468000000	705230000	758120000	103	99	202				89	63;132;547;548;649;699;802;842;972;1081;1107;1341;1347;1489;1653;1956;1974;2202;2624;2777;3433;3499;4713;4777;4787;4977;4978;5289;5294;5833;6143;7086;7227;7603;7823;7900;8146;8163;8351;8406;8441;8646;8666;8720;8784;8895;9363;9375	True;True;True;True;True;True;True;True;True;True;True;True;True;True;True;True;True;True;True;True;True;True;True;True;True;True;True;True;True;True;True;True;True;True;True;True;True;True;True;True;True;True;True;True;True;True;True;True	64;139;140;575;576;680;681;735;841;881;882;1016;1130;1157;1408;1414;1564;1731;2052;2070;2308;2749;2910;3589;3590;3659;4914;4983;4993;4994;5191;5192;5513;5514;5515;5520;5521;6133;6458;6459;7446;7592;7984;8214;8291;8551;8571;8768;8827;8863;9080;9100;9155;9156;9224;9337;9823;9835;9836	148;149;150;151;363;364;365;1559;1560;1561;1562;1789;1790;1791;1792;1793;1794;1795;1923;1924;2245;2246;2337;2338;2339;2340;2341;2342;2343;2670;2671;2996;2997;3087;3088;3089;3090;3696;3697;3698;3699;3713;3714;4067;4068;4494;4495;5241;5242;5283;5284;5855;5856;7102;7103;7104;7105;7489;7490;7491;7492;9202;9203;9204;9205;9206;9207;9208;9209;9210;9211;9376;9377;12329;12330;12331;12332;12525;12526;12527…	133;134;135;136;392;393;1847;1848;1849;1850;1851;1852;2063;2064;2065;2066;2067;2068;2069;2191;2587;2588;2668;2669;2670;2671;2672;2673;2674;2675;2984;2985;3353;3354;3443;3444;3445;3446;4019;4020;4021;4022;4023;4024;4035;4036;4374;4375;4376;4377;4806;4807;4808;5496;5537;6104;7445;7446;7447;7448;7799;7800;7801;7802;7803;7804;9574;9575;9576;9577;9578;9579;9580;9581;9582;9583;9730;9731;9732;12593;1259…	133;392;1848;1849;2067;2191;2587;2675;2985;3353;3443;4023;4036;4374;4807;5496;5537;6104;7447;7802;9581;9730;12593;12777;12799;13239;13240;13950;13960;15443;16484;19126;19477;20373;20962;21167;21993;22095;22635;22760;22836;23331;23388;23504;23776;24064;25274;25307	91;92;93;94;95;96;97;98;99;100;101;102;103;104;105	70;285;301;378;392;406;415;438;539;633;683;698;806;954;956	-1
A0A1D8PEB1	A0A1D8PEB1	1	1	1	tr|A0A1D8PEB1|A0A1D8PEB1_CANAL Lysophospholipase OS=Candida albicans (strain SC5314 / ATCC MYA-2876) OX=237561 GN=PLB5 PE=3 SV=1	1	1	1	1	1	0	1	0	1	0	2.7	2.7	2.7	81.429	754	754	1	-2	By MS/MS		2.7	0	15262000	15262000	0	0	0	1	0	1	+			90	7460	TRUE	7833	19713	20035	20035	106	265	-1
A0A1D8PEB3	A0A1D8PEB3	16	16	16	tr|A0A1D8PEB3|A0A1D8PEB3_CANAL Uncharacterized protein OS=Candida albicans (strain SC5314 / ATCC MYA-2876) OX=237561 GN=CAALFM_C108390CA PE=4 SV=1	1	16	16	16	14	16	14	16	14	16	58.4	58.4	58.4	60.752	558	558	0	196.77	By MS/MS	By MS/MS	48.9	58.4	1254400000	676960000	577480000	111650000	122690000	23	25	48				91	821;3341;4154;4264;5408;5743;5804;6437;7479;7646;7691;7811;8017;8213;8238;9265	True;True;True;True;True;True;True;True;True;True;True;True;True;True;True;True	860;3492;4335;4448;5667;6030;6102;6764;6765;7853;7854;8027;8028;8075;8202;8414;8622;8648;8649;9721	2288;2289;8959;8960;10956;10957;11216;11217;11218;11219;14107;14999;15000;15001;15002;15192;15193;15194;15195;16972;16973;16974;16975;19760;19761;19762;19763;20181;20182;20183;20184;20185;20186;20187;20188;20280;20281;20282;20632;20633;20634;21149;21150;21151;21152;21722;21723;21724;21789;21790;21791;21792;24493	2626;2627;9347;11248;11249;11485;11486;11487;11488;14308;15169;15170;15171;15172;15173;15353;15354;15355;15356;17251;17252;17253;20085;20086;20087;20088;20476;20477;20478;20479;20480;20481;20482;20483;20564;20565;20566;20933;20934;20935;20936;21498;21499;21500;22262;22263;22264;22326;22327;22328;22329;25040	2626;9347;11249;11485;14308;15170;15355;17253;20087;20482;20564;20933;21500;22262;22326;25040	107;108;109;110;111;112;113	84;161;220;334;373;452;545	-1
A0A1D8PEB6	A0A1D8PEB6	3	3	3	tr|A0A1D8PEB6|A0A1D8PEB6_CANAL Chromatin structure-remodeling complex subunit SFH1 OS=Candida albicans (strain SC5314 / ATCC MYA-2876) OX=237561 GN=SFH1 PE=3 SV=1	1	3	3	3	3	3	3	3	3	3	14.5	14.5	14.5	40.604	352	352	0	23.079	By MS/MS	By MS/MS	14.5	14.5	42273000	30067000	12206000	20242000	11052000	3	2	5				92	605;3442;3544	True;True;True	635;3599;3706	1698;1699;9233;9234;9495;9496	1979;1980;9602;9603;9849	1979;9603;9849	114	119	-1
A0A1D8PED2	A0A1D8PED2	8	8	8	tr|A0A1D8PED2|A0A1D8PED2_CANAL Transcriptional regulator OS=Candida albicans (strain SC5314 / ATCC MYA-2876) OX=237561 GN=SWI6 PE=4 SV=1	1	8	8	8	7	7	7	7	7	7	18.7	18.7	18.7	82.489	729	729	0	55.952	By MS/MS	By MS/MS	17	15.5	46529000	28245000	18284000	5203800	5587200	5	5	10				93	337;422;1996;3253;4313;4444;4456;9044	True;True;True;True;True;True;True;True	354;446;2094;3401;4500;4635;4647;9491	1024;1025;1236;1237;5345;5346;8717;11334;11335;11643;11644;11666;23924;23925	1341;1342;1536;5588;9078;11592;11887;11888;11908;24476	1341;1536;5588;9078;11592;11887;11908;24476			-1
A0A1D8PED5	A0A1D8PED5	1	1	1	tr|A0A1D8PED5|A0A1D8PED5_CANAL Mitochondrial thiamine pyrophosphate carrier 1 OS=Candida albicans (strain SC5314 / ATCC MYA-2876) OX=237561 GN=YMC2 PE=3 SV=1	1	1	1	1	1	1	1	1	1	1	3	3	3	32.883	302	302	0.0040584	6.4144	By MS/MS	By MS/MS	3	3	5853200	3057000	2796200	0	0	1	1	2				94	5534	TRUE	5812	14451;14452	14661;14662	14661			-1
A0A1D8PEF8	A0A1D8PEF8	2	2	2	tr|A0A1D8PEF8|A0A1D8PEF8_CANAL Frequenin OS=Candida albicans (strain SC5314 / ATCC MYA-2876) OX=237561 GN=CAALFM_C108680CA PE=4 SV=1	1	2	2	2	2	2	2	2	2	2	11	11	11	22.388	191	191	0	11.281	By MS/MS	By MS/MS	11	11	11681000	6324000	5357200	3876200	4705800	2	1	3				95	784;9056	True;True	823;9503	2128;2129;23950;23951	2396;24499;24500	2396;24499			-1
A0A1D8PEG8	A0A1D8PEG8	2	2	2	tr|A0A1D8PEG8|A0A1D8PEG8_CANAL Spermine transporter OS=Candida albicans (strain SC5314 / ATCC MYA-2876) OX=237561 GN=TPO3 PE=4 SV=1	1	2	2	2	1	2	1	2	1	2	3.8	3.8	3.8	65.002	585	585	0	11.434	By MS/MS	By MS/MS	2.2	3.8	11343000	5001800	6341700	0	0	1	1	2				96	3551;8944	True;True	3714;9386	9510;9511;23624	9860;24152	9860;24152	115	345	-1
A0A1D8PEH4	A0A1D8PEH4	3	3	3	tr|A0A1D8PEH4|A0A1D8PEH4_CANAL 4Fe-4S ferredoxin-type domain-containing protein OS=Candida albicans (strain SC5314 / ATCC MYA-2876) OX=237561 GN=CAALFM_C109020WA PE=3 SV=1	1	3	3	3	3	2	3	2	3	2	13	13	13	27.824	247	247	0	18.847	By MS/MS	By MS/MS	13	8.5	24548000	16035000	8513400	6291100	7748400	2	2	4				97	485;2177;8160	True;True;True	511;2283;8568	1407;5806;5807;21578;21579	1700;6065;22078;22079	1700;6065;22078			-1
A0A1D8PEI2	A0A1D8PEI2	1	1	1	tr|A0A1D8PEI2|A0A1D8PEI2_CANAL Dihydroxyacetone kinase OS=Candida albicans (strain SC5314 / ATCC MYA-2876) OX=237561 GN=DAK2 PE=3 SV=1	1	1	1	1	1	0	1	0	1	0	2.5	2.5	2.5	64.951	595	595	0.0025467	7.1451	By MS/MS		2.5	0	6788000	6788000	0	0	0	1	0	1				98	7884	TRUE	8275	20790	21078	21078			-1
A0A1D8PEL3;REV__A0A1D8PHX3	A0A1D8PEL3	11;1	11;1	11;1	tr|A0A1D8PEL3|A0A1D8PEL3_CANAL Nup188p OS=Candida albicans (strain SC5314 / ATCC MYA-2876) OX=237561 GN=NUP188 PE=4 SV=1	2	11	11	11	8	10	8	10	8	10	7.4	7.4	7.4	185.98	1642	1642;2482	0	79.09	By MS/MS	By MS/MS	5.4	6.9	72188000	32798000	39389000	13584000	12875000	6	9	15				99	984;2351;2382;2625;3390;4710;5015;6727;7601;8321;8475	True;True;True;True;True;True;True;True;True;True;True	1029;2469;2502;2750;3543;4911;5230;7070;7982;8737;8900	2705;2706;6256;6329;6330;7106;7107;9078;9079;12323;12324;13101;17779;20075;22018;22019;22020;22398;22399	3019;3020;6516;6579;7449;9463;9464;12587;12588;13333;18096;20371;22566;22567;22920	3019;6516;6579;7449;9464;12587;13333;18096;20371;22566;22920			-1;-1
A0A1D8PEM5	A0A1D8PEM5	13	13	13	tr|A0A1D8PEM5|A0A1D8PEM5_CANAL isocitrate dehydrogenase (NAD(+)) OS=Candida albicans (strain SC5314 / ATCC MYA-2876) OX=237561 GN=IDH1 PE=3 SV=1	1	13	13	13	13	13	13	13	13	13	50.8	50.8	50.8	39.173	364	364	0	142.53	By MS/MS	By MS/MS	50.8	50.8	802170000	454370000	347810000	47912000	50735000	15	14	29				100	614;1209;1718;1906;1944;2626;2644;3066;4361;7158;7328;7636;9336	True;True;True;True;True;True;True;True;True;True;True;True;True	644;1266;1801;1998;2039;2751;2771;3212;4549;7519;7696;8017;9796	1714;1715;3347;3348;4682;4683;5133;5134;5217;5218;7108;7109;7156;7157;8280;8281;11439;11440;18957;18958;19399;19400;19401;19402;20155;20156;20157;20158;24674;24675;24676;24677	1991;1992;3680;3681;4988;4989;5409;5410;5479;5480;7450;7491;7492;8668;8669;11684;11685;19287;19733;19734;19735;19736;20450;20451;20452;20453;25222;25223;25224;25225	1991;3681;4988;5410;5479;7450;7492;8669;11685;19287;19733;20450;25225	116	238	-1
A0A1D8PER8	A0A1D8PER8	4	4	4	tr|A0A1D8PER8|A0A1D8PER8_CANAL ER oxidoreductin OS=Candida albicans (strain SC5314 / ATCC MYA-2876) OX=237561 GN=ERO1 PE=3 SV=1	1	4	4	4	3	4	3	4	3	4	9	9	9	66.938	580	580	0	27.312	By MS/MS	By MS/MS	7.1	9	32703000	17661000	15042000	7130200	8635500	2	4	6				101	1419;2356;3693;5117	True;True;True;True	1491;2474;3862;5336	3888;3889;6264;6265;9850;13340;13341	4202;4203;6523;10170;13556;13557	4202;6523;10170;13557			-1
A0A1D8PES2	A0A1D8PES2	2	2	2	tr|A0A1D8PES2|A0A1D8PES2_CANAL Pet100p OS=Candida albicans (strain SC5314 / ATCC MYA-2876) OX=237561 GN=PET100 PE=4 SV=1	1	2	2	2	2	2	2	2	2	2	27.1	27.1	27.1	12.643	107	107	0	14.75	By MS/MS	By MS/MS	27.1	27.1	36829000	24445000	12384000	12432000	10051000	3	3	6				102	1726;2243	True;True	1811;2355	4708;4709;5950;5951;5952;5953	5011;5012;6186;6187;6188;6189	5011;6187			-1
A0A1D8PET7	A0A1D8PET7	2	2	2	tr|A0A1D8PET7|A0A1D8PET7_CANAL RRM domain-containing protein OS=Candida albicans (strain SC5314 / ATCC MYA-2876) OX=237561 GN=CAALFM_C110190WA PE=4 SV=1	1	2	2	2	2	1	2	1	2	1	14.8	14.8	14.8	30.951	277	277	0	22.89	By MS/MS	By MS/MS	14.8	9	12862000	10165000	2697000	0	0	2	1	3				103	5633;7393	True;True	5918;7764	14710;14711;19565	14885;14886;19905	14885;19905			-1
A0A1D8PEU2	A0A1D8PEU2	1	1	1	tr|A0A1D8PEU2|A0A1D8PEU2_CANAL N-acetylglucosaminylphosphatidylinositol deacetylase OS=Candida albicans (strain SC5314 / ATCC MYA-2876) OX=237561 GN=CAALFM_C110320WA PE=3 SV=1	1	1	1	1	1	1	1	1	1	1	2.5	2.5	2.5	41.28	354	354	0.0025338	7.033	By MS/MS	By MS/MS	2.5	2.5	6129000	3679000	2449900	0	0	1	1	2				104	6507	TRUE	6838	17176;17177	17490;17491	17491			-1
A0A1D8PEU5	A0A1D8PEU5	3	3	3	tr|A0A1D8PEU5|A0A1D8PEU5_CANAL Fibronectin type-III domain-containing protein OS=Candida albicans (strain SC5314 / ATCC MYA-2876) OX=237561 GN=CAALFM_C110440WA PE=4 SV=1	1	3	3	3	3	3	3	3	3	3	5.7	5.7	5.7	94.165	837	837	0	18.436	By MS/MS	By MS/MS	5.7	5.7	28216000	19500000	8715600	7267300	5758200	2	2	4				105	1505;1582;5150	True;True;True	1580;1660;5370	4106;4107;4319;4320;13417;13418	4420;4642;4643;13639	4420;4642;13639			-1
A0A1D8PEV5	A0A1D8PEV5	1	1	1	tr|A0A1D8PEV5|A0A1D8PEV5_CANAL Phosphatidylinositol-3-phosphatase OS=Candida albicans (strain SC5314 / ATCC MYA-2876) OX=237561 GN=SAC1 PE=4 SV=1	1	1	1	1	1	0	1	0	1	0	1.1	1.1	1.1	71.098	618	618	0.0024855	6.6247	By MS/MS		1.1	0	0	0	0	0	0	1	0	1				106	3578	TRUE	3741	9570	9909	9909			-1
A0A1D8PEV9	A0A1D8PEV9	3	3	3	tr|A0A1D8PEV9|A0A1D8PEV9_CANAL Mitochondrial 37S ribosomal protein MRPS5 OS=Candida albicans (strain SC5314 / ATCC MYA-2876) OX=237561 GN=CAALFM_C110470WA PE=3 SV=1	1	3	3	3	1	3	1	3	1	3	17.6	17.6	17.6	37.696	336	336	0	28.577	By MS/MS	By MS/MS	5.4	17.6	18904000	7802500	11101000	0	0	1	3	4				107	5824;8000;8385	True;True;True	6123;8396;8805	15253;21110;21111;22178	15416;21461;21462;22711	15416;21461;22711			-1
A0A1D8PEY6	A0A1D8PEY6	12	12	12	tr|A0A1D8PEY6|A0A1D8PEY6_CANAL Tricalbin OS=Candida albicans (strain SC5314 / ATCC MYA-2876) OX=237561 GN=TCB1 PE=4 SV=1	1	12	12	12	10	11	10	11	10	11	14.7	14.7	14.7	135.92	1228	1228	0	109.32	By MS/MS	By MS/MS	11.8	13.2	122420000	64202000	58218000	9219900	10047000	7	9	16				108	880;1869;3625;3694;4734;5110;6447;6454;6586;7632;7822;8383	True;True;True;True;True;True;True;True;True;True;True;True	922;1961;3791;3863;4935;5329;6777;6784;6920;8013;8213;8803	2435;5049;5050;5051;5052;9688;9851;9852;12386;12387;13327;17001;17002;17015;17016;17381;17382;20146;20147;20657;20658;20659;22174;22175	2753;5327;5328;5329;5330;10027;10171;12651;13535;17276;17277;17294;17295;17696;17697;20443;20959;20960;20961;22709	2753;5329;10027;10171;12651;13535;17277;17295;17696;20443;20959;22709	117	760	-1
A0A1D8PEY9	A0A1D8PEY9	5	5	5	sp|A0A1D8PEY9|RS17B_CANAL Small ribosomal subunit protein eS17 OS=Candida albicans (strain SC5314 / ATCC MYA-2876) OX=237561 GN=RPS17B PE=1 SV=1	1	5	5	5	5	5	5	5	5	5	46	46	46	15.739	137	137	0	62.209	By MS/MS	By MS/MS	46	46	910550000	505000000	405550000	173250000	187480000	6	5	11				109	1135;3647;5115;5116;5141	True;True;True;True;True	1186;3814;5334;5335;5361	3154;3155;9739;9740;9741;9742;13335;13336;13337;13338;13339;13396;13397;13398;13399	3497;3498;10072;10073;10074;13551;13552;13553;13554;13555;13622;13623	3497;10073;13552;13553;13622			-1
A0A1D8PF08	A0A1D8PF08	6	6	6	sp|A0A1D8PF08|RL2_CANAL Large ribosomal subunit protein uL2 OS=Candida albicans (strain SC5314 / ATCC MYA-2876) OX=237561 GN=RPL2 PE=1 SV=1	1	6	6	6	6	5	6	5	6	5	27.2	27.2	27.2	27.311	254	254	0	54.135	By MS/MS	By MS/MS	27.2	26.8	148870000	84373000	64499000	26389000	34185000	4	4	8				110	536;2866;3145;3905;7870;8044	True;True;True;True;True;True	564;3001;3292;4078;8261;8441	1533;1534;7752;7753;8458;8459;10325;20762;20763;21212;21213	1823;1824;8085;8831;10628;21057;21058;21552	1823;8085;8831;10628;21058;21552			-1
A0A1D8PF14	A0A1D8PF14	3	3	3	tr|A0A1D8PF14|A0A1D8PF14_CANAL SnoRNA-binding rRNA-processing protein OS=Candida albicans (strain SC5314 / ATCC MYA-2876) OX=237561 GN=CAALFM_C110880WA PE=3 SV=1	1	3	3	3	3	3	3	3	3	3	7.2	7.2	7.2	50.181	431	431	0	21.474	By MS/MS	By MS/MS	7.2	7.2	21251000	13363000	7887800	7468100	6236700	2	3	5				111	7902;9016;9318	True;True;True	8293;9461;9776	20853;20854;23847;23848;24619;24620	21176;21177;24407;24408;25168	21176;24407;25168			-1
A0A1D8PF22	A0A1D8PF22	4	4	4	tr|A0A1D8PF22|A0A1D8PF22_CANAL Dolichyl-diphosphooligosaccharide--protein glycosyltransferase subunit WBP1 OS=Candida albicans (strain SC5314 / ATCC MYA-2876) OX=237561 GN=WBP1 PE=3 SV=1	1	4	4	4	3	4	3	4	3	4	11.2	11.2	11.2	50.153	437	437	0	28.77	By MS/MS	By MS/MS	9.2	11.2	24667000	14510000	10157000	6808400	6176500	4	2	6				112	2523;5602;8370;8984	True;True;True;True	2646;5882;8790;9427	6675;6676;14609;14610;22145;23744;23745;23746	6899;6900;14796;22682;24279;24280;24281	6899;14796;22682;24280			-1
A0A1D8PF23	A0A1D8PF23	1	1	1	tr|A0A1D8PF23|A0A1D8PF23_CANAL Arf family GTPase OS=Candida albicans (strain SC5314 / ATCC MYA-2876) OX=237561 GN=ARL3 PE=4 SV=1	1	1	1	1	1	1	1	1	1	1	5.1	5.1	5.1	29.173	255	255	0.0024752	6.5779	By matching	By MS/MS	5.1	5.1	8316600	5357400	2959200	0	0	0	1	1				113	3505	TRUE	3665	9390;9391	9745	9745			-1
A0A1D8PF46	A0A1D8PF46	5	5	5	tr|A0A1D8PF46|A0A1D8PF46_CANAL DNA damage checkpoint protein LCD1 OS=Candida albicans (strain SC5314 / ATCC MYA-2876) OX=237561 GN=CAALFM_C111370CA PE=4 SV=1	1	5	5	5	5	3	5	3	5	3	7.7	7.7	7.7	83.566	726	726	0	37.015	By MS/MS	By MS/MS	7.7	4.3	36912000	26282000	10629000	9402700	7815700	3	3	6				114	3097;3127;7129;8343;8422	True;True;True;True;True	3244;3274;7490;8760;8843	8353;8422;18885;18886;22074;22075;22262;22263	8733;8799;19209;22614;22615;22790	8733;8799;19209;22614;22790			-1
A0A1D8PF53	A0A1D8PF53	3	3	3	tr|A0A1D8PF53|A0A1D8PF53_CANAL Cta3p OS=Candida albicans (strain SC5314 / ATCC MYA-2876) OX=237561 GN=CTA3 PE=4 SV=1	1	3	3	3	2	2	2	2	2	2	3.2	3.2	3.2	140.27	1296	1296	0	21.753	By MS/MS	By MS/MS	2.1	2.1	11048000	5736400	5311600	0	0	2	1	3				115	4414;7084;7312	True;True;True	4604;7444;7680	11573;11574;18786;19372	11810;19122;19710	11810;19122;19710			-1
A0A1D8PF54	A0A1D8PF54	5	5	5	tr|A0A1D8PF54|A0A1D8PF54_CANAL Phosphate transporter OS=Candida albicans (strain SC5314 / ATCC MYA-2876) OX=237561 GN=PHO84 PE=3 SV=1	1	5	5	5	4	5	4	5	4	5	15.6	15.6	15.6	59.332	545	545	0	46.188	By MS/MS	By MS/MS	12.5	15.6	63830000	36428000	27402000	16091000	14726000	3	3	6				116	1970;3478;5108;7873;8357	True;True;True;True;True	2066;3636;5327;8264;8775	5275;5276;9317;9318;13324;13325;20768;22109;22110	5529;5530;9679;13533;21061;22648	5530;9679;13533;21061;22648	118	154	-1
A0A1D8PF56	A0A1D8PF56	4	4	4	tr|A0A1D8PF56|A0A1D8PF56_CANAL H/ACA ribonucleoprotein complex subunit OS=Candida albicans (strain SC5314 / ATCC MYA-2876) OX=237561 GN=GAR1 PE=3 SV=1	1	4	4	4	3	3	3	3	3	3	34.9	34.9	34.9	19.45	186	186	0	46.89	By MS/MS	By MS/MS	31.2	19.4	153620000	72251000	81374000	61511000	79747000	2	3	5				117	2410;3654;6933;8248	True;True;True;True	2530;3823;7286;8661	6396;9767;9768;18277;21822;21823	6642;10101;10102;18590;22355	6642;10102;18590;22355	119;120	30;34	-1
A0A1D8PF62	A0A1D8PF62	1	1	1	tr|A0A1D8PF62|A0A1D8PF62_CANAL Phospholipase OS=Candida albicans (strain SC5314 / ATCC MYA-2876) OX=237561 GN=PLD1 PE=3 SV=1	1	1	1	1	1	1	1	1	1	1	0.6	0.6	0.6	195.97	1710	1710	0.0048309	6.3384	By MS/MS	By matching	0.6	0.6	1459400	892390	567020	0	0	1	0	1				118	466	TRUE	492	1358;1359	1659	1659			-1
A0A1D8PF68	A0A1D8PF68	8	8	8	tr|A0A1D8PF68|A0A1D8PF68_CANAL S-adenosylmethionine synthase OS=Candida albicans (strain SC5314 / ATCC MYA-2876) OX=237561 GN=SAM2 PE=3 SV=1	1	8	8	8	8	6	8	6	8	6	31.2	31.2	31.2	42.246	385	385	0	52.64	By MS/MS	By MS/MS	31.2	20.5	61396000	37613000	23783000	12660000	14594000	6	4	10				119	1809;5062;5782;7656;7668;8026;8274;8438	True;True;True;True;True;True;True;True	1900;5278;6079;8038;8050;8423;8690;8860	4909;4910;13211;13212;15138;15139;20207;20231;21173;21174;21917;21918;22305;22306	5189;5190;13434;13435;15307;20498;20520;21519;21520;22479;22832	5189;13434;15307;20498;20520;21519;22479;22832			-1
A0A1D8PF79	A0A1D8PF79	1	1	1	tr|A0A1D8PF79|A0A1D8PF79_CANAL Glutamate decarboxylase OS=Candida albicans (strain SC5314 / ATCC MYA-2876) OX=237561 GN=GAD1 PE=3 SV=1	1	1	1	1	1	1	1	1	1	1	2.8	2.8	2.8	63.884	568	568	0.0025316	7.0143	By MS/MS	By MS/MS	2.8	2.8	5803600	4375000	1428600	0	0	1	1	2				120	959	TRUE	1003	2647;2648	2963;2964	2963			-1
A0A1D8PFB8	A0A1D8PFB8	1	1	1	tr|A0A1D8PFB8|A0A1D8PFB8_CANAL Cell division control protein OS=Candida albicans (strain SC5314 / ATCC MYA-2876) OX=237561 GN=CDC6 PE=3 SV=1	1	1	1	1	0	1	0	1	0	1	1.5	1.5	1.5	54.633	481	481	0.0094862	6.1924		By MS/MS	0	1.5	9639900	0	9639900	0	0	0	1	1				121	6980	TRUE	7334	18381	18675	18675			-1
A0A1D8PFD4	A0A1D8PFD4	2	2	2	tr|A0A1D8PFD4|A0A1D8PFD4_CANAL F1F0 ATP synthase subunit k OS=Candida albicans (strain SC5314 / ATCC MYA-2876) OX=237561 GN=ATP19 PE=4 SV=1	1	2	2	2	2	2	2	2	2	2	25.4	25.4	25.4	7.4055	67	67	0	12.724	By MS/MS	By MS/MS	25.4	25.4	40710000	12962000	27748000	0	0	1	1	2				122	2132;2425	True;True	2238;2546	5691;5692;6434;6435	5939;6680;6681	5939;6681			-1
A0A1D8PFE1	A0A1D8PFE1	1	1	1	tr|A0A1D8PFE1|A0A1D8PFE1_CANAL Csi2p OS=Candida albicans (strain SC5314 / ATCC MYA-2876) OX=237561 GN=CSI2 PE=3 SV=1	1	1	1	1	1	1	1	1	1	1	3.8	3.8	3.8	33.952	292	292	0.0026643	8.8544	By MS/MS	By MS/MS	3.8	3.8	9197700	4022400	5175300	0	0	1	1	2				123	6007	TRUE	6315	15797;15798;15799	16019;16020	16019			-1
A0A1D8PFE6	A0A1D8PFE6	1	1	1	tr|A0A1D8PFE6|A0A1D8PFE6_CANAL DNA replication licensing factor MCM4 OS=Candida albicans (strain SC5314 / ATCC MYA-2876) OX=237561 GN=CDC54 PE=3 SV=1	1	1	1	1	1	1	1	1	1	1	1.2	1.2	1.2	102.45	912	912	0.0025575	7.2865	By MS/MS	By MS/MS	1.2	1.2	1892900	1892900	0	0	0	1	1	2				124	8306	TRUE	8722	21990;21991	22543;22544	22543			-1
A0A1D8PFE8	A0A1D8PFE8	5	5	5	tr|A0A1D8PFE8|A0A1D8PFE8_CANAL Ras GTPase activating protein OS=Candida albicans (strain SC5314 / ATCC MYA-2876) OX=237561 GN=IRA2 PE=4 SV=1	1	5	5	5	3	4	3	4	3	4	2.8	2.8	2.8	304.86	2643	2643	0	28.632	By MS/MS	By MS/MS	2	2.4	16490000	6517600	9972100	4733100	4926700	1	4	5				125	771;3400;4860;5983;8808	True;True;True;True;True	810;3553;5071;6290;9249	2097;2098;9102;9103;12741;15740;23276	2367;9483;12988;15969;23824	2367;9483;12988;15969;23824			-1
A0A1D8PFG4	A0A1D8PFG4	3	3	3	sp|A0A1D8PFG4|RL27A_CANAL Large ribosomal subunit protein eL27 OS=Candida albicans (strain SC5314 / ATCC MYA-2876) OX=237561 GN=RPL27A PE=1 SV=1	1	3	3	3	3	3	3	3	3	3	25	25	25	15.514	136	136	0	32.801	By MS/MS	By MS/MS	25	25	180350000	97896000	82451000	38435000	46509000	3	4	7				126	5216;6757;9298	True;True;True	5437;5438;7101;9755	13586;13587;13588;17845;17846;24578;24579	13805;13806;13807;18158;18159;25131;25132	13806;18159;25132	121	81	-1
A0A1D8PFI0	A0A1D8PFI0	2	2	2	tr|A0A1D8PFI0|A0A1D8PFI0_CANAL Protein YIP OS=Candida albicans (strain SC5314 / ATCC MYA-2876) OX=237561 GN=CAALFM_C112920CA PE=3 SV=1	1	2	2	2	2	2	2	2	2	2	10.1	10.1	10.1	31.788	278	278	0	17.608	By MS/MS	By MS/MS	10.1	10.1	11127000	6696700	4430400	3367400	3161000	2	1	3				127	360;6876	True;True	377;7227	1076;1077;18139;18140	1389;18443;18444	1389;18444			-1
A0A1D8PFK4	A0A1D8PFK4	6	6	6	tr|A0A1D8PFK4|A0A1D8PFK4_CANAL Mon2p OS=Candida albicans (strain SC5314 / ATCC MYA-2876) OX=237561 GN=MON2 PE=4 SV=1	1	6	6	6	6	4	6	4	6	4	4.7	4.7	4.7	187.29	1634	1634	0	41.052	By MS/MS	By MS/MS	4.7	3.2	20671000	14095000	6575800	7752800	6908100	5	3	8				128	856;3549;4587;4676;7134;7264	True;True;True;True;True;True	897;3711;4781;4873;7495;7629	2380;2381;9505;11976;12243;12244;18899;18900;19246;19247	2708;9856;12218;12512;12513;19225;19226;19570;19571	2708;9856;12218;12512;19225;19571	122	285	-1
A0A1D8PFK5	A0A1D8PFK5	4	4	4	tr|A0A1D8PFK5|A0A1D8PFK5_CANAL chitin synthase OS=Candida albicans (strain SC5314 / ATCC MYA-2876) OX=237561 GN=CHS3 PE=4 SV=1	1	4	4	4	3	4	3	4	3	4	3.1	3.1	3.1	136.21	1213	1213	0	26.981	By MS/MS	By MS/MS	2.6	3.1	16957000	6464000	10493000	4219600	4742600	2	4	6				129	2920;3629;4319;9185	True;True;True;True	3058;3795;4506;9633	7875;7876;9695;9696;11345;24262;24263	8199;8200;10033;11601;24802;24803	8200;10033;11601;24802	123;124	774;971	-1
A0A1D8PFL5	A0A1D8PFL5	3	3	3	tr|A0A1D8PFL5|A0A1D8PFL5_CANAL Fad3p OS=Candida albicans (strain SC5314 / ATCC MYA-2876) OX=237561 GN=FAD3 PE=4 SV=1	1	3	3	3	3	2	3	2	3	2	7.6	7.6	7.6	49.962	433	433	0	18.727	By MS/MS	By MS/MS	7.6	4.8	7137600	4196100	2941500	0	0	3	2	5				130	933;5297;9017	True;True;True	977;5525;9462	2588;2589;13772;13773;23849	2914;2915;13970;13971;24409	2915;13970;24409	125;126	393;403	-1
A0A1D8PFL7	A0A1D8PFL7	17	17	17	tr|A0A1D8PFL7|A0A1D8PFL7_CANAL 26S proteasome regulatory subunit RPN1 OS=Candida albicans (strain SC5314 / ATCC MYA-2876) OX=237561 GN=RPN1 PE=3 SV=1	1	17	17	17	16	13	16	13	16	13	23.1	23.1	23.1	109.88	993	993	0	141.56	By MS/MS	By MS/MS	23.1	17.1	262000000	144800000	117190000	28302000	38073000	14	13	27				131	1563;1641;2087;4061;4082;4107;4781;5225;5389;5548;6428;6879;7716;8386;8387;8622;9340	True;True;True;True;True;True;True;True;True;True;True;True;True;True;True;True;True	1641;1719;2190;4242;4263;4288;4987;5447;5645;5826;6755;7231;8101;8806;8807;9055;9800	4254;4462;4463;5571;5572;10739;10787;10788;10856;12534;13604;13605;14050;14051;14052;14053;14476;14477;16951;16952;18149;18150;20344;20345;20346;22179;22180;22181;22759;22760;24684;24685	4570;4775;4776;5802;11032;11073;11156;12787;13822;13823;14258;14259;14260;14683;17225;17226;18452;18453;20622;20623;22712;22713;22714;23281;23282;25232;25233	4570;4775;5802;11032;11073;11156;12787;13822;14260;14683;17226;18452;20622;22712;22713;23282;25232	127	910	-1
A0A1D8PFL9	A0A1D8PFL9	2	2	2	sp|A0A1D8PFL9|RL14_CANAL Large ribosomal subunit protein eL14 OS=Candida albicans (strain SC5314 / ATCC MYA-2876) OX=237561 GN=RPL14 PE=1 SV=1	1	2	2	2	2	1	2	1	2	1	16	16	16	14.721	131	131	0	15.234	By MS/MS	By MS/MS	16	9.9	20554000	13498000	7056200	9177600	7156100	3	2	5				132	3836;7321	True;True	4007;7689	10167;10168;10169;10170;19386	10475;10476;10477;10478;19724	10475;19724			-1
A0A1D8PFM0	A0A1D8PFM0	1	1	1	tr|A0A1D8PFM0|A0A1D8PFM0_CANAL DUF4149 domain-containing protein OS=Candida albicans (strain SC5314 / ATCC MYA-2876) OX=237561 GN=CAALFM_C113190WA PE=4 SV=1	1	1	1	1	1	1	1	1	1	1	7.7	7.7	7.7	18.615	169	169	0.0026247	8.0331	By MS/MS	By matching	7.7	7.7	5964800	2811300	3153500	0	0	1	0	1				133	1207	TRUE	1264	3342;3343	3677	3677			-1
A0A1D8PFN5	A0A1D8PFN5	1	1	1	tr|A0A1D8PFN5|A0A1D8PFN5_CANAL Uncharacterized protein (Fragment) OS=Candida albicans (strain SC5314 / ATCC MYA-2876) OX=237561 GN=CAALFM_C113370WA PE=4 SV=1	1	1	1	1	1	1	1	1	1	1	2.6	2.6	2.6	44.875	391	391	0.0055866	6.2845	By matching	By MS/MS	2.6	2.6	6494800	2974300	3520600	0	0	0	1	1				134	3539	TRUE	3700	9484;9485	9841	9841			-1
A0A1D8PFP2;REV__A0A1D8PFP2	A0A1D8PFP2	6;1	6;1	6;1	tr|A0A1D8PFP2|A0A1D8PFP2_CANAL Rob1p OS=Candida albicans (strain SC5314 / ATCC MYA-2876) OX=237561 GN=ROB1 PE=4 SV=1	2	6	6	6	4	6	4	6	4	6	6.9	6.9	6.9	113.69	991	991;991	0	41.34	By MS/MS	By MS/MS	3.3	6.9	25736000	12810000	12926000	4422100	6992700	2	6	8				135	3782;5449;7009;7413;8954;9034	True;True;True;True;True;True	3953;5716;7365;7784;9396;9479	10054;14251;14252;18444;19608;19609;23645;23646;23890;23891;23892	10368;14482;14483;18732;19939;24172;24446;24447	10368;14482;18732;19939;24172;24447	128;129	547;888	-1;-1
A0A1D8PFP3	A0A1D8PFP3	6	6	6	tr|A0A1D8PFP3|A0A1D8PFP3_CANAL 5-3 exoribonuclease 1 OS=Candida albicans (strain SC5314 / ATCC MYA-2876) OX=237561 GN=KEM1 PE=3 SV=1	1	6	6	6	5	6	5	6	5	6	5.2	5.2	5.2	172.73	1504	1504	0	35.918	By MS/MS	By MS/MS	4.7	5.2	38309000	22452000	15857000	6112600	5843000	3	4	7				136	2026;2431;2445;3710;4463;5215	True;True;True;True;True;True	2125;2552;2566;3880;4654;5436	5414;6445;6446;6473;6474;9896;9897;11691;11692;13584;13585	5655;6689;6690;6712;6713;10218;11941;13804	5655;6689;6713;10218;11941;13804			-1
A0A1D8PFR4	A0A1D8PFR4	21	21	21	tr|A0A1D8PFR4|A0A1D8PFR4_CANAL Actin OS=Candida albicans (strain SC5314 / ATCC MYA-2876) OX=237561 GN=ACT1 PE=3 SV=1	1	21	21	21	21	20	21	20	21	20	64.6	64.6	64.6	41.738	376	376	0	297.72	By MS/MS	By MS/MS	64.6	64.4	5264300000	2863500000	2400800000	384570000	459180000	37	36	73				137	178;445;446;632;633;1060;1169;1170;1550;1688;2921;3047;3331;3932;5303;6019;6228;7593;8084;8218;9247	True;True;True;True;True;True;True;True;True;True;True;True;True;True;True;True;True;True;True;True;True	188;469;470;663;664;1107;1222;1223;1628;1766;1767;3059;3191;3192;3482;4106;5532;5533;5534;6327;6328;6547;7974;8486;8627;8628;9700;9701	572;573;1292;1293;1294;1295;1754;1755;1756;1757;2934;2935;2936;2937;3251;3252;3253;4228;4229;4589;4590;4591;4592;4593;4594;4595;4596;4597;4598;4599;4600;7877;7878;8232;8233;8234;8235;8236;8940;8941;10396;10397;13787;13788;13789;13790;13791;13792;13793;13794;13795;15832;15833;15834;15835;15836;15837;16456;16457;16458;16459;16460;16461;20053;20054;20055;20056;21330;21331;21332;21333;21734;21735;217…	803;804;1587;1588;1589;1590;2028;2029;2030;3287;3288;3585;3586;3587;3588;4546;4547;4903;4904;4905;4906;4907;4908;4909;4910;4911;4912;8201;8202;8624;8625;8626;8627;8628;9327;9328;10694;13985;13986;13987;13988;13989;13990;13991;13992;16059;16060;16061;16062;16063;16765;16766;16767;16768;16769;16770;20348;20349;20350;20351;21681;21682;21683;21684;22275;22276;22277;22278;22279;22280;24983;24984;24985…	804;1587;1590;2028;2029;3288;3587;3588;4547;4912;8201;8625;9327;10694;13988;16060;16766;20348;21682;22276;24984	130;131;132;133;134;135;136;137;138;139	1;17;45;48;83;111;284;300;306;326	-1
A0A1D8PFS4	A0A1D8PFS4	21	21	21	tr|A0A1D8PFS4|A0A1D8PFS4_CANAL 6-phosphogluconate dehydrogenase, decarboxylating OS=Candida albicans (strain SC5314 / ATCC MYA-2876) OX=237561 GN=GND1 PE=3 SV=1	1	21	21	21	21	20	21	20	21	20	53.5	53.5	53.5	54.373	495	495	0	189.9	By MS/MS	By MS/MS	53.5	51.7	875140000	503960000	371180000	52993000	56068000	22	19	41				138	281;906;935;1674;2020;2166;2622;2749;2750;2871;3435;3918;3985;4832;6240;6695;6768;7008;7772;8530;8930	True;True;True;True;True;True;True;True;True;True;True;True;True;True;True;True;True;True;True;True;True	296;949;979;1752;2119;2272;2747;2881;2882;3006;3592;4091;4161;5043;6559;7035;7113;7364;8162;8958;9372	867;868;869;870;2506;2507;2592;2593;2594;2595;4561;4562;5404;5405;5754;5755;7098;7099;7414;7415;7416;7417;7418;7761;7762;7763;9216;9217;9218;9219;10354;10355;10541;10542;12677;12678;16482;16483;16484;16485;17669;17670;17869;17870;18443;20499;20500;20501;22541;22542;23594;23595	1186;1187;1188;1189;2827;2918;2919;2920;4879;4880;5647;5648;5994;7442;7443;7730;7731;7732;7733;7734;8092;8093;8094;9588;9589;10656;10837;10838;12928;12929;16790;16791;16792;16793;17988;17989;18177;18178;18731;20774;20775;23069;23070;24125	1186;2827;2919;4879;5647;5994;7443;7731;7734;8092;9589;10656;10837;12929;16791;17988;18178;18731;20775;23069;24125	140	145	-1
A0A1D8PFV0	A0A1D8PFV0	4	2	2	tr|A0A1D8PFV0|A0A1D8PFV0_CANAL High-affinity iron permease OS=Candida albicans (strain SC5314 / ATCC MYA-2876) OX=237561 GN=FTR1 PE=3 SV=1	1	4	2	2	4	4	2	2	2	2	15.5	10	10	42.504	381	381	0	25.045	By MS/MS	By MS/MS	15.5	15.5	17703000	8508200	9195200	5936400	8796200	2	1	3				139	4125;4938;5750;7756	False;True;False;True	4306;5152;6037;6038;8145	10893;10894;12916;12917;15017;15018;15019;15020;15021;20461;20462	11189;11190;13148;15186;15187;15188;20738;20739	11190;13148;15186;20738	141	332	-1
A0A1D8PFV1	A0A1D8PFV1	14	14	14	sp|A0A1D8PFV1|RL4B_CANAL Large ribosomal subunit protein uL4 OS=Candida albicans (strain SC5314 / ATCC MYA-2876) OX=237561 GN=RPL4B PE=1 SV=1	1	14	14	14	13	14	13	14	13	14	50.4	50.4	50.4	39.212	363	363	0	167.28	By MS/MS	By MS/MS	50.4	50.4	660710000	393920000	266790000	62355000	57123000	14	14	28				140	1647;2497;2748;3002;4499;4500;5967;6099;6175;6652;6934;6954;7401;8968	True;True;True;True;True;True;True;True;True;True;True;True;True;True	1725;2620;2880;3144;4690;4691;6271;6412;6492;6989;7287;7307;7772;9410	4478;4479;4480;4481;6615;6616;7412;7413;8104;8105;8106;8107;11772;11773;11774;15612;15613;16104;16105;16324;16325;16326;17571;17572;18278;18279;18323;18324;19582;19583;23690;23691	4791;4792;4793;4794;6852;7728;7729;8440;8441;8442;12006;12007;12008;15762;16377;16378;16636;16637;16638;17901;17902;18591;18592;18628;18629;19918;19919;24214;24215	4793;6852;7728;8442;12006;12007;15762;16378;16636;17901;18592;18628;19919;24215	142	94	-1
A0A1D8PFV2	A0A1D8PFV2	5	5	3	tr|A0A1D8PFV2|A0A1D8PFV2_CANAL Ftr2p OS=Candida albicans (strain SC5314 / ATCC MYA-2876) OX=237561 GN=FTR2 PE=3 SV=1	1	5	5	3	5	5	5	5	3	3	16.2	16.2	10.7	42.597	382	382	0	61.808	By MS/MS	By MS/MS	16.2	16.2	153440000	91665000	61778000	38497000	42429000	6	5	11				141	2077;4125;5184;5750;7755	True;True;True;True;True	2180;4306;5404;6037;6038;8144	5537;5538;10893;10894;13516;13517;15017;15018;15019;15020;15021;20459;20460	5768;5769;11189;11190;13744;13745;15186;15187;15188;20736;20737	5769;11190;13744;15186;20736	141	333	-1
A0A1D8PFV4	A0A1D8PFV4	11	11	11	tr|A0A1D8PFV4|A0A1D8PFV4_CANAL mRNA-binding protein OS=Candida albicans (strain SC5314 / ATCC MYA-2876) OX=237561 GN=NPL3 PE=4 SV=1	1	11	11	11	11	10	11	10	11	10	42.7	42.7	42.7	32.179	286	286	0	169.22	By MS/MS	By MS/MS	42.7	41.3	1901700000	1076900000	824790000	208640000	222420000	16	14	30				142	33;276;1396;1568;4639;4640;4746;4919;5304;6157;8354	True;True;True;True;True;True;True;True;True;True;True	34;291;1465;1646;4834;4835;4950;5132;5535;6473;8771;8772	87;88;854;855;3834;3835;4265;4266;4267;4268;12166;12167;12168;12169;12170;12420;12421;12422;12423;12875;12876;13796;13797;16274;16275;22101;22102;22103;22104;22105	83;84;1172;1173;4152;4153;4579;4580;4581;12443;12444;12445;12446;12447;12448;12449;12674;12675;12676;13113;13114;13993;13994;16588;16589;22640;22641;22642;22643;22644	83;1172;4153;4580;12445;12449;12674;13113;13994;16588;22641	143;144;145	1;41;134	-1
A0A1D8PFW3	A0A1D8PFW3	7	7	7	tr|A0A1D8PFW3|A0A1D8PFW3_CANAL Chromatin structure-remodeling complex protein RSC8 OS=Candida albicans (strain SC5314 / ATCC MYA-2876) OX=237561 GN=RSC8 PE=4 SV=1	1	7	7	7	6	4	6	4	6	4	16.8	16.8	16.8	64.302	561	561	0	71.708	By MS/MS	By MS/MS	15	8.2	66035000	46546000	19489000	11592000	11303000	5	4	9				143	1420;1705;3141;4549;7161;7578;7674	True;True;True;True;True;True;True	1492;1788;3288;4742;7522;7959;8056	3890;3891;4655;4656;8451;11890;18961;20019;20243;20244	4204;4205;4965;4966;8826;12121;19290;20319;20531;20532	4204;4966;8826;12121;19290;20319;20531			-1
A0A1D8PFW4	A0A1D8PFW4	5	5	5	tr|A0A1D8PFW4|A0A1D8PFW4_CANAL Irr1p OS=Candida albicans (strain SC5314 / ATCC MYA-2876) OX=237561 GN=IRR1 PE=4 SV=1	1	5	5	5	4	3	4	3	4	3	5.1	5.1	5.1	126.74	1089	1089	0	40.499	By MS/MS	By MS/MS	3.6	2.8	17757000	9714800	8042000	0	0	4	3	7				144	1057;2399;4520;5480;7122	True;True;True;True;True	1104;2519;4711;5755;7483	2927;6371;11822;14335;14336;18872;18873	3280;6619;12053;14558;14559;19197;19198	3280;6619;12053;14559;19197			-1
A0A1D8PFX2	A0A1D8PFX2	1	1	1	tr|A0A1D8PFX2|A0A1D8PFX2_CANAL DNA-directed RNA polymerase core subunit OS=Candida albicans (strain SC5314 / ATCC MYA-2876) OX=237561 GN=RPC10 PE=3 SV=1	1	1	1	1	1	1	1	1	1	1	27.4	27.4	27.4	8.0382	73	73	0.0026042	7.8063	By MS/MS	By matching	27.4	27.4	8259500	5491900	2767500	0	0	1	0	1				145	1453	TRUE	1527	3976;3977	4288	4288			-1
A0A1D8PFY0	A0A1D8PFY0	6	6	6	tr|A0A1D8PFY0|A0A1D8PFY0_CANAL Polyamine acetyltransferase OS=Candida albicans (strain SC5314 / ATCC MYA-2876) OX=237561 GN=CAALFM_C114500CA PE=4 SV=1	1	6	6	6	5	5	5	5	5	5	33.2	33.2	33.2	24.789	220	220	0	32.645	By MS/MS	By MS/MS	27.7	28.2	38744000	19281000	19464000	7533800	9120900	2	2	4				146	1822;1829;3286;3755;5631;5705	True;True;True;True;True;True	1914;1921;3436;3925;5916;5991	4937;4938;4951;4952;8816;9991;14705;14706;14918;14919	5214;5226;9196;10302;14883;15101	5214;5226;9196;10302;14883;15101	146	119	-1
A0A1D8PFY3	A0A1D8PFY3	2	2	2	tr|A0A1D8PFY3|A0A1D8PFY3_CANAL SAM complex subunit OS=Candida albicans (strain SC5314 / ATCC MYA-2876) OX=237561 GN=SAM35 PE=4 SV=1	1	2	2	2	1	2	1	2	1	2	11.2	11.2	11.2	28.164	251	251	0	12.821	By MS/MS	By MS/MS	6.4	11.2	3399200	1422500	1976700	0	0	1	1	2				147	4197;7109	True;True	4380;7470	11059;11060;18848	11343;19178	11343;19178			-1
A0A1D8PG16	A0A1D8PG16	2	2	2	sp|A0A1D8PG16|RL38_CANAL Large ribosomal subunit protein eL38 OS=Candida albicans (strain SC5314 / ATCC MYA-2876) OX=237561 GN=RPL38 PE=1 SV=1	1	2	2	2	1	2	1	2	1	2	24.4	24.4	24.4	8.8924	78	78	0	15.597	By MS/MS	By MS/MS	15.4	24.4	52965000	18795000	34170000	0	0	1	2	3				148	1443;9283	True;True	1516;9740	3951;24544;24545	4261;25100;25101	4261;25101			-1
A0A1D8PG18	A0A1D8PG18	2	2	2	tr|A0A1D8PG18|A0A1D8PG18_CANAL tRNA threonylcarbamoyladenosine dehydratase OS=Candida albicans (strain SC5314 / ATCC MYA-2876) OX=237561 GN=HMA1 PE=4 SV=1	1	2	2	2	2	1	2	1	2	1	5.3	5.3	5.3	48.917	434	434	0	18.697	By MS/MS	By MS/MS	5.3	2.1	9527700	7865700	1662000	0	0	2	1	3				149	3335;7288	True;True	3486;7654	8948;19307;19308	9336;19645;19646	9336;19645			-1
A0A1D8PG20	A0A1D8PG20	5	5	5	tr|A0A1D8PG20|A0A1D8PG20_CANAL Bifunctional 2-aminoadipate transaminase/aromatic-amino-acid:2-oxoglutarate transaminase OS=Candida albicans (strain SC5314 / ATCC MYA-2876) OX=237561 GN=ARO8 PE=4 SV=1	1	5	5	5	5	5	5	5	5	5	14.9	14.9	14.9	54.744	491	491	0	34.398	By MS/MS	By MS/MS	14.9	14.9	35427000	23491000	11936000	6729500	4304000	6	2	8				150	387;1189;2851;4422;6442	True;True;True;True;True	404;1243;2985;4612;6771	1142;1143;3287;3288;7717;7718;11588;11589;16985;16986;16987;16988	1447;3617;8053;8054;11823;17263;17264;17265	1447;3617;8053;11823;17263			-1
A0A1D8PG26	A0A1D8PG26	3	3	3	tr|A0A1D8PG26|A0A1D8PG26_CANAL Uncharacterized protein OS=Candida albicans (strain SC5314 / ATCC MYA-2876) OX=237561 GN=CAALFM_C200360CA PE=3 SV=1	1	3	3	3	3	3	3	3	3	3	4.7	4.7	4.7	79.114	699	699	0	16.404	By MS/MS	By MS/MS	4.7	4.7	23067000	13673000	9394100	11220000	7145700	2	1	3				151	2281;2725;7080	True;True;True	2394;2857;7440	6039;6040;7361;7362;18726;18727	6274;7683;19052	6274;7683;19052			-1
A0A1D8PG45	A0A1D8PG45	7	7	7	tr|A0A1D8PG45|A0A1D8PG45_CANAL Chromatin structure-remodeling complex protein RSC58 OS=Candida albicans (strain SC5314 / ATCC MYA-2876) OX=237561 GN=RSC58 PE=4 SV=1	1	7	7	7	6	6	6	6	6	6	13.6	13.6	13.6	63.967	568	568	0	48.966	By MS/MS	By MS/MS	12.1	11.1	42911000	26976000	15934000	6385900	6246400	3	4	7				152	289;621;1581;2043;2340;5547;6155	True;True;True;True;True;True;True	304;651;1659;2143;2457;5825;6471	884;885;1730;1731;4317;4318;5459;5460;6230;14475;16270;16271	1202;2006;4641;5702;5703;6493;14682;16586	1202;2006;4641;5702;6493;14682;16586			-1
A0A1D8PG77	A0A1D8PG77	1	1	1	tr|A0A1D8PG77|A0A1D8PG77_CANAL C2H2-type domain-containing protein OS=Candida albicans (strain SC5314 / ATCC MYA-2876) OX=237561 GN=CAALFM_C200730CA PE=4 SV=1	1	1	1	1	0	1	0	1	0	1	1.1	1.1	1.1	107.72	962	962	0.0024917	6.6515		By MS/MS	0	1.1	2015400	0	2015400	0	0	0	0	0				153	3460	TRUE	3618	9275	9641	9641			-1
A0A1D8PG80;A0A1D8PC79	A0A1D8PG80	6;1	6;1	6;1	tr|A0A1D8PG80|A0A1D8PG80_CANAL Replication factor C subunit 5 OS=Candida albicans (strain SC5314 / ATCC MYA-2876) OX=237561 GN=RFC5 PE=4 SV=1	2	6	6	6	5	6	5	6	5	6	21	21	21	40.901	362	362;43	0	39.378	By MS/MS	By MS/MS	15.7	21	88913000	42138000	46775000	17518000	16962000	5	5	10				154	3637;5578;6989;7869;8800;8805	True;True;True;True;True;True	3804;5857;7344;8260;9240;9245	9716;14536;14537;18400;18401;20760;20761;23255;23256;23265;23266	10050;14732;14733;18691;18692;21055;21056;23806;23807;23814	10050;14733;18692;21055;23806;23814			-1;-1
A0A1D8PG81	A0A1D8PG81	9	4	4	tr|A0A1D8PG81|A0A1D8PG81_CANAL Hgt7p OS=Candida albicans (strain SC5314 / ATCC MYA-2876) OX=237561 GN=HGT7 PE=3 SV=1	1	9	4	4	9	9	4	4	4	4	20.7	11	11	60.591	546	546	0	71.455	By MS/MS	By MS/MS	20.7	20.7	636800000	349300000	287500000	124500000	143110000	10	9	19				155	64;560;561;1651;2698;6721;7308;8364;8702	False;True;True;False;False;True;True;False;False	65;588;589;1729;2828;7062;7063;7675;7676;8782;9137	152;153;1589;1590;1591;1592;1593;1594;4488;4489;4490;4491;7288;7289;7290;7291;7292;17761;17762;17763;17764;17765;19358;19359;19360;19361;19362;19363;19364;22128;22129;22130;22131;22957;22958	137;138;1879;1880;1881;1882;1883;1884;4801;4802;4803;4804;7616;7617;7618;7619;7620;18078;18079;18080;18081;18082;18083;18084;19698;19699;19700;19701;19702;19703;22669;22670;23461;23462	137;1879;1881;4803;7619;18078;19698;22669;23461	147	529	-1
A0A1D8PG82	A0A1D8PG82	10	10	5	tr|A0A1D8PG82|A0A1D8PG82_CANAL Hgt8p OS=Candida albicans (strain SC5314 / ATCC MYA-2876) OX=237561 GN=HGT8 PE=3 SV=1	1	10	10	5	10	9	10	9	5	4	24	24	14.4	61.157	550	550	0	125.99	By MS/MS	By MS/MS	24	21.5	2590900000	1437800000	1153100000	416520000	553020000	13	13	26				156	64;1651;2698;4092;6722;7419;8364;8702;9005;9192	True;True;True;True;True;True;True;True;True;True	65;1729;2828;4273;7064;7065;7790;8782;9137;9450;9640	152;153;4488;4489;4490;4491;7288;7289;7290;7291;7292;10805;10806;17766;17767;17768;17769;19622;22128;22129;22130;22131;22957;22958;23807;23808;23809;23810;24279;24280	137;138;4801;4802;4803;4804;7616;7617;7618;7619;7620;11087;11088;18085;18086;18087;19952;22669;22670;23461;23462;24345;24346;24347;24820;24821	137;4803;7619;11087;18085;19952;22669;23461;24347;24821	148	533	-1
A0A1D8PG88	A0A1D8PG88	3	3	3	tr|A0A1D8PG88|A0A1D8PG88_CANAL Bromo domain-containing protein OS=Candida albicans (strain SC5314 / ATCC MYA-2876) OX=237561 GN=RSC4 PE=4 SV=1	1	3	3	3	3	2	3	2	3	2	6.9	6.9	6.9	71.992	636	636	0	22.607	By MS/MS	By MS/MS	6.9	4.6	21959000	14414000	7545100	7403100	7039500	3	1	4				157	6543;7113;8694	True;True;True	6875;7474;9129	17284;18855;18856;22938;22939	17606;19183;19184;23445	17606;19183;23445			-1
A0A1D8PG94	A0A1D8PG94	1	1	1	tr|A0A1D8PG94|A0A1D8PG94_CANAL Mitochondrial 54S ribosomal protein YmL47 OS=Candida albicans (strain SC5314 / ATCC MYA-2876) OX=237561 GN=CAALFM_C201030WA PE=3 SV=1	1	1	1	1	1	1	1	1	1	1	5.6	5.6	5.6	24.272	213	213	0.0025359	7.0609	By MS/MS	By MS/MS	5.6	5.6	22670000	12752000	9917700	0	0	1	1	2				158	8499	TRUE	8926	22457;22458	22978;22979	22978			-1
A0A1D8PG96	A0A1D8PG96	30	30	29	tr|A0A1D8PG96|A0A1D8PG96_CANAL Endoplasmic reticulum chaperone BiP OS=Candida albicans (strain SC5314 / ATCC MYA-2876) OX=237561 GN=KAR2 PE=3 SV=1	1	30	30	29	30	27	30	27	29	26	48.9	48.9	47.2	74.561	687	687	0	323.31	By MS/MS	By MS/MS	48.9	44.3	2132800000	1155500000	977370000	200890000	237090000	36	32	68				159	295;748;1820;2025;2763;3024;3792;3837;3838;4009;4172;4459;5270;5845;6770;6849;6963;6964;7317;7743;7891;7926;8292;8293;8320;8651;8652;8735;8962;9220	True;True;True;True;True;True;True;True;True;True;True;True;True;True;True;True;True;True;True;True;True;True;True;True;True;True;True;True;True;True	310;785;1912;2124;2895;3168;3963;4008;4009;4186;4354;4650;5492;6147;7115;7199;7316;7317;7685;8130;8282;8318;8708;8709;8736;9085;9086;9171;9404;9672	898;899;900;2039;2040;2041;2042;4931;4932;4933;4934;5412;5413;7452;7453;8181;8182;10074;10075;10171;10172;10173;10174;10175;10176;10599;10600;10998;10999;11673;11674;13692;13693;15314;15315;15316;15317;17873;17874;17875;18071;18072;18342;18343;18344;19381;20418;20419;20808;20809;20919;20920;21957;21958;21959;21960;21961;21962;22016;22017;22835;22836;22837;22838;22839;22840;23031;23032;23033;23034…	1215;1216;1217;2315;2316;2317;2318;5208;5209;5210;5211;5653;5654;7766;7767;8580;8581;10387;10388;10479;10480;10481;10482;10483;10484;10898;10899;11286;11287;11915;11916;13898;13899;15473;15474;15475;15476;18180;18181;18382;18644;18645;18646;19719;20692;20693;21102;21103;21248;22513;22514;22515;22516;22517;22518;22565;23356;23357;23358;23359;23360;23532;23533;23534;23535;24190;24191;24907	1216;2317;5208;5654;7766;8581;10387;10481;10484;10899;11287;11915;13898;15473;18180;18382;18645;18646;19719;20693;21102;21248;22513;22517;22565;23357;23359;23533;24190;24907	149	167	-1
A0A1D8PGA2	A0A1D8PGA2	2	2	2	tr|A0A1D8PGA2|A0A1D8PGA2_CANAL Protein phosphatase regulator OS=Candida albicans (strain SC5314 / ATCC MYA-2876) OX=237561 GN=REG1 PE=4 SV=1	1	2	2	2	1	2	1	2	1	2	3.3	3.3	3.3	110.69	1011	1011	0	12.82	By MS/MS	By MS/MS	2	3.3	7135800	1504200	5631600	0	0	1	2	3				160	1143;6880	True;True	1194;7232	3173;18151;18152	3512;18454;18455	3512;18454			-1
A0A1D8PGA6	A0A1D8PGA6	13	13	13	tr|A0A1D8PGA6|A0A1D8PGA6_CANAL Proteasome regulatory particle lid subunit OS=Candida albicans (strain SC5314 / ATCC MYA-2876) OX=237561 GN=RPN9 PE=3 SV=1	1	13	13	13	13	11	13	11	13	11	38.5	38.5	38.5	48.334	413	413	0	105.18	By MS/MS	By MS/MS	38.5	33.4	467070000	265650000	201420000	46750000	47160000	13	11	24				161	461;1825;2044;3485;3492;3493;3590;5277;5306;5718;6789;7975;8781	True;True;True;True;True;True;True;True;True;True;True;True;True	487;1917;2144;3645;3652;3653;3753;5499;5537;6004;7139;8370;9221	1346;1347;1348;1349;4943;4944;5461;5462;9339;9340;9356;9357;9358;9595;9596;13705;13706;13800;13801;14942;14943;14944;14945;17934;21046;21047;23206;23207	1648;1649;1650;5219;5220;5704;5705;9697;9698;9712;9713;9714;9932;9933;13911;13997;15120;15121;15122;18250;21397;21398;23761;23762	1650;5219;5704;9698;9713;9714;9933;13911;13997;15122;18250;21397;23761	150	1	-1
A0A1D8PGA8	A0A1D8PGA8	1	1	1	tr|A0A1D8PGA8|A0A1D8PGA8_CANAL Cha1p OS=Candida albicans (strain SC5314 / ATCC MYA-2876) OX=237561 GN=CHA1 PE=4 SV=1	1	1	1	1	1	1	1	1	1	1	3.7	3.7	3.7	38.888	353	353	0	13.525	By MS/MS	By MS/MS	3.7	3.7	10243000	7128700	3114000	0	0	1	1	2				162	7335	TRUE	7703	19418;19419;19420	19751;19752	19751			-1
A0A1D8PGB0	A0A1D8PGB0	14	14	14	tr|A0A1D8PGB0|A0A1D8PGB0_CANAL Nuclear pore protein OS=Candida albicans (strain SC5314 / ATCC MYA-2876) OX=237561 GN=CAALFM_C201220WA PE=3 SV=1	1	14	14	14	13	13	13	13	13	13	20.1	20.1	20.1	108.71	960	960	0	126.83	By MS/MS	By MS/MS	19.1	18.3	179030000	103720000	75318000	16877000	15415000	14	11	25				163	287;1093;2233;3418;3463;3916;4290;5187;5569;6291;6590;7252;7619;8716	True;True;True;True;True;True;True;True;True;True;True;True;True;True	302;1142;2345;3573;3621;4089;4474;5407;5848;6612;6924;7617;8000;9151	880;881;3055;5927;5928;9158;9159;9280;9281;10350;10351;11281;11282;11283;11284;13522;14517;14518;16607;16608;17388;17389;17390;17391;19207;19208;20113;20114;22981;22982	1198;1199;3419;6168;9536;9537;9646;9647;10652;10653;11545;11546;11547;11548;13748;14714;14715;16903;17703;17704;17705;19536;20405;20406;23485	1199;3419;6168;9536;9646;10652;11546;13748;14714;16903;17705;19536;20406;23485	151	561	-1
A0A1D8PGE0	A0A1D8PGE0	2	2	2	tr|A0A1D8PGE0|A0A1D8PGE0_CANAL Dynein light chain OS=Candida albicans (strain SC5314 / ATCC MYA-2876) OX=237561 GN=CAALFM_C201440CA PE=3 SV=1	1	2	2	2	0	2	0	2	0	2	29.7	29.7	29.7	10.338	91	91	0	11.966		By MS/MS	0	29.7	2137300	0	2137300	0	0	0	2	2				164	517;1585	True;True	543;1663	1478;4354	1766;4685	1766;4685			-1
A0A1D8PGE3	A0A1D8PGE3	1	1	1	tr|A0A1D8PGE3|A0A1D8PGE3_CANAL UV excision repair protein RAD23 OS=Candida albicans (strain SC5314 / ATCC MYA-2876) OX=237561 GN=RAD23 PE=3 SV=1	1	1	1	1	1	1	1	1	1	1	3.1	3.1	3.1	43.744	416	416	0	13.51	By matching	By MS/MS	3.1	3.1	5726500	2481600	3244900	0	0	0	1	1				165	3678	TRUE	3847	9819;9820	10145	10145			-1
A0A1D8PGH6	A0A1D8PGH6	1	1	1	tr|A0A1D8PGH6|A0A1D8PGH6_CANAL Zn(2+) transporter OS=Candida albicans (strain SC5314 / ATCC MYA-2876) OX=237561 GN=CAALFM_C202180WA PE=4 SV=1	1	1	1	1	1	0	1	0	1	0	1.4	1.4	1.4	65.536	591	591	0.0025532	7.2252	By MS/MS		1.4	0	11001000	11001000	0	0	0	1	0	1				166	7005	TRUE	7361	18438	18726	18726			-1
A0A1D8PGI1	A0A1D8PGI1	1	1	1	tr|A0A1D8PGI1|A0A1D8PGI1_CANAL Uncharacterized protein OS=Candida albicans (strain SC5314 / ATCC MYA-2876) OX=237561 GN=CAALFM_C201900CA PE=4 SV=1	1	1	1	1	1	1	1	1	1	1	2.4	2.4	2.4	57.259	507	507	0.002681	9.2566	By MS/MS	By MS/MS	2.4	2.4	5990800	2300200	3690500	0	0	1	1	2				167	5661	TRUE	5947	14779;14780;14781	14945;14946	14946			-1
A0A1D8PGJ8	A0A1D8PGJ8	2	2	2	tr|A0A1D8PGJ8|A0A1D8PGJ8_CANAL Uncharacterized protein OS=Candida albicans (strain SC5314 / ATCC MYA-2876) OX=237561 GN=CAALFM_C202170WA PE=4 SV=1	1	2	2	2	1	2	1	2	1	2	5.2	5.2	5.2	53.174	458	458	0	15.275	By MS/MS	By MS/MS	1.5	5.2	17947000	2717200	15230000	0	0	0	1	1				168	885;9123	True;True	927;9571	2448;2449;24113	2764;2765;24655	2765;24655			-1
A0A1D8PGJ9	A0A1D8PGJ9	6	6	6	tr|A0A1D8PGJ9|A0A1D8PGJ9_CANAL Uncharacterized protein OS=Candida albicans (strain SC5314 / ATCC MYA-2876) OX=237561 GN=CAALFM_C202310WA PE=4 SV=1	1	6	6	6	5	6	5	6	5	6	23.4	23.4	23.4	29.271	248	248	0	38.996	By MS/MS	By MS/MS	19	23.4	79252000	38289000	40963000	10408000	13782000	5	5	10				169	1129;1428;3427;3897;6010;7798	True;True;True;True;True;True	1179;1500;3583;4070;6318;8189	3138;3139;3905;3906;9191;9192;10310;10311;15804;15805;20600	3485;3486;4217;9568;10614;10615;16025;16026;16027;20902	3485;4217;9568;10614;16026;20902			-1
A0A1D8PGL8	A0A1D8PGL8	2	2	2	tr|A0A1D8PGL8|A0A1D8PGL8_CANAL Zn(2+) transporter OS=Candida albicans (strain SC5314 / ATCC MYA-2876) OX=237561 GN=ZRC1 PE=4 SV=1	1	2	2	2	2	2	2	2	2	2	6.3	6.3	6.3	52.546	478	478	0	20.539	By MS/MS	By MS/MS	6.3	6.3	38462000	23431000	15031000	12748000	12002000	3	3	6				170	3476;4326	True;True	3634;4514	9312;9313;9314;9315;11360;11361	9674;9675;9676;9677;11614;11615	9674;11615			-1
A0A1D8PGN9	A0A1D8PGN9	31	31	31	tr|A0A1D8PGN9|A0A1D8PGN9_CANAL Importin N-terminal domain-containing protein OS=Candida albicans (strain SC5314 / ATCC MYA-2876) OX=237561 GN=CAALFM_C202720WA PE=4 SV=1	1	31	31	31	31	30	31	30	31	30	45.9	45.9	45.9	114.41	1002	1002	0	323.31	By MS/MS	By MS/MS	45.9	44.7	2230700000	1215800000	1014900000	102670000	105380000	48	43	91				171	817;1221;1362;1695;1761;2333;2368;2511;2527;3069;3122;3354;3522;4291;4336;4926;5181;5235;5477;5697;6289;6554;6623;7623;8184;8566;8812;8858;8863;8995;9304	True;True;True;True;True;True;True;True;True;True;True;True;True;True;True;True;True;True;True;True;True;True;True;True;True;True;True;True;True;True;True	856;1281;1429;1430;1775;1776;1849;2450;2488;2634;2650;3215;3269;3505;3682;4475;4476;4524;5140;5401;5457;5752;5983;6610;6886;6959;6960;8004;8592;8995;9253;9300;9305;9440;9762	2276;2277;2278;2279;3387;3388;3389;3390;3743;3744;3745;3746;3747;3748;3749;4618;4619;4620;4621;4794;4795;6167;6168;6295;6296;6646;6647;6681;6682;8286;8287;8288;8289;8408;8409;8410;8411;8989;8990;9440;9441;11285;11286;11287;11288;11379;11380;12892;12893;13509;13510;13625;13626;14328;14329;14330;14897;14898;16604;17309;17310;17311;17312;17463;17464;17465;17466;17467;17468;17469;17470;17471;17472;20…	2615;2616;2617;3719;3720;3721;4062;4063;4064;4065;4066;4067;4933;4934;4935;4936;5086;6389;6390;6549;6550;6877;6878;6905;6906;8674;8675;8676;8677;8678;8786;8787;8788;8789;9371;9372;9798;9799;11549;11550;11551;11552;11631;11632;13129;13738;13739;13841;13842;14553;14554;15081;15082;16900;17628;17629;17630;17631;17632;17633;17634;17635;17636;17637;17638;17776;17777;17778;17779;17780;17781;17782;17783…	2615;3719;4063;4933;5086;6389;6550;6878;6905;8674;8787;9371;9799;11552;11632;13129;13738;13842;14553;15081;16900;17638;17779;20412;22133;23168;23830;23952;23960;24317;25145	152;153;154;155;156;157	561;580;806;920;948;990	-1
A0A1D8PGR5	A0A1D8PGR5	14	14	14	tr|A0A1D8PGR5|A0A1D8PGR5_CANAL S1 motif domain-containing protein OS=Candida albicans (strain SC5314 / ATCC MYA-2876) OX=237561 GN=CAALFM_C202540WA PE=4 SV=1	1	14	14	14	14	12	14	12	14	12	9.6	9.6	9.6	193.3	1722	1722	0	99.003	By MS/MS	By MS/MS	9.6	7.9	128860000	74153000	54707000	11482000	13749000	8	8	16				172	473;2544;2870;3807;4189;4683;5102;5709;6231;7112;7708;8090;8466;8549	True;True;True;True;True;True;True;True;True;True;True;True;True;True	499;2669;3005;3978;4371;4880;5320;5995;6550;7473;8092;8492;8891;8977	1377;1378;6729;7760;10103;10104;11033;11034;12258;12259;13310;13311;14925;14926;16466;16467;18853;18854;20322;20323;21344;21345;22372;22373;22585;22586	1674;6952;8091;10410;11320;12525;12526;13520;13521;15107;16778;19182;20604;21693;22890;22891;23118	1674;6952;8091;10410;11320;12525;13520;15107;16778;19182;20604;21693;22890;23118	158	528	-1
A0A1D8PGR9	A0A1D8PGR9	1	1	1	tr|A0A1D8PGR9|A0A1D8PGR9_CANAL Dld1p OS=Candida albicans (strain SC5314 / ATCC MYA-2876) OX=237561 GN=DLD1 PE=4 SV=1	1	1	1	1	1	1	1	1	1	1	3.4	3.4	3.4	64.436	584	584	0.0026293	8.0721	By MS/MS	By MS/MS	3.4	3.4	6606400	4546200	2060200	0	0	1	1	2				173	3626	TRUE	3792	9689;9690	10028;10029	10028			-1
A0A1D8PGS5	A0A1D8PGS5	7	7	7	tr|A0A1D8PGS5|A0A1D8PGS5_CANAL isocitrate dehydrogenase (NAD(+)) OS=Candida albicans (strain SC5314 / ATCC MYA-2876) OX=237561 GN=IDH2 PE=3 SV=1	1	7	7	7	6	6	6	6	6	6	27.9	27.9	27.9	39.849	369	369	0	80.761	By MS/MS	By MS/MS	21.1	22.5	209540000	116190000	93344000	37436000	44683000	7	6	13				174	951;2745;3208;4982;7047;8096;9335	True;True;True;True;True;True;True	995;2877;3356;5196;7407;8498;9795	2630;7404;7405;8624;8625;13021;13022;18613;18614;21362;21363;24672;24673	2947;7720;7721;8995;8996;13248;13249;18938;18939;21709;21710;25220;25221	2947;7721;8995;13248;18938;21709;25220			-1
A0A1D8PGT5;A0A1D8PSW6	A0A1D8PGT5	14;1	14;1	14;1	tr|A0A1D8PGT5|A0A1D8PGT5_CANAL Aldehyde dehydrogenase (NAD(P)(+)) OS=Candida albicans (strain SC5314 / ATCC MYA-2876) OX=237561 GN=ALD5 PE=3 SV=1	2	14	14	14	14	14	14	14	14	14	44.7	44.7	44.7	54.01	499	499;501	0	169.37	By MS/MS	By MS/MS	44.7	44.7	634240000	352490000	281740000	54025000	53273000	14	15	29				175	1379;1694;2010;2641;2908;3454;4048;4063;4401;4638;7293;7313;7639;8192	True;True;True;True;True;True;True;True;True;True;True;True;True;True	1447;1774;2108;2768;3045;3611;4226;4244;4590;4833;7659;7681;8020;8600	3788;3789;4616;4617;5378;5379;7150;7151;7847;7848;7849;7850;9258;9259;10700;10701;10741;10742;11540;11541;12164;12165;19317;19318;19373;19374;20166;20167;20168;20169;21644;21645	4101;4102;4931;4932;5622;5623;7485;7486;8175;8176;8177;9623;9624;10992;11034;11035;11778;11779;12441;12442;19654;19655;19711;19712;20462;20463;20464;20465;22145;22146	4102;4931;5622;7486;8175;9624;10992;11034;11779;12441;19654;19712;20462;22145	159;160	213;477	-1;-1
A0A1D8PGU2	A0A1D8PGU2	1	1	1	tr|A0A1D8PGU2|A0A1D8PGU2_CANAL Elongation of fatty acids protein OS=Candida albicans (strain SC5314 / ATCC MYA-2876) OX=237561 GN=FEN12 PE=3 SV=1	1	1	1	1	1	1	1	1	1	1	4.1	4.1	4.1	33.51	292	292	0.0026762	9.1805	By MS/MS	By MS/MS	4.1	4.1	61709000	37914000	23795000	34458000	29579000	2	2	4				176	2383	TRUE	2503	6331;6332;6333;6334	6580;6581;6582;6583	6580			-1
A0A1D8PGU5	A0A1D8PGU5	1	1	1	tr|A0A1D8PGU5|A0A1D8PGU5_CANAL Uncharacterized protein OS=Candida albicans (strain SC5314 / ATCC MYA-2876) OX=237561 GN=CAALFM_C203450WA PE=4 SV=1	1	1	1	1	1	1	1	1	1	1	1.9	1.9	1.9	47.726	419	419	0.00326	6.4508	By MS/MS	By MS/MS	1.9	1.9	3926400	2452700	1473700	0	0	1	1	2				177	1852	TRUE	1944	5007;5008	5290;5291	5291			-1
A0A1D8PGW9	A0A1D8PGW9	7	7	7	tr|A0A1D8PGW9|A0A1D8PGW9_CANAL Amidase OS=Candida albicans (strain SC5314 / ATCC MYA-2876) OX=237561 GN=CAALFM_C203700WA PE=4 SV=1	1	7	7	7	5	7	5	7	5	7	24.9	24.9	24.9	42.601	374	374	0	48.721	By MS/MS	By MS/MS	17.9	24.9	49905000	26678000	23227000	13704000	15451000	3	6	9				178	2529;4266;6775;6883;8206;8760;9219	True;True;True;True;True;True;True	2652;4450;7120;7235;8615;9200;9671	6685;6686;11224;11225;17882;17883;18156;21705;21706;23118;24367;24368	6909;6910;11493;18187;18459;22244;22245;23630;24906	6910;11493;18187;18459;22244;23630;24906			-1
A0A1D8PGY0	A0A1D8PGY0	6	6	6	sp|A0A1D8PGY0|RL21A_CANAL Large ribosomal subunit protein eL21 OS=Candida albicans (strain SC5314 / ATCC MYA-2876) OX=237561 GN=RPL21A PE=1 SV=1	1	6	6	6	6	6	6	6	6	6	41.9	41.9	41.9	18.013	160	160	0	46.275	By MS/MS	By MS/MS	41.9	41.9	345460000	196750000	148700000	40424000	40431000	8	6	14				179	420;2959;3401;7421;7760;8363	True;True;True;True;True;True	444;3101;3554;7792;8150;8781	1230;1231;7989;7990;7991;7992;9104;9105;9106;9107;19625;19626;20472;20473;22126;22127	1530;1531;8312;8313;8314;8315;9484;9485;9486;19955;19956;20748;20749;22668	1530;8312;9486;19956;20748;22668			-1
A0A1D8PGY4	A0A1D8PGY4	3	3	3	tr|A0A1D8PGY4|A0A1D8PGY4_CANAL Mitogen-activated protein kinase kinase kinase OS=Candida albicans (strain SC5314 / ATCC MYA-2876) OX=237561 GN=STE11 PE=3 SV=1	1	3	3	3	3	3	3	3	3	3	5.5	5.5	5.5	91.346	823	823	0	21.03	By MS/MS	By MS/MS	5.5	5.5	40928000	25483000	15445000	9976100	10331000	2	3	5				180	2117;3275;6598	True;True;True	2222;3423;6933	5657;5658;5659;8771;8772;17410;17411	5911;5912;5913;9129;17727	5912;9129;17727	161	45	-1
A0A1D8PGY8	A0A1D8PGY8	7	7	7	sp|A0A1D8PGY8|RS9B_CANAL Small ribosomal subunit protein uS4 OS=Candida albicans (strain SC5314 / ATCC MYA-2876) OX=237561 GN=RPS9B PE=1 SV=1	1	7	7	7	7	7	7	7	7	7	37	37	37	21.72	189	189	0	56.889	By MS/MS	By MS/MS	37	37	1008400000	572990000	435400000	117590000	142990000	4	9	13				181	2982;3288;3315;4089;4235;4953;6332	True;True;True;True;True;True;True	3124;3439;3466;4270;4419;5167;6656	8061;8062;8820;8821;8895;8896;10799;10800;11148;11149;11150;11151;12956;12957;16714;16715;16716	8398;8399;9200;9283;11083;11417;11418;11419;11420;13191;13192;17011;17012;17013	8399;9200;9283;11083;11419;13192;17012			-1
A0A1D8PH02	A0A1D8PH02	12	12	12	tr|A0A1D8PH02|A0A1D8PH02_CANAL Trifunctional hydroxymethylpyrimidine kinase/phosphomethylpyrimidine kinase/thiaminase OS=Candida albicans (strain SC5314 / ATCC MYA-2876) OX=237561 GN=THI20 PE=4 SV=1	1	12	12	12	11	9	11	9	11	9	40.5	40.5	40.5	60.941	548	548	0	92.835	By MS/MS	By MS/MS	34.1	25.7	208670000	140200000	68469000	33700000	28875000	10	10	20				182	371;934;1345;1524;4374;4752;5788;6655;7323;7764;8053;8204	True;True;True;True;True;True;True;True;True;True;True;True	388;978;1412;1600;1601;4562;4958;6085;6992;7691;8154;8451;8613	1102;1103;2590;2591;3709;3710;4161;4162;4163;4164;11477;12452;15149;15150;17577;17578;19389;20481;20482;20483;20484;21235;21701;21702	1410;1411;2916;2917;4033;4480;4481;4482;4483;11721;12703;15315;15316;17906;19726;20756;20757;20758;20759;21578;22241	1410;2917;4033;4480;11721;12703;15316;17906;19726;20757;21578;22241	162;163;164;165;166;167;168	65;83;96;134;148;306;465	-1
A0A1D8PH08	A0A1D8PH08	5	5	5	tr|A0A1D8PH08|A0A1D8PH08_CANAL Cytochrome c oxidase subunit 6, mitochondrial OS=Candida albicans (strain SC5314 / ATCC MYA-2876) OX=237561 GN=COX6 PE=3 SV=1	1	5	5	5	5	5	5	5	5	5	36.7	36.7	36.7	17.434	150	150	0	35.277	By MS/MS	By MS/MS	36.7	36.7	104990000	52841000	52148000	17661000	19116000	5	4	9				183	1355;1609;2151;3488;8318	True;True;True;True;True	1422;1687;2257;3648;8734	3731;3732;4401;4402;5732;5733;9345;9346;9347;9348;22012;22013	4050;4051;4721;5974;5975;9701;9702;9703;22561;22562	4050;4721;5975;9701;22561			-1
A0A1D8PH11	A0A1D8PH11	5	5	5	tr|A0A1D8PH11|A0A1D8PH11_CANAL Dck1p OS=Candida albicans (strain SC5314 / ATCC MYA-2876) OX=237561 GN=DCK1 PE=3 SV=1	1	5	5	5	5	4	5	4	5	4	2.9	2.9	2.9	216.02	1914	1914	0	29.735	By MS/MS	By MS/MS	2.9	2.1	1116900000	451750000	665150000	660870000	674060000	3	2	5				184	2194;3397;3422;3702;4157	True;True;True;True;True	2300;3550;3578;3871;4339	5839;5840;9094;9095;9180;9870;9871;10966;10967	6091;9476;9558;10189;10190;11256	6091;9476;9558;10190;11256			-1
A0A1D8PH13	A0A1D8PH13	6	6	6	tr|A0A1D8PH13|A0A1D8PH13_CANAL Translation initiation factor eIF2B subunit beta OS=Candida albicans (strain SC5314 / ATCC MYA-2876) OX=237561 GN=GCD7 PE=3 SV=1	1	6	6	6	6	6	6	6	6	6	18.9	18.9	18.9	40.967	365	365	0	42.456	By MS/MS	By MS/MS	18.9	18.9	76796000	43342000	33454000	14457000	16639000	6	6	12				185	260;2371;3835;4722;5515;8003	True;True;True;True;True;True	274;2491;4006;4923;5792;8399	809;810;6301;6302;10165;10166;12350;12351;12352;12353;14405;14406;21116;21117	1132;1133;6555;10474;12616;12617;12618;12619;14618;14619;21467;21468	1132;6555;10474;12617;14618;21467			-1
A0A1D8PH21	A0A1D8PH21	2	2	2	sp|A0A1D8PH21|RL36_CANAL Large ribosomal subunit protein eL36 OS=Candida albicans (strain SC5314 / ATCC MYA-2876) OX=237561 GN=RPL36 PE=1 SV=1	1	2	2	2	2	2	2	2	2	2	17.2	17.2	17.2	11.067	99	99	0	12.689	By MS/MS	By MS/MS	17.2	17.2	49921000	28352000	21569000	22832000	22768000	2	1	3				186	1848;6665	True;True	1940;7002	5000;5001;17596;17597	5284;5285;17920	5284;17920			-1
A0A1D8PH31	A0A1D8PH31	7	7	7	tr|A0A1D8PH31|A0A1D8PH31_CANAL TATA-binding protein-associated factor OS=Candida albicans (strain SC5314 / ATCC MYA-2876) OX=237561 GN=TAF14 PE=4 SV=1	1	7	7	7	7	4	7	4	7	4	46.4	46.4	46.4	29.068	263	263	0	64.338	By MS/MS	By MS/MS	46.4	31.9	74180000	49874000	24306000	12488000	18967000	8	5	13				187	3799;3970;4292;4557;4990;8285;9357	True;True;True;True;True;True;True	3970;4145;4477;4750;5204;8701;9817	10088;10089;10507;10508;11289;11908;11909;13036;13037;13038;13039;21944;24719	10399;10400;10805;10806;11553;12143;12144;13260;13261;13262;13263;22502;25261	10400;10806;11553;12143;13261;22502;25261	169;170	28;217	-1
A0A1D8PH37	A0A1D8PH37	1	1	1	tr|A0A1D8PH37|A0A1D8PH37_CANAL Mitochondrial thiamine pyrophosphate carrier 1 OS=Candida albicans (strain SC5314 / ATCC MYA-2876) OX=237561 GN=CAALFM_C204180CA PE=3 SV=1	1	1	1	1	1	1	1	1	1	1	3.1	3.1	3.1	36.396	326	326	0.0055955	6.2902	By MS/MS	By matching	3.1	3.1	11046000	6064300	4981500	0	0	1	0	1				188	3803	TRUE	3974	10095;10096	10405	10405			-1
A0A1D8PH53	A0A1D8PH53	18	18	18	tr|A0A1D8PH53|A0A1D8PH53_CANAL Cyclin-dependent protein kinase-activating kinase OS=Candida albicans (strain SC5314 / ATCC MYA-2876) OX=237561 GN=CAK1 PE=4 SV=1	1	18	18	18	18	15	18	15	18	15	56.9	56.9	56.9	39.919	339	339	0	226.32	By MS/MS	By MS/MS	56.9	52.2	7796300000	4421500000	3374800000	705920000	630700000	44	31	75				189	794;925;1533;1624;1625;2142;2248;3134;3812;3927;4987;4988;6111;7218;7294;7890;8988;9109	True;True;True;True;True;True;True;True;True;True;True;True;True;True;True;True;True;True	833;969;1610;1611;1702;1703;2248;2360;3281;3983;4101;5201;5202;6424;7581;7582;7660;7661;8281;9431;9556	2151;2152;2153;2154;2568;2569;2570;2571;4184;4185;4186;4187;4429;4430;4431;4432;4433;4434;5710;5711;5712;5713;5714;5715;5962;5963;8435;8436;10113;10114;10115;10384;10385;10386;10387;13032;13033;13034;16130;16131;19113;19114;19115;19116;19117;19118;19119;19120;19121;19122;19319;19320;19321;20806;20807;23755;23756;23757;23758;24078;24079	2417;2418;2419;2420;2421;2422;2423;2896;2897;2898;2899;2900;4498;4499;4500;4501;4745;4746;4747;4748;4749;4750;4751;4752;5952;5953;5954;5955;5956;5957;5958;6199;6200;8811;8812;8813;10418;10419;10420;10421;10422;10423;10424;10425;10426;10427;10683;10684;10685;10686;13256;13257;13258;16400;16401;19450;19451;19452;19453;19454;19455;19456;19457;19458;19656;19657;19658;21100;21101;24289;24290;24291;242…	2420;2898;4501;4750;4752;5954;6199;8813;10419;10685;13257;13258;16400;19452;19656;21100;24292;24624	171;172;173	136;189;337	-1
A0A1D8PH63	A0A1D8PH63	1	1	1	tr|A0A1D8PH63|A0A1D8PH63_CANAL GDT1 family protein OS=Candida albicans (strain SC5314 / ATCC MYA-2876) OX=237561 GN=GDT1 PE=3 SV=1	1	1	1	1	1	1	1	1	1	1	4.6	4.6	4.6	37.831	350	350	0.0026834	9.4234	By MS/MS	By matching	4.6	4.6	54530000	31084000	23446000	0	0	1	0	1				190	4419	TRUE	4609	11582;11583	11818	11818			-1
A0A1D8PH70	A0A1D8PH70	4	4	4	tr|A0A1D8PH70|A0A1D8PH70_CANAL DNA-binding ATPase OS=Candida albicans (strain SC5314 / ATCC MYA-2876) OX=237561 GN=CAALFM_C204500WA PE=4 SV=1	1	4	4	4	1	4	1	4	1	4	2.3	2.3	2.3	213.98	1915	1915	0	26.644	By MS/MS	By MS/MS	0.5	2.3	8741500	2312600	6428900	0	0	1	3	4				191	2767;5223;5908;8950	True;True;True;True	2899;5445;6212;9392	7460;13601;13602;15490;23638	7772;13819;13820;15652;24166	7772;13820;15652;24166			-1
A0A1D8PH73	A0A1D8PH73	5	5	5	tr|A0A1D8PH73|A0A1D8PH73_CANAL Uncharacterized protein OS=Candida albicans (strain SC5314 / ATCC MYA-2876) OX=237561 GN=CAALFM_C204620WA PE=4 SV=1	1	5	5	5	5	5	5	5	5	5	9.5	9.5	9.5	109.3	971	971	0	37.995	By MS/MS	By MS/MS	9.5	9.5	191990000	166420000	25574000	71191000	95353000	4	4	8				192	750;1161;1393;2251;3307	True;True;True;True;True	788;1213;1462;2363;3458	2049;2050;3231;3232;3828;3829;5969;5970;8879;8880	2324;3566;3567;4146;4147;6206;6207;9268;9269	2324;3566;4146;6207;9268			-1
A0A1D8PH74;A0A1D8PH46	A0A1D8PH74;A0A1D8PH46	24;23	24;23	24;23	tr|A0A1D8PH74|A0A1D8PH74_CANAL Serine/threonine protein kinase OS=Candida albicans (strain SC5314 / ATCC MYA-2876) OX=237561 GN=RIM11 PE=3 SV=1;tr|A0A1D8PH46|A0A1D8PH46_CANAL Protein kinase domain-containing protein OS=Candida albicans (strain SC5314 / ATC	2	24	24	24	24	24	24	24	24	24	65.3	65.3	65.3	47.275	409	409;697	0	323.31	By MS/MS	By MS/MS	65.3	65.3	25686000000	15036000000	10650000000	1717600000	1774200000	73	72	145				193	362;452;525;924;1036;1037;1660;2280;3207;3261;3494;3707;3708;4165;4808;4817;5286;5426;5769;6095;6409;6666;8542;9377	True;True;True;True;True;True;True;True;True;True;True;True;True;True;True;True;True;True;True;True;True;True;True;True	379;478;552;968;1083;1084;1738;2393;3355;3409;3654;3877;3878;4347;5015;5016;5025;5026;5509;5510;5689;6058;6059;6060;6408;6734;7003;7004;8970;9838	1081;1082;1083;1084;1085;1086;1323;1324;1325;1326;1505;1506;2564;2565;2566;2567;2843;2844;2845;2846;2847;2848;2849;2850;2851;2852;2853;2854;4505;4506;4507;4508;6035;6036;6037;6038;8614;8615;8616;8617;8618;8619;8620;8621;8622;8623;8735;8736;8737;8738;8739;9359;9360;9361;9362;9887;9888;9889;9890;9891;9892;9893;10981;10982;10983;10984;12595;12596;12597;12598;12599;12634;12635;12636;12637;12638;12639…	1393;1394;1395;1396;1397;1398;1623;1624;1625;1626;1627;1798;1799;2892;2893;2894;2895;3156;3157;3158;3159;3160;3161;3162;3163;3164;3165;3166;3167;3168;3169;3170;3171;3172;3173;3174;3175;3176;3177;3178;3179;4818;4819;4820;6269;6270;6271;6272;6273;8982;8983;8984;8985;8986;8987;8988;8989;8990;8991;8992;8993;8994;9094;9095;9096;9097;9098;9099;9100;9101;9102;9715;9716;9717;10206;10207;10208;10209;10210…	1398;1623;1799;2892;3157;3177;4819;6271;8985;9096;9717;10207;10214;11272;12847;12894;13937;14423;15236;16366;17178;17921;23103;25319	174;175;176;177;178	121;133;252;257;399	-1;-1
A0A1D8PH77	A0A1D8PH77	3	3	3	tr|A0A1D8PH77|A0A1D8PH77_CANAL Cell division control protein 14 OS=Candida albicans (strain SC5314 / ATCC MYA-2876) OX=237561 GN=CAALFM_C204740CA PE=4 SV=1	1	3	3	3	3	3	3	3	3	3	23	23	23	32.399	278	278	0	28.854	By MS/MS	By MS/MS	23	23	83681000	43525000	40156000	22108000	28110000	4	4	8				194	3364;4657;5045	True;True;True	3516;4852;4853;5261	9015;9016;12202;12203;12204;12205;13169;13170	9403;9404;12476;12477;12478;12479;13397;13398	9403;12476;13397	179	32	-1
A0A1D8PH78	A0A1D8PH78	2	2	2	sp|A0A1D8PH78|ERG20_CANAL Farnesyl pyrophosphate synthase OS=Candida albicans (strain SC5314 / ATCC MYA-2876) OX=237561 GN=ERG20 PE=1 SV=1	1	2	2	2	2	1	2	1	2	1	5.4	5.4	5.4	40.711	351	351	0	12.147	By MS/MS	By matching	5.4	2.6	3535800	2104400	1431400	0	0	2	0	2				195	1227;7159	True;True	1287;7520	3401;3402;18959	3730;19288	3730;19288			-1
A0A1D8PH81	A0A1D8PH81	21	21	21	tr|A0A1D8PH81|A0A1D8PH81_CANAL Serine/threonine protein kinase OS=Candida albicans (strain SC5314 / ATCC MYA-2876) OX=237561 GN=YAK1 PE=4 SV=1	1	21	21	21	21	20	21	20	21	20	35.5	35.5	35.5	91.85	809	809	0	323.31	By MS/MS	By MS/MS	35.5	33.7	700740000	402470000	298270000	55866000	52070000	22	18	40				196	723;910;3016;3033;3814;4576;4651;5135;5870;6374;6436;6497;6743;6867;6960;7070;7422;8409;8611;9217;9228	True;True;True;True;True;True;True;True;True;True;True;True;True;True;True;True;True;True;True;True;True	760;953;3158;3177;3985;4770;4846;5355;6172;6699;6763;6827;7086;7217;7313;7430;7793;8830;9043;9669;9680	1976;1977;2512;2513;8146;8147;8148;8203;8204;10118;10119;11951;11952;12190;12191;13385;13386;15401;15402;16815;16816;16970;16971;17149;17150;17815;17816;18114;18115;18335;18336;18704;19627;19628;22236;22237;22734;22735;24359;24360;24361;24362;24395;24396	2239;2240;2241;2832;2833;8497;8498;8600;10430;12191;12464;12465;13609;13610;15576;15577;17104;17105;17249;17250;17463;17464;18125;18126;18421;18422;18637;18638;19031;19957;19958;22769;22770;23255;23256;24899;24900;24901;24902;24942;24943	2239;2833;8498;8600;10430;12191;12464;13609;15576;17105;17249;17463;18125;18421;18638;19031;19958;22770;23255;24900;24943	180;181;182;183;184;185	431;468;528;542;643;651	-1
A0A1D8PH91	A0A1D8PH91	2	2	2	tr|A0A1D8PH91|A0A1D8PH91_CANAL Mitochondrial 37S ribosomal protein MRP51 OS=Candida albicans (strain SC5314 / ATCC MYA-2876) OX=237561 GN=CAALFM_C204790CA PE=4 SV=1	1	2	2	2	2	2	2	2	2	2	6.2	6.2	6.2	40.989	368	368	0	13.09	By MS/MS	By MS/MS	6.2	6.2	7124400	4694700	2429700	0	0	2	1	3				197	7040;7103	True;True	7400;7464	18600;18601;18837;18838	18929;18930;19169;19170	18929;19169			-1
A0A1D8PH93	A0A1D8PH93	1	1	1	tr|A0A1D8PH93|A0A1D8PH93_CANAL DUF1014-domain-containing protein OS=Candida albicans (strain SC5314 / ATCC MYA-2876) OX=237561 GN=CAALFM_C204490WA PE=3 SV=1	1	1	1	1	1	1	1	1	1	1	12.9	12.9	12.9	25.081	225	225	0.0056	6.2921	By matching	By MS/MS	12.9	12.9	4470500	522130	3948400	0	0	0	1	1				198	940	TRUE	984	2605;2606	2929	2929			-1
A0A1D8PH99	A0A1D8PH99	2	2	2	tr|A0A1D8PH99|A0A1D8PH99_CANAL THO complex subunit 2 OS=Candida albicans (strain SC5314 / ATCC MYA-2876) OX=237561 GN=CAALFM_C204870CA PE=3 SV=1	1	2	2	2	2	2	2	2	2	2	1.7	1.7	1.7	183.69	1608	1608	0	14.48	By MS/MS	By MS/MS	1.7	1.7	11198000	6347300	4850800	3579100	3825100	3	1	4				199	1461;3658	True;True	1535;3827	3993;3994;9776;9777;9778	4305;4306;10109;10110	4306;10110			-1
A0A1D8PHA3	A0A1D8PHA3	3	3	3	tr|A0A1D8PHA3|A0A1D8PHA3_CANAL Ubiquinol--cytochrome-c reductase catalytic subunit OS=Candida albicans (strain SC5314 / ATCC MYA-2876) OX=237561 GN=CYT1 PE=1 SV=1	1	3	3	3	2	3	2	3	2	3	18.8	18.8	18.8	32.221	288	288	0	23.535	By MS/MS	By MS/MS	13.2	18.8	56140000	20369000	35771000	19086000	20248000	3	4	7				200	30;4066;8498	True;True;True	31;4247;8925	77;78;10753;22453;22454;22455;22456	74;75;11045;22974;22975;22976;22977	74;11045;22977	186	228	-1
A0A1D8PHB0	A0A1D8PHB0	1	1	1	tr|A0A1D8PHB0|A0A1D8PHB0_CANAL Serine/threonine protein kinase OS=Candida albicans (strain SC5314 / ATCC MYA-2876) OX=237561 GN=CDC15 PE=4 SV=1	1	1	1	1	1	1	1	1	1	1	1.1	1.1	1.1	128.07	1126	1126	0.0025	6.7027	By matching	By MS/MS	1.1	1.1	7442400	4931000	2511500	0	0	0	1	1				201	2692	TRUE	2821	7269;7270	7596	7596			-1
A0A1D8PHC5	A0A1D8PHC5	10	10	10	tr|A0A1D8PHC5|A0A1D8PHC5_CANAL Uncharacterized protein OS=Candida albicans (strain SC5314 / ATCC MYA-2876) OX=237561 GN=CAALFM_C205220CA PE=3 SV=1	1	10	10	10	10	9	10	9	10	9	13.5	13.5	13.5	117.91	1032	1032	0	72.823	By MS/MS	By MS/MS	13.5	12.2	73708000	44275000	29434000	7286800	7606700	7	8	15				202	938;1430;2054;4216;5058;5553;5577;6114;7098;7915	True;True;True;True;True;True;True;True;True;True	982;1502;2155;4400;5274;5831;5856;6427;7459;8307	2599;2600;3909;3910;5482;11107;11108;13200;13201;14484;14485;14534;14535;16136;16137;18828;18829;20896;20897	2924;2925;4220;5721;11383;13425;13426;14688;14689;14730;14731;16406;16407;19162;21224	2924;4220;5721;11383;13426;14688;14730;16406;19162;21224			-1
A0A1D8PHD1	A0A1D8PHD1	27	27	27	tr|A0A1D8PHD1|A0A1D8PHD1_CANAL Importin N-terminal domain-containing protein OS=Candida albicans (strain SC5314 / ATCC MYA-2876) OX=237561 GN=CAALFM_C205270WA PE=4 SV=1	1	27	27	27	26	26	26	26	26	26	43.4	43.4	43.4	106.71	948	948	0	279.47	By MS/MS	By MS/MS	39.1	40.4	1890800000	1000700000	890170000	113490000	135990000	33	34	67				203	695;706;787;1291;1438;1513;1643;1816;2213;2688;2841;3137;3251;3370;3519;3854;4112;4906;5334;5340;6302;6330;6485;7139;7589;8168;8174	True;True;True;True;True;True;True;True;True;True;True;True;True;True;True;True;True;True;True;True;True;True;True;True;True;True;True	731;743;826;1354;1511;1589;1721;1907;1908;2319;2817;2975;3284;3399;3523;3679;4026;4293;5118;5576;5577;5584;5585;6623;6654;6815;7500;7970;8576;8582	1910;1938;1939;2134;2135;2136;2137;3573;3574;3575;3576;3937;3938;3939;4132;4133;4134;4135;4468;4469;4923;4924;4925;5878;5879;7257;7258;7696;7697;8441;8442;8711;8712;9031;9032;9432;9433;10214;10215;10865;10866;12841;12842;13882;13883;13884;13885;13896;13897;13898;13899;13900;13901;16628;16629;16630;16631;16632;16710;16711;17123;18907;18908;20044;20045;21599;21600;21610;21611	2177;2206;2207;2402;2403;2404;2405;3888;3889;3890;3891;4245;4246;4247;4248;4249;4250;4450;4451;4452;4453;4454;4781;4782;5199;5200;5201;6125;6126;7584;7585;8035;8036;8817;8818;9072;9073;9418;9419;9791;9792;10521;11164;11165;13079;13080;14075;14076;14077;14078;14087;14088;14089;16921;16922;16923;16924;17008;17440;19232;19233;19234;20340;20341;22104;22112;22113	2177;2207;2405;3888;4247;4452;4781;5200;6125;7585;8036;8818;9073;9419;9792;10521;11164;13079;14075;14088;16921;17008;17440;19234;20340;22104;22113	187;188;189;190;191;192;193	110;461;466;595;785;829;871	-1
A0A1D8PHD2	A0A1D8PHD2	5	5	5	tr|A0A1D8PHD2|A0A1D8PHD2_CANAL Serine/threonine protein kinase OS=Candida albicans (strain SC5314 / ATCC MYA-2876) OX=237561 GN=CDC7 PE=4 SV=1	1	5	5	5	4	5	4	5	4	5	7.3	7.3	7.3	74.963	656	656	0	35.449	By MS/MS	By MS/MS	6.2	7.3	67585000	33093000	34491000	10326000	12962000	3	5	8				204	454;4295;5642;6335;8219	True;True;True;True;True	480;4480;5927;6659;8629	1331;11293;11294;14734;14735;16720;16721;21740;21741	1632;11556;11557;14905;17017;17018;22281;22282	1632;11556;14905;17018;22281			-1
A0A1D8PHD8	A0A1D8PHD8	4	4	4	tr|A0A1D8PHD8|A0A1D8PHD8_CANAL DNA-directed RNA polymerases I and III subunit RPAC1 OS=Candida albicans (strain SC5314 / ATCC MYA-2876) OX=237561 GN=RPC40 PE=3 SV=1	1	4	4	4	4	4	4	4	4	4	10.1	10.1	10.1	37.98	336	336	0	22.321	By MS/MS	By MS/MS	10.1	10.1	223870000	108880000	114990000	100550000	127880000	3	3	6				205	1727;3298;4687;4964	True;True;True;True	1812;3449;4884;5178	4710;4711;8850;8851;12266;12267;12979;12980	5013;5014;9226;9227;12532;12533;13210	5014;9227;12533;13210			-1
A0A1D8PHD9	A0A1D8PHD9	16	16	16	tr|A0A1D8PHD9|A0A1D8PHD9_CANAL DUF4050 domain-containing protein OS=Candida albicans (strain SC5314 / ATCC MYA-2876) OX=237561 GN=CAALFM_C205380WA PE=4 SV=1	1	16	16	16	16	13	16	13	16	13	49.2	49.2	49.2	42.733	372	372	0	194.39	By MS/MS	By MS/MS	49.2	43.3	864750000	491720000	373040000	91679000	98581000	17	14	31				206	1404;1833;2637;2988;3374;3744;3886;5796;6532;7072;7087;7465;7956;8403;8902;8903	True;True;True;True;True;True;True;True;True;True;True;True;True;True;True;True	1475;1476;1925;2764;3130;3527;3914;4059;6093;6864;7432;7447;7838;8350;8824;9344;9345	3855;3856;3857;3858;4958;4959;7142;7143;8073;8074;9039;9040;9965;9966;10286;10287;15168;15169;17252;17253;18707;18791;19722;19723;20999;21000;22222;22223;23532;23533;23534	4175;4176;4177;4178;5232;5233;7477;7478;7479;8410;8411;9425;9426;10282;10283;10592;10593;15331;15332;17573;17574;19034;19127;20042;21338;21339;22753;22754;24074;24075;24076	4175;5233;7477;8411;9426;10283;10592;15331;17573;19034;19127;20042;21338;22754;24074;24076	194;195;196	148;204;265	-1
A0A1D8PHE0	A0A1D8PHE0	2	2	2	tr|A0A1D8PHE0|A0A1D8PHE0_CANAL Mitochondrial 37S ribosomal protein MRPS35 OS=Candida albicans (strain SC5314 / ATCC MYA-2876) OX=237561 GN=CAALFM_C205300CA PE=4 SV=1	1	2	2	2	2	2	2	2	2	2	7.6	7.6	7.6	36.217	314	314	0	20.995	By matching	By MS/MS	7.6	7.6	20245000	11473000	8772700	6467600	7128200	0	2	2				207	2206;9297	True;True	2312;9754	5864;5865;24576;24577	6114;25130	6114;25130			-1
A0A1D8PHE5	A0A1D8PHE5	1	1	1	tr|A0A1D8PHE5|A0A1D8PHE5_CANAL Cytochrome b5 heme-binding domain-containing protein OS=Candida albicans (strain SC5314 / ATCC MYA-2876) OX=237561 GN=ECS2 PE=4 SV=1	1	1	1	1	1	0	1	0	1	0	8.5	8.5	8.5	14.95	129	129	0.0079428	6.2291	By MS/MS		8.5	0	4459700	4459700	0	0	0	1	0	1				208	9227	TRUE	9679	24394	24941	24941			-1
A0A1D8PHF5	A0A1D8PHF5	2	2	2	sp|A0A1D8PHF5|RL31B_CANAL Large ribosomal subunit protein eL31 OS=Candida albicans (strain SC5314 / ATCC MYA-2876) OX=237561 GN=RPL31B PE=1 SV=1	1	2	2	2	2	2	2	2	2	2	19.6	19.6	19.6	12.967	112	112	0	14.475	By MS/MS	By MS/MS	19.6	19.6	36084000	17489000	18595000	9975900	15248000	1	2	3				209	366;4307	True;True	383;4494	1091;1092;11319;11320	1402;11580;11581	1402;11580			-1
A0A1D8PHG7	A0A1D8PHG7	18	18	18	tr|A0A1D8PHG7|A0A1D8PHG7_CANAL Mitogen-activated protein kinase kinase OS=Candida albicans (strain SC5314 / ATCC MYA-2876) OX=237561 GN=MKK2 PE=3 SV=1	1	18	18	18	18	17	18	17	18	17	56.1	56.1	56.1	50.295	446	446	0	256.95	By MS/MS	By MS/MS	56.1	49.6	6360700000	3815300000	2545400000	849570000	976770000	37	33	70				210	558;722;727;783;926;2978;3116;3820;4166;5068;5207;6104;6113;6519;8442;8531;8825;9378	True;True;True;True;True;True;True;True;True;True;True;True;True;True;True;True;True;True	586;759;764;822;970;3120;3263;3991;4348;5285;5427;5428;6417;6426;6850;6851;8864;8865;8959;9266;9839	1586;1587;1974;1975;1986;1987;2124;2125;2126;2127;2572;2573;8054;8055;8395;8396;8397;8398;10131;10132;10133;10134;10985;13228;13229;13563;13564;13565;13566;13567;16113;16114;16115;16134;16135;17216;17217;17218;17219;17220;17221;17222;17223;22314;22315;22316;22317;22318;22319;22543;22544;22545;22546;23313;23314;23315;24774;24775	1876;1877;2237;2238;2249;2250;2392;2393;2394;2395;2901;2902;8391;8772;8773;8774;8775;8776;10441;10442;10443;10444;11275;13446;13447;13783;13784;13785;13786;13787;16385;16386;16387;16404;16405;17536;17537;17538;17539;17540;17541;17542;17543;17544;17545;22840;22841;22842;22843;22844;22845;23071;23072;23073;23074;23075;23076;23077;23078;23079;23080;23081;23082;23083;23858;23859;23860;25322;25323;253…	1876;2237;2249;2394;2902;8391;8776;10443;11275;13447;13783;16386;16404;17540;22840;23076;23858;25324	197;198;199;200;201;202;203	115;116;192;232;237;240;329	-1
A0A1D8PHH4	A0A1D8PHH4	2	2	2	sp|A0A1D8PHH4|RL33A_CANAL Large ribosomal subunit protein eL33 OS=Candida albicans (strain SC5314 / ATCC MYA-2876) OX=237561 GN=RPL33A PE=1 SV=1	1	2	2	2	2	2	2	2	2	2	25.2	25.2	25.2	12.114	107	107	0	24.01	By MS/MS	By MS/MS	25.2	25.2	58354000	33218000	25136000	15109000	16383000	2	3	5				211	3547;7571	True;True	3709;7951	9501;9502;19996;19997;19998;19999	9853;20297;20298;20299;20300	9853;20297	204	101	-1
A0A1D8PHI0	A0A1D8PHI0	2	2	2	tr|A0A1D8PHI0|A0A1D8PHI0_CANAL Replication factor C subunit 1 OS=Candida albicans (strain SC5314 / ATCC MYA-2876) OX=237561 GN=RFC1 PE=3 SV=1	1	2	2	2	1	2	1	2	1	2	2.4	2.4	2.4	98.478	888	888	0.0018298	10.713	By matching	By MS/MS	1.1	2.4	9794400	3239600	6554800	0	0	0	2	2				212	4233;4672	True;True	4417;4869	11144;11145;12236	11414;12507	11414;12507			-1
A0A1D8PHI5	A0A1D8PHI5	2	2	2	tr|A0A1D8PHI5|A0A1D8PHI5_CANAL Cytochrome c oxidase subunit 9, mitochondrial OS=Candida albicans (strain SC5314 / ATCC MYA-2876) OX=237561 GN=COX9 PE=3 SV=1	1	2	2	2	2	2	2	2	2	2	29.5	29.5	29.5	6.913	61	61	0	14.031	By MS/MS	By MS/MS	29.5	29.5	145240000	80953000	64289000	50609000	56913000	2	2	4				213	301;782	True;True	316;821	913;914;2122;2123	1230;1231;2390;2391	1230;2391			-1
A0A1D8PHJ3	A0A1D8PHJ3	1	1	1	tr|A0A1D8PHJ3|A0A1D8PHJ3_CANAL Cytochrome c oxidase subunit 8, mitochondrial OS=Candida albicans (strain SC5314 / ATCC MYA-2876) OX=237561 GN=COX8 PE=3 SV=1	1	1	1	1	1	1	1	1	1	1	10.8	10.8	10.8	10.945	93	93	0.004065	6.4312	By MS/MS	By MS/MS	10.8	10.8	22068000	10018000	12050000	0	0	1	1	2				214	1466	TRUE	1540	4004;4005	4315;4316	4316			-1
A0A1D8PHL7	A0A1D8PHL7	4	4	4	tr|A0A1D8PHL7|A0A1D8PHL7_CANAL F1F0 ATP synthase subunit h OS=Candida albicans (strain SC5314 / ATCC MYA-2876) OX=237561 GN=ATP14 PE=4 SV=1	1	4	4	4	2	4	2	4	2	4	64.8	64.8	64.8	12.002	108	108	0	31.958	By MS/MS	By MS/MS	30.6	64.8	136110000	66495000	69617000	46612000	69904000	2	4	6				215	165;166;381;1911	True;True;True;True	174;175;398;2003	498;499;500;1130;1131;5143	533;534;535;1437;1438;5416	533;535;1437;5416			-1
A0A1D8PHL8	A0A1D8PHL8	5	5	5	tr|A0A1D8PHL8|A0A1D8PHL8_CANAL Sulfite reductase (NADPH) subunit beta OS=Candida albicans (strain SC5314 / ATCC MYA-2876) OX=237561 GN=ECM17 PE=3 SV=1	1	5	5	5	5	5	5	5	5	5	4	4	4	160.1	1437	1437	0	35.74	By MS/MS	By MS/MS	4	4	58603000	38132000	20471000	11710000	7153800	3	4	7				216	4279;4891;5630;8540;9326	True;True;True;True;True	4463;5103;5915;8968;9785	11259;11260;12815;12816;14703;14704;22563;22564;24646;24647	11524;11525;13055;13056;14881;14882;23101;25192;25193	11524;13056;14882;23101;25192			-1
A0A1D8PHP8	A0A1D8PHP8	2	2	2	tr|A0A1D8PHP8|A0A1D8PHP8_CANAL Ammonium permease OS=Candida albicans (strain SC5314 / ATCC MYA-2876) OX=237561 GN=FRP3 PE=3 SV=1	1	2	2	2	2	2	2	2	2	2	11.6	11.6	11.6	30.948	285	285	0	14.106	By MS/MS	By MS/MS	11.6	11.6	17725000	11228000	6496800	0	0	1	0	1				217	3220;6712	True;True	3368;7053	8648;8649;17743;17744	9016;18059	9016;18059			-1
A0A1D8PHR0	A0A1D8PHR0	3	3	3	tr|A0A1D8PHR0|A0A1D8PHR0_CANAL valine--tRNA ligase OS=Candida albicans (strain SC5314 / ATCC MYA-2876) OX=237561 GN=VAS1 PE=3 SV=1	1	3	3	3	3	3	3	3	3	3	4.4	4.4	4.4	127.55	1119	1119	0	23.539	By MS/MS	By MS/MS	4.4	4.4	19682000	13767000	5915300	8077100	4343400	3	1	4				218	2355;5124;7116	True;True;True	2473;5344;7477	6262;6263;13356;13357;18860;18861	6522;13585;19187;19188	6522;13585;19187			-1
A0A1D8PHR5	A0A1D8PHR5	7	7	7	tr|A0A1D8PHR5|A0A1D8PHR5_CANAL Pst1p OS=Candida albicans (strain SC5314 / ATCC MYA-2876) OX=237561 GN=PST1 PE=3 SV=1	1	7	7	7	7	7	7	7	7	7	50.5	50.5	50.5	21.311	198	198	0	96.546	By MS/MS	By MS/MS	50.5	50.5	5649600000	3326700000	2322900000	1197600000	970090000	28	22	50				219	186;2093;4030;5341;6029;6461;8199	True;True;True;True;True;True;True	196;2196;4207;5586;6338;6791;8608	632;633;634;635;636;637;638;639;640;641;642;643;644;645;646;5584;5585;10647;10648;13902;13903;13904;13905;13906;13907;15918;15919;17031;17032;21689;21690	952;953;954;955;956;957;958;959;960;961;962;963;964;965;966;967;968;969;970;971;972;973;974;975;976;977;978;979;980;981;5815;5816;5817;10940;14090;14091;14092;14093;14094;14095;14096;14097;14098;14099;16193;16194;16195;17310;17311;22226;22227	960;5816;10940;14092;16194;17310;22226	205	52	-1
A0A1D8PHR9	A0A1D8PHR9	3	3	3	tr|A0A1D8PHR9|A0A1D8PHR9_CANAL Rab family GTPase OS=Candida albicans (strain SC5314 / ATCC MYA-2876) OX=237561 GN=YPT72 PE=4 SV=1	1	3	3	3	3	3	3	3	3	3	20.3	20.3	20.3	23.837	217	217	0	30.598	By MS/MS	By MS/MS	20.3	20.3	24899000	14698000	10201000	7550600	7599500	3	3	6				220	819;2308;8425	True;True;True	858;2423;8846	2284;2285;6109;6110;22268;22269	2622;2623;6333;6334;22794;22795	2622;6333;22794			-1
A0A1D8PHT4	A0A1D8PHT4	1	1	1	tr|A0A1D8PHT4|A0A1D8PHT4_CANAL Uncharacterized protein OS=Candida albicans (strain SC5314 / ATCC MYA-2876) OX=237561 GN=SNF12 PE=4 SV=1	1	1	1	1	1	1	1	1	1	1	2.3	2.3	2.3	53.598	469	469	0.0025729	7.4164	By MS/MS	By MS/MS	2.3	2.3	4580000	1657100	2922900	0	0	1	1	2				221	6765	TRUE	7110	17864;17865	18173;18174	18174			-1
A0A1D8PHT9	A0A1D8PHT9	1	1	1	tr|A0A1D8PHT9|A0A1D8PHT9_CANAL Acyl-CoA desaturase OS=Candida albicans (strain SC5314 / ATCC MYA-2876) OX=237561 GN=OLE2 PE=3 SV=1	1	1	1	1	0	1	0	1	0	1	1.9	1.9	1.9	60.861	526	526	0.0024691	6.543		By MS/MS	0	1.9	1385700	0	1385700	0	0	0	1	1				222	4864	TRUE	5075	12748	12994	12994			-1
A0A1D8PHU1	A0A1D8PHU1	13	12	12	tr|A0A1D8PHU1|A0A1D8PHU1_CANAL cAMP-dependent protein kinase catalytic subunit OS=Candida albicans (strain SC5314 / ATCC MYA-2876) OX=237561 GN=TPK2 PE=3 SV=1	1	13	12	12	13	12	12	11	12	11	32	29.8	29.8	47.326	413	413	0	110.47	By MS/MS	By MS/MS	32	31.7	3038200000	1732500000	1305600000	368000000	382250000	16	16	32				223	1003;2277;3325;4395;4527;5178;5462;5613;5701;6663;6700;7880;9301	True;True;True;True;True;True;True;True;True;True;True;False;True	1048;2390;3476;4584;4718;5398;5735;5736;5898;5987;7000;7040;8271;9758;9759	2749;2750;2751;2752;6027;6028;8923;8924;8925;8926;8927;11527;11528;11836;11837;13500;13501;13502;13503;14293;14294;14295;14296;14667;14668;14669;14670;14904;14905;14906;14907;14908;14909;17594;17683;17684;20782;20783;24584;24585;24586;24587	3060;3061;3062;3063;6261;6262;9311;9312;9313;9314;11765;11766;12065;13731;13732;13733;14523;14524;14525;14851;14852;14853;15089;15090;15091;15092;17918;18000;21071;21072;25136;25137;25138;25139	3060;6262;9311;11766;12065;13732;14525;14852;15090;17918;18000;21072;25138	206;207;208;209	106;166;178;180	-1
A0A1D8PHU4	A0A1D8PHU4	12	12	12	tr|A0A1D8PHU4|A0A1D8PHU4_CANAL DUF1682 family protein OS=Candida albicans (strain SC5314 / ATCC MYA-2876) OX=237561 GN=CAALFM_C207010WA PE=4 SV=1	1	12	12	12	11	12	11	12	11	12	41.1	41.1	41.1	42.51	367	367	0	107.13	By MS/MS	By MS/MS	39.2	41.1	206800000	129180000	77619000	30052000	35511000	9	6	15				224	111;1105;1283;1382;2263;3800;4060;4682;6264;6393;7390;9103	True;True;True;True;True;True;True;True;True;True;True;True	117;1154;1345;1450;2376;3971;4241;4879;6585;6718;7760;9550	308;309;3081;3082;3549;3550;3794;3795;5997;5998;10090;10737;10738;12256;12257;16546;16547;16856;16857;19555;19556;24067;24068	338;3439;3865;4107;6233;10401;11031;12523;12524;16848;16849;17141;19896;19897;24611;24612	338;3439;3865;4107;6233;10401;11031;12524;16848;17141;19896;24611	210	29	-1
A0A1D8PHW1	A0A1D8PHW1	3	3	3	sp|A0A1D8PHW1|RL11_CANAL Large ribosomal subunit protein uL5 OS=Candida albicans (strain SC5314 / ATCC MYA-2876) OX=237561 GN=RPL11 PE=1 SV=1	1	3	3	3	3	2	3	2	3	2	20.1	20.1	20.1	19.823	174	174	0	41.004	By MS/MS	By MS/MS	20.1	14.4	49375000	27033000	22342000	20767000	22689000	3	1	4				225	7962;8031;8495	True;True;True	8356;8428;8922	21015;21016;21185;22448;22449	21355;21529;22970;22971	21355;21529;22970			-1
A0A1D8PHW4	A0A1D8PHW4	2	2	2	tr|A0A1D8PHW4|A0A1D8PHW4_CANAL DNA replication licensing factor MCM3 OS=Candida albicans (strain SC5314 / ATCC MYA-2876) OX=237561 GN=MCM3 PE=3 SV=1	1	2	2	2	2	1	2	1	2	1	1.8	1.8	1.8	98.511	878	878	0	11.676	By MS/MS	By MS/MS	1.8	0.9	11789000	9348600	2440600	0	0	1	1	2				226	8128;8658	True;True	8533;9092	21442;22854;22855	21798;23372;23373	21798;23372			-1
A0A1D8PHX2	A0A1D8PHX2	2	2	2	tr|A0A1D8PHX2|A0A1D8PHX2_CANAL rRNA-processing endoribonuclease OS=Candida albicans (strain SC5314 / ATCC MYA-2876) OX=237561 GN=RCL1 PE=3 SV=1	1	2	2	2	2	2	2	2	2	2	14	14	14	40.461	371	371	0	15.36	By MS/MS	By MS/MS	14	14	9486100	5190100	4296000	4835200	4405700	2	1	3				227	2699;3859	True;True	2829;4031	7293;7294;10223;10224	7621;7622;10527	7622;10527			-1
A0A1D8PHX3	A0A1D8PHX3	28	28	28	tr|A0A1D8PHX3|A0A1D8PHX3_CANAL Serine/threonine-protein kinase TOR OS=Candida albicans (strain SC5314 / ATCC MYA-2876) OX=237561 GN=TOR1 PE=3 SV=1	1	28	28	28	27	28	27	28	27	28	14.4	14.4	14.4	281.33	2482	2482	0	209.52	By MS/MS	By MS/MS	14.1	14.4	312650000	180670000	131980000	18382000	19000000	20	26	46				228	206;226;308;472;1029;1462;1664;2007;2039;2052;2702;3198;3451;4151;4474;4610;4999;5231;5427;5951;6218;7013;7107;7518;7817;7887;8402;8610	True;True;True;True;True;True;True;True;True;True;True;True;True;True;True;True;True;True;True;True;True;True;True;True;True;True;True;True	217;238;323;498;1075;1536;1742;2105;2139;2153;2832;3346;3608;4332;4665;4804;5214;5453;5690;6255;6537;7370;7468;7894;8208;8278;8823;9042	686;687;732;733;929;930;1375;1376;2828;2829;3995;3996;3997;4520;4521;5372;5373;5449;5450;5479;5480;7301;7302;8580;8581;9252;9253;10949;10950;11718;11719;12039;12040;13060;13061;13615;13616;14189;14190;15580;16433;16434;18453;18454;18844;18845;19856;19857;20646;20647;20797;20798;20799;22220;22221;22732;22733	1020;1021;1022;1066;1245;1672;1673;3144;3145;4307;4308;4833;4834;5617;5692;5693;5719;7628;8946;8947;9618;9619;11241;11242;11961;11962;12275;12276;13283;13284;13832;13833;14425;15734;16743;16744;18740;19175;19176;20173;20946;20947;21093;21094;22752;23254	1020;1066;1245;1673;3144;4308;4833;5617;5693;5719;7628;8946;9619;11241;11962;12275;13283;13833;14425;15734;16743;18740;19176;20173;20946;21093;22752;23254	211;212	1677;2209	-1
A0A1D8PHX5	A0A1D8PHX5	1	1	1	tr|A0A1D8PHX5|A0A1D8PHX5_CANAL Ribosome quality control complex subunit 1 OS=Candida albicans (strain SC5314 / ATCC MYA-2876) OX=237561 GN=CAALFM_C207610CA PE=3 SV=1	1	1	1	1	1	1	1	1	1	1	1.1	1.1	1.1	82.95	719	719	0.0056225	6.3339	By MS/MS	By matching	1.1	1.1	8823000	5270100	3552800	0	0	1	0	1				229	7181	TRUE	7544	19014;19015	19345	19345			-1
A0A1D8PHY1	A0A1D8PHY1	3	3	3	tr|A0A1D8PHY1|A0A1D8PHY1_CANAL Meiotic recombination directing protein OS=Candida albicans (strain SC5314 / ATCC MYA-2876) OX=237561 GN=MSC7 PE=3 SV=1	1	3	3	3	3	3	3	3	3	3	5	5	5	68.481	614	614	0	17.883	By MS/MS	By MS/MS	5	5	18366000	9405400	8960400	5637400	6524500	2	2	4				230	4828;7542;9127	True;True;True	5038;7920;9575	12668;12669;19926;19927;24122;24123	12921;20239;20240;24661	12921;20239;24661	213	555	-1
A0A1D8PHZ6	A0A1D8PHZ6	3	3	3	tr|A0A1D8PHZ6|A0A1D8PHZ6_CANAL Pds5p OS=Candida albicans (strain SC5314 / ATCC MYA-2876) OX=237561 GN=PDS5 PE=4 SV=1	1	3	3	3	2	3	2	3	2	3	3.1	3.1	3.1	148.62	1303	1303	0	18.144	By MS/MS	By MS/MS	1.8	3.1	7152600	4698200	2454400	3150100	2206800	2	3	5				231	1441;3128;4096	True;True;True	1514;3275;4277	3946;3947;8423;8424;10813	4256;4257;8800;8801;11095	4257;8800;11095			-1
A0A1D8PI01	A0A1D8PI01	2	2	2	tr|A0A1D8PI01|A0A1D8PI01_CANAL Condensin complex subunit 1 OS=Candida albicans (strain SC5314 / ATCC MYA-2876) OX=237561 GN=YCS4 PE=3 SV=1	1	2	2	2	1	2	1	2	1	2	1.4	1.4	1.4	131.89	1172	1172	0	12.133	By MS/MS	By MS/MS	0.7	1.4	8910600	3807800	5102900	0	0	1	2	3				232	4667;5716	True;True	4864;6002	12226;12227;14939	12498;12499;15118	12498;15118			-1
A0A1D8PI07	A0A1D8PI07	33	33	33	tr|A0A1D8PI07|A0A1D8PI07_CANAL Serine/threonine protein kinase OS=Candida albicans (strain SC5314 / ATCC MYA-2876) OX=237561 GN=RCK2 PE=4 SV=1	1	33	33	33	33	31	33	31	33	31	59.3	59.3	59.3	65.802	572	572	0	323.31	By MS/MS	By MS/MS	59.3	58.7	27945000000	15810000000	12135000000	2593300000	2741200000	77	68	145				233	742;920;921;2299;2488;3221;3941;4001;4008;4058;4182;5333;5797;6101;6140;6160;6320;6334;6343;6764;7477;7980;7981;8050;8196;8228;8229;8815;8936;9168;9253;9327;9339	True;True;True;True;True;True;True;True;True;True;True;True;True;True;True;True;True;True;True;True;True;True;True;True;True;True;True;True;True;True;True;True;True	779;964;965;2413;2414;2611;3369;4115;4178;4185;4238;4364;5574;5575;6094;6414;6455;6476;6643;6658;6667;7109;7851;8375;8376;8447;8605;8638;8639;9256;9378;9616;9708;9709;9786;9787;9799	2020;2021;2022;2023;2024;2025;2026;2547;2548;2549;2550;2551;2552;2553;2554;2555;2556;2557;6084;6085;6086;6087;6088;6591;6592;6593;6594;8650;8651;10420;10421;10422;10580;10581;10582;10583;10596;10597;10598;10727;10728;11015;11016;11017;11018;11019;13878;13879;13880;13881;15170;15171;15172;15173;15174;15175;16108;16109;16204;16205;16281;16282;16283;16284;16285;16679;16680;16718;16719;16744;16745;17…	2292;2293;2294;2295;2296;2297;2298;2299;2300;2874;2875;2876;2877;2878;2879;2880;2881;2882;2883;2884;2885;6313;6314;6315;6830;6831;6832;6833;6834;9017;9018;10712;10713;10714;10882;10883;10884;10885;10886;10896;10897;11021;11022;11301;11302;11303;11304;11305;11306;11307;14072;14073;14074;15333;15334;15335;15336;15337;16381;16476;16477;16594;16595;16596;16597;16598;16599;16600;16969;17015;17016;1704…	2295;2874;2879;6314;6833;9017;10712;10884;10896;11022;11304;14073;15335;16381;16477;16597;16969;17015;17041;18172;20078;21406;21411;21570;22157;22299;22310;23838;24135;24765;25003;25202;25230	214;215;216;217	135;165;419;487	-1
A0A1D8PI08	A0A1D8PI08	2	2	2	tr|A0A1D8PI08|A0A1D8PI08_CANAL Pho86p OS=Candida albicans (strain SC5314 / ATCC MYA-2876) OX=237561 GN=PHO86 PE=4 SV=1	1	2	2	2	1	2	1	2	1	2	8.4	8.4	8.4	38.545	335	335	0	15.636	By MS/MS	By MS/MS	5.4	8.4	48722000	23211000	25511000	0	0	1	2	3				234	1500;1690	True;True	1575;1769	4098;4099;4603	4413;4414;4915	4413;4915			-1
A0A1D8PI15	A0A1D8PI15	3	3	3	sp|A0A1D8PI15|RS10A_CANAL Small ribosomal subunit protein eS10 OS=Candida albicans (strain SC5314 / ATCC MYA-2876) OX=237561 GN=RPS10 PE=1 SV=1	1	3	3	3	3	3	3	3	3	3	30.5	30.5	30.5	13.813	118	118	0	42.858	By MS/MS	By MS/MS	30.5	30.5	568440000	329030000	239410000	131970000	144100000	5	6	11				235	370;3321;7712	True;True;True	387;3472;8096	1100;1101;8910;8911;8912;8913;20329;20330;20331;20332	1408;1409;9297;9298;9299;9300;9301;20609;20610;20611;20612	1409;9298;20609			-1
A0A1D8PI19	A0A1D8PI19	9	9	9	tr|A0A1D8PI19|A0A1D8PI19_CANAL Phm7p OS=Candida albicans (strain SC5314 / ATCC MYA-2876) OX=237561 GN=PHM7 PE=3 SV=1	1	9	9	9	9	7	9	7	9	7	13.6	13.6	13.6	104.37	927	927	0	68.974	By MS/MS	By MS/MS	13.6	11	66683000	39716000	26966000	9496800	12170000	7	7	14				236	233;666;691;1471;2439;2510;2907;6718;8943	True;True;True;True;True;True;True;True;True	245;700;727;1545;2560;2633;3044;7059;9385	744;745;746;1841;1842;1903;1904;4013;4014;6460;6461;6645;7846;17754;17755;23622;23623	1077;1078;2107;2167;2168;4323;4324;6701;6702;6876;8174;18069;18070;24151	1078;2107;2167;4324;6701;6876;8174;18069;24151			-1
A0A1D8PI20	A0A1D8PI20	4	4	4	tr|A0A1D8PI20|A0A1D8PI20_CANAL Ribosome biosynthesis protein OS=Candida albicans (strain SC5314 / ATCC MYA-2876) OX=237561 GN=NOC4 PE=3 SV=1	1	4	4	4	3	4	3	4	3	4	7.7	7.7	7.7	65.23	562	562	0	24.913	By MS/MS	By MS/MS	6.4	7.7	193060000	16220000	176840000	0	0	1	1	2				237	3243;4471;6004;7184	True;True;True;True	3391;4662;6312;7547	8698;11712;11713;15791;15792;19019;19020	9061;11958;16015;19349	9061;11958;16015;19349			-1
A0A1D8PI35	A0A1D8PI35	15	14	14	tr|A0A1D8PI35|A0A1D8PI35_CANAL Casein kinase OS=Candida albicans (strain SC5314 / ATCC MYA-2876) OX=237561 GN=CAALFM_C208270CA PE=3 SV=1	1	15	14	14	15	14	14	13	14	13	51.6	48.9	48.9	42.964	378	378	0	142.8	By MS/MS	By MS/MS	51.6	45.2	1194200000	599330000	594850000	138530000	143960000	17	17	34				238	424;701;913;914;1987;2441;2892;3281;3907;5182;5396;5875;6567;8140;9215	True;True;True;True;True;True;True;True;True;True;True;True;True;True;False	448;737;956;957;2083;2084;2562;3029;3430;4080;5402;5654;5655;6177;6901;8545;9666;9667	1242;1243;1244;1245;1926;1927;2518;2519;2520;2521;5315;5316;5317;5318;5319;5320;6464;6465;7813;7814;8801;8802;8803;8804;10327;10328;13511;13512;13513;14079;14080;14081;14082;15408;15409;15410;15411;17341;21500;21501;21502;21503;21504;24351;24352;24353;24354;24355;24356	1541;1542;1543;1544;2193;2839;2840;2841;5563;5564;5565;5566;5567;5568;6704;6705;8138;9181;9182;9183;9184;9185;10630;13740;13741;14284;14285;14286;14287;15583;15584;17660;21963;21964;21965;21966;21967;24891;24892;24893;24894;24895;24896	1543;2193;2839;2840;5567;6705;8138;9182;10630;13740;14284;15583;17660;21963;24896	218;219;220;221;222	1;127;169;197;290	-1
A0A1D8PI64	A0A1D8PI64	3	3	3	tr|A0A1D8PI64|A0A1D8PI64_CANAL GTP-binding protein OS=Candida albicans (strain SC5314 / ATCC MYA-2876) OX=237561 GN=GTR1 PE=3 SV=1	1	3	3	3	3	2	3	2	3	2	11.6	11.6	11.6	41.156	352	352	0	26.876	By MS/MS	By MS/MS	11.6	8	36405000	24426000	11979000	8460500	9148600	2	2	4				239	4473;7002;7189	True;True;True	4664;7358;7552	11716;11717;18432;18433;19031	11960;18721;18722;19359	11960;18721;19359			-1
A0A1D8PI71	A0A1D8PI71	7	7	7	sp|A0A1D8PI71|ERG9_CANAL Squalene synthase ERG9 OS=Candida albicans (strain SC5314 / ATCC MYA-2876) OX=237561 GN=ERG9 PE=2 SV=1	1	7	7	7	5	7	5	7	5	7	17	17	17	51.23	448	448	0	51.028	By MS/MS	By MS/MS	12.1	17	78082000	41970000	36113000	13809000	15570000	5	7	12				240	84;642;1263;1776;2201;5991;6864	True;True;True;True;True;True;True	90;673;1323;1865;2307;6298;7214	243;244;1771;1772;3488;4827;4828;5853;5854;15757;18109;18110	270;271;2046;2047;3804;5118;5119;6102;6103;15984;18417;18418	270;2046;3804;5119;6102;15984;18417	223	215	-1
A0A1D8PI73	A0A1D8PI73	5	5	5	tr|A0A1D8PI73|A0A1D8PI73_CANAL Translation initiation factor eIF4G OS=Candida albicans (strain SC5314 / ATCC MYA-2876) OX=237561 GN=TIF4631 PE=4 SV=1	1	5	5	5	4	5	4	5	4	5	6.8	6.8	6.8	118.26	1084	1084	0	40.188	By MS/MS	By MS/MS	5.4	6.8	42035000	22318000	19717000	7916000	8399100	3	5	8				241	877;5938;6309;7299;8186	True;True;True;True;True	919;6242;6631;7666;8594	2428;2429;15553;15554;16651;16652;19330;19331;21634	2748;15711;15712;16942;16943;19667;19668;22136	2748;15711;16942;19668;22136			-1
A0A1D8PI76	A0A1D8PI76	3	3	3	tr|A0A1D8PI76|A0A1D8PI76_CANAL Protein YOP1 OS=Candida albicans (strain SC5314 / ATCC MYA-2876) OX=237561 GN=CAALFM_C208160CA PE=3 SV=1	1	3	3	3	2	3	2	3	2	3	23.7	23.7	23.7	19.333	173	173	0	51.062	By MS/MS	By MS/MS	14.5	23.7	88920000	34737000	54183000	18804000	39996000	2	3	5				242	3663;5561;7367	True;True;True	3832;5839;7737	9789;9790;14499;14500;19509	10119;10120;14699;14700;19855	10120;14699;19855			-1
A0A1D8PI93	A0A1D8PI93	13	13	13	tr|A0A1D8PI93|A0A1D8PI93_CANAL Proteasome regulatory particle base subunit OS=Candida albicans (strain SC5314 / ATCC MYA-2876) OX=237561 GN=RPT6 PE=3 SV=1	1	13	13	13	12	11	12	11	12	11	42.4	42.4	42.4	44.962	401	401	0	125.09	By MS/MS	By MS/MS	38.9	32.9	370820000	206920000	163900000	39725000	46529000	10	9	19				243	1475;1603;2139;3189;3324;3689;4190;4692;5500;7942;8108;8291;8682	True;True;True;True;True;True;True;True;True;True;True;True;True	1549;1681;2245;3337;3475;3858;4372;4890;5777;8334;8511;8707;9116	4025;4026;4387;4388;5702;5703;5704;5705;8563;8564;8921;8922;9840;9841;11035;11036;12277;14378;20958;20959;21402;21955;21956;22909;22910	4336;4337;4710;5948;5949;8930;8931;9310;10161;10162;11321;11322;12542;14594;21292;21757;22511;22512;23418;23419	4336;4710;5949;8931;9310;10162;11322;12542;14594;21292;21757;22512;23418	224;225;226	232;243;268	-1
A0A1D8PI94	A0A1D8PI94	28	28	28	tr|A0A1D8PI94|A0A1D8PI94_CANAL Serine/threonine protein kinase OS=Candida albicans (strain SC5314 / ATCC MYA-2876) OX=237561 GN=CAALFM_C208860WA PE=4 SV=1	1	28	28	28	24	26	24	26	24	26	48.5	48.5	48.5	89.211	794	794	0	322.4	By MS/MS	By MS/MS	39.8	42.9	1533000000	804720000	728280000	108180000	129300000	25	28	53				244	55;720;825;964;1004;1064;1182;1835;2178;3022;3050;3322;3326;3817;4039;4630;4631;5819;6082;6787;6930;7018;7272;7725;7801;7971;7972;9020	True;True;True;True;True;True;True;True;True;True;True;True;True;True;True;True;True;True;True;True;True;True;True;True;True;True;True;True	56;757;864;1008;1049;1111;1236;1927;2284;3166;3195;3196;3473;3477;3988;4216;4824;4825;6118;6392;7137;7283;7377;7637;8111;8192;8365;8366;9465	135;136;1970;1971;2296;2297;2655;2656;2753;2943;2944;3275;3276;4962;4963;5808;8173;8174;8175;8176;8241;8242;8243;8244;8914;8915;8916;8917;8918;8928;8929;10124;10125;10126;10127;10674;10675;12136;12137;12138;12139;12140;15233;15234;16045;17930;17931;18271;18272;18474;18475;18476;18477;19265;20366;20367;20605;20606;21037;21038;21039;23854;23855	122;2234;2632;2633;2971;2972;3064;3293;3294;3607;5235;5236;6066;8574;8575;8633;8634;8635;9302;9303;9304;9305;9306;9307;9315;9316;10435;10436;10437;10438;10962;12410;12411;12412;15391;15392;16314;18246;18247;18584;18585;18762;18763;18764;18765;19589;20640;20641;20642;20907;21390;21391;24413;24414	122;2234;2633;2972;3064;3293;3607;5236;6066;8574;8634;9306;9316;10435;10962;12410;12411;15391;16314;18247;18585;18762;19589;20640;20907;21390;21391;24414	227;228;229;230;231	213;525;550;696;717	-1
A0A1D8PIA6	A0A1D8PIA6	8	8	8	tr|A0A1D8PIA6|A0A1D8PIA6_CANAL Slp2p OS=Candida albicans (strain SC5314 / ATCC MYA-2876) OX=237561 GN=SLP2 PE=4 SV=1	1	8	8	8	8	8	8	8	8	8	35	35	35	29.533	263	263	0	70.85	By MS/MS	By MS/MS	35	35	173380000	95169000	78213000	23768000	24281000	11	11	22				245	911;1637;1691;2391;3503;3751;4785;4804	True;True;True;True;True;True;True;True	954;1715;1770;2511;3663;3921;4991;5011	2514;2515;4455;4456;4604;4605;4606;4607;6347;6348;6349;6350;9384;9385;9386;9387;9981;9982;12544;12545;12588;12589	2834;2835;2836;4768;4769;4916;4917;4918;4919;6595;6596;6597;6598;9739;9740;9741;9742;10295;12796;12797;12837;12838	2834;4769;4917;6595;9739;10295;12796;12837	232	145	-1
A0A1D8PIF1	A0A1D8PIF1	3	3	3	tr|A0A1D8PIF1|A0A1D8PIF1_CANAL SAP domain-containing protein OS=Candida albicans (strain SC5314 / ATCC MYA-2876) OX=237561 GN=CAALFM_C209040WA PE=4 SV=1	1	3	3	3	2	3	2	3	2	3	18.7	18.7	18.7	22.02	193	193	0	22.858	By MS/MS	By MS/MS	11.4	18.7	17981000	7391800	10590000	4120100	6522000	2	2	4				246	2075;2102;8011	True;True;True	2177;2206;8408	5530;5531;5623;5624;21135	5762;5763;5884;5885;21481	5763;5884;21481			-1
A0A1D8PIF6	A0A1D8PIF6	14	14	14	tr|A0A1D8PIF6|A0A1D8PIF6_CANAL Sulfite reductase subunit alpha OS=Candida albicans (strain SC5314 / ATCC MYA-2876) OX=237561 GN=MET10 PE=4 SV=1	1	14	14	14	11	12	11	12	11	12	20.4	20.4	20.4	121.99	1094	1094	0	102.66	By MS/MS	By MS/MS	17	16	95326000	60888000	34438000	15816000	12505000	8	11	19				247	1090;1646;1929;2408;3763;4108;4691;5801;5912;6015;6116;6547;7648;8934	True;True;True;True;True;True;True;True;True;True;True;True;True;True	1139;1724;2024;2528;3933;4289;4889;6098;6216;6323;6429;6879;8030;9376	3052;4476;4477;5187;6393;10004;10005;10857;10858;12275;12276;15182;15183;15496;15497;15820;15821;16139;16140;17295;20191;23602;23603	3416;4789;4790;5454;6639;10312;11157;11158;12541;15344;15345;15658;15659;16050;16409;16410;17616;20485;24132	3416;4789;5454;6639;10312;11157;12541;15344;15658;16050;16410;17616;20485;24132			-1
A0A1D8PIH2	A0A1D8PIH2	3	3	3	tr|A0A1D8PIH2|A0A1D8PIH2_CANAL Purine-cytosine permease OS=Candida albicans (strain SC5314 / ATCC MYA-2876) OX=237561 GN=FCY21 PE=3 SV=1	1	3	3	3	2	3	2	3	2	3	8.8	8.8	8.8	56.496	514	514	0	21.662	By MS/MS	By MS/MS	3.7	8.8	73482000	36863000	36619000	26210000	28904000	2	3	5				248	2184;2610;8066	True;True;True	2290;2735;8467	5819;5820;7071;7072;21282	6074;6075;7421;7422;21626	6074;7421;21626	233	23	-1
A0A1D8PIM2	A0A1D8PIM2	3	3	3	tr|A0A1D8PIM2|A0A1D8PIM2_CANAL ATP-binding cassette transporter OS=Candida albicans (strain SC5314 / ATCC MYA-2876) OX=237561 GN=YOR1 PE=4 SV=1	1	3	3	3	2	3	2	3	2	3	2.6	2.6	2.6	168.3	1488	1488	0	19.01	By MS/MS	By MS/MS	1.8	2.6	16131000	7430400	8701100	5600700	6707900	2	3	5				249	1521;3797;5002	True;True;True	1597;3968;5217	4155;4156;10083;13066;13067	4475;4476;10394;13291;13292	4475;10394;13291	234	257	-1
A0A1D8PIP0	A0A1D8PIP0	6	6	6	tr|A0A1D8PIP0|A0A1D8PIP0_CANAL Slr1p OS=Candida albicans (strain SC5314 / ATCC MYA-2876) OX=237561 GN=SLR1 PE=4 SV=1	1	6	6	6	5	6	5	6	5	6	17.9	17.9	17.9	28.597	263	263	0	35.142	By MS/MS	By MS/MS	15.2	17.9	115680000	61771000	53905000	22586000	27026000	3	6	9				250	6;870;4191;6460;7916;8952	True;True;True;True;True;True	6;912;4373;6790;8308;9394	16;17;2413;2414;11037;11038;17028;17029;17030;20898;23641;23642	14;15;2737;11323;11324;17308;17309;21225;24168;24169	15;2737;11324;17308;21225;24169			-1
A0A1D8PIQ7	A0A1D8PIQ7	8	8	8	tr|A0A1D8PIQ7|A0A1D8PIQ7_CANAL Oxidant-induced cell-cycle arrest protein 5 OS=Candida albicans (strain SC5314 / ATCC MYA-2876) OX=237561 GN=GYP5 PE=3 SV=1	1	8	8	8	6	8	6	8	6	8	21.4	21.4	21.4	63.554	548	548	0	48.532	By MS/MS	By MS/MS	15.7	21.4	79119000	42914000	36205000	19059000	19392000	5	9	14				251	1405;2621;4186;6732;6752;7495;8021;8041	True;True;True;True;True;True;True;True	1477;2746;4368;7075;7095;7870;8418;8438	3859;3860;3861;3862;7096;7097;11028;17789;17790;17834;17835;19800;21164;21165;21206;21207	4179;4180;4181;4182;7440;7441;11316;18104;18147;18148;20119;21511;21512;21548	4182;7440;11316;18104;18148;20119;21511;21548			-1
A0A1D8PIR2;REV__A0A1D8PLS1	A0A1D8PIR2	74;1	74;1	74;1	tr|A0A1D8PIR2|A0A1D8PIR2_CANAL Gcn1p OS=Candida albicans (strain SC5314 / ATCC MYA-2876) OX=237561 GN=GCN1 PE=4 SV=1	2	74	74	74	72	73	72	73	72	73	38.6	38.6	38.6	265.91	2415	2415;1447	0	323.31	By MS/MS	By MS/MS	37.8	38.2	2091700000	1179800000	911920000	35291000	36596000	70	68	138				252	213;234;336;384;401;625;664;684;970;1049;1113;1132;1368;1369;1532;1605;1638;1673;1802;1803;2123;2323;2424;2430;2652;2653;3177;3180;3389;3624;3864;4179;4185;4187;4215;4252;4365;4407;4487;4508;4548;4653;5018;5054;5214;5382;5491;5543;5576;5748;5818;5910;6040;6378;6798;6800;7140;7197;7467;7506;7551;7738;7796;7876;8046;8271;8279;8358;8632;8793;8794;8803;8961;9040	True;True;True;True;True;True;True;True;True;True;True;True;True;True;True;True;True;True;True;True;True;True;True;True;True;True;True;True;True;True;True;True;True;True;True;True;True;True;True;True;True;True;True;True;True;True;True;True;True;True;True;True;True;True;True;True;True;True;True;True;True;True;True;True;True;True;True;True;True;True;True;True;True;True	224;246;353;401;421;656;697;720;1014;1096;1163;1182;1436;1437;1609;1683;1716;1751;1893;1894;2228;2439;2545;2551;2780;2781;3325;3328;3542;3790;4037;4361;4367;4369;4399;4436;4553;4597;4678;4699;4741;4848;5233;5270;5435;5636;5768;5821;5855;6035;6117;6214;6349;6703;7148;7150;7501;7560;7840;7881;7929;8124;8187;8267;8443;8684;8695;8776;9065;9233;9234;9243;9403;9486	701;702;747;748;1020;1021;1022;1023;1136;1137;1177;1178;1740;1741;1742;1743;1833;1834;1888;1889;2668;2909;2910;2911;3102;3103;3146;3147;3762;3763;3764;3765;3766;3767;4180;4181;4182;4183;4391;4392;4457;4458;4558;4559;4560;4892;4893;4894;4895;5670;5671;6141;6142;6432;6433;6443;6444;7180;7181;7182;7183;8533;8534;8541;8542;9076;9077;9686;9687;10237;10238;10239;10240;11010;11011;11026;11027;11029;1103…	1037;1038;1079;1339;1340;1442;1443;1480;1481;2016;2017;2018;2019;2099;2100;2153;2154;2982;3264;3265;3454;3492;3493;4077;4078;4079;4080;4081;4496;4497;4712;4713;4770;4771;4877;4878;5172;5173;5174;5175;5923;6363;6364;6679;6687;6688;7515;7516;7517;8904;8905;8911;8912;9461;9462;10025;10026;10541;10542;10543;10544;11296;11315;11317;11318;11381;11382;11464;11691;11796;11985;11986;11987;12028;12029;1203…	1037;1079;1340;1443;1480;2019;2100;2154;2982;3264;3454;3492;4077;4081;4497;4713;4770;4877;5172;5174;5923;6363;6679;6687;7515;7517;8904;8911;9461;10025;10543;11296;11315;11317;11381;11464;11691;11796;11985;12028;12119;12468;13337;13418;13801;14243;14580;14675;14728;15184;15389;15654;16219;17114;18263;18266;19235;19379;20046;20142;20254;20672;20898;21067;21555;22433;22489;22649;23299;23795;23797;23…	235;236;237;238;239;240;241	799;884;1465;1534;1739;2156;2342	-1;-1
A0A1D8PIV7	A0A1D8PIV7	7	7	7	tr|A0A1D8PIV7|A0A1D8PIV7_CANAL Proteasome regulatory particle base subunit OS=Candida albicans (strain SC5314 / ATCC MYA-2876) OX=237561 GN=RPT2 PE=3 SV=1	1	7	7	7	6	7	6	7	6	7	25.9	25.9	25.9	48.941	441	441	0	124.97	By MS/MS	By MS/MS	21.3	25.9	118360000	62001000	56359000	16436000	20858000	6	6	12				253	617;2867;3830;5423;6303;7301;8123	True;True;True;True;True;True;True	647;3002;4001;5685;6624;7668;8528	1720;1721;7754;7755;10153;10154;14178;14179;16633;16634;19334;19335;21435	1996;1997;8086;8087;10462;10463;14414;14415;16925;16926;19670;19671;21791	1997;8086;10463;14414;16925;19670;21791	242;243;244	171;175;373	-1
A0A1D8PIX3	A0A1D8PIX3	4	4	4	tr|A0A1D8PIX3|A0A1D8PIX3_CANAL Utp8p OS=Candida albicans (strain SC5314 / ATCC MYA-2876) OX=237561 GN=UTP8 PE=4 SV=1	1	4	4	4	3	4	3	4	3	4	7	7	7	78.221	696	696	0	26.841	By MS/MS	By MS/MS	5.9	7	95233000	69417000	25817000	61371000	31905000	2	2	4				254	255;1018;1966;8644	True;True;True;True	269;1063;2062;9077	800;801;2803;2804;5267;5268;22808	1124;3122;3123;5524;23323	1124;3122;5524;23323			-1
A0A1D8PJ01	A0A1D8PJ01	32	32	32	tr|A0A1D8PJ01|A0A1D8PJ01_CANAL Plasma membrane ATPase OS=Candida albicans (strain SC5314 / ATCC MYA-2876) OX=237561 GN=PMA1 PE=3 SV=1	1	32	32	32	32	32	32	32	32	32	47.6	47.6	47.6	97.537	895	895	0	323.31	By MS/MS	By MS/MS	47.6	47.6	5392100000	3093100000	2299000000	224660000	245450000	52	51	103				255	85;650;807;2448;2489;2914;3847;3848;3900;4029;4391;4973;5013;5386;5465;5594;6363;6698;6748;6749;6906;7090;7123;7752;7860;8130;8378;8379;8414;8719;9075;9218	True;True;True;True;True;True;True;True;True;True;True;True;True;True;True;True;True;True;True;True;True;True;True;True;True;True;True;True;True;True;True;True	91;682;846;2569;2612;3051;3052;4019;4020;4073;4206;4579;4580;5187;5228;5641;5739;5873;6687;7038;7091;7092;7259;7450;7451;7484;8141;8251;8535;8798;8799;8835;9154;9522;9670	245;246;1796;1797;1798;1799;2255;2256;6479;6480;6595;6596;7860;7861;7862;7863;7864;7865;10197;10198;10199;10200;10316;10317;10643;10644;10645;10646;11516;11517;11518;11519;11520;11521;12998;12999;13000;13001;13002;13092;13093;14042;14043;14301;14302;14587;14588;14589;14590;14591;14592;16790;16791;17677;17678;17679;17680;17825;17826;17827;17828;18219;18220;18801;18802;18803;18804;18805;18806;18807…	272;273;2070;2071;2072;2073;2074;2595;6717;6718;6835;6836;8185;8186;8187;8188;8189;8190;10503;10504;10505;10506;10507;10620;10621;10936;10937;10938;10939;11755;11756;11757;11758;11759;13225;13226;13227;13228;13229;13230;13231;13316;13317;14252;14253;14529;14530;14778;14779;14780;14781;14782;14783;17082;17083;17994;17995;17996;17997;18134;18135;18136;18137;18532;18533;19137;19138;19139;19140;19141…	272;2070;2595;6717;6835;8185;10503;10505;10620;10937;11757;13227;13316;14253;14530;14780;17082;17995;18135;18136;18532;19144;19199;20728;21028;21800;22700;22702;22775;23499;24532;24905	245;246;247;248;249;250;251;252;253;254	82;235;382;507;510;533;569;608;665;884	-1
A0A1D8PJ08	A0A1D8PJ08	4	4	4	tr|A0A1D8PJ08|A0A1D8PJ08_CANAL DNA ligase OS=Candida albicans (strain SC5314 / ATCC MYA-2876) OX=237561 GN=CAALFM_C300830CA PE=3 SV=1	1	4	4	4	1	4	1	4	1	4	7.5	7.5	7.5	86.398	770	770	0	24.209	By MS/MS	By MS/MS	2.1	7.5	11126000	3976600	7149000	0	0	1	3	4				256	2292;3308;4067;5530	True;True;True;True	2406;3459;4248;5808	6069;8881;8882;10754;14444	6299;9270;9271;11046;14654	6299;9270;11046;14654	255	364	-1
A0A1D8PJ25	A0A1D8PJ25	4	4	4	sp|A0A1D8PJ25|ERG4_CANAL Delta(24(24(1)))-sterol reductase OS=Candida albicans (strain SC5314 / ATCC MYA-2876) OX=237561 GN=ERG4 PE=2 SV=1	1	4	4	4	4	3	4	3	4	3	12.8	12.8	12.8	54.836	469	469	0	47.281	By MS/MS	By MS/MS	12.8	9.8	100070000	73540000	26528000	19717000	29624000	6	2	8				257	36;2484;7516;7741	True;True;True;True	37;2606;7892;8127	92;93;94;95;6580;6581;19850;19851;20406;20407	87;88;89;6823;20168;20169;20679;20680	87;6823;20168;20679	256	285	-1
A0A1D8PJ26	A0A1D8PJ26	5	5	5	tr|A0A1D8PJ26|A0A1D8PJ26_CANAL oxoglutarate dehydrogenase (succinyl-transferring) OS=Candida albicans (strain SC5314 / ATCC MYA-2876) OX=237561 GN=KGD1 PE=3 SV=1	1	5	5	5	4	5	4	5	4	5	6.8	6.8	6.8	112.04	996	996	0	31.648	By MS/MS	By MS/MS	5.8	6.8	48400000	26635000	21765000	9726400	8361700	4	4	8				258	1401;1576;2086;3215;7472	True;True;True;True;True	1472;1654;2189;3363;7845	3850;3851;4307;4308;5567;5568;5569;5570;8638;8639;19736	4170;4171;4635;5800;5801;9007;9008;20055	4171;4635;5800;9007;20055	257	273	-1
A0A1D8PJ38	A0A1D8PJ38	2	2	2	tr|A0A1D8PJ38|A0A1D8PJ38_CANAL Bifunctional glycerol-3-phosphate/glycerone-phosphate O-acyltransferase OS=Candida albicans (strain SC5314 / ATCC MYA-2876) OX=237561 GN=SCT1 PE=4 SV=1	1	2	2	2	2	2	2	2	2	2	2.7	2.7	2.7	87.51	770	770	0	12.798	By MS/MS	By MS/MS	2.7	2.7	9055700	5753000	3302700	3433300	2762300	2	1	3				259	3270;8525	True;True	3418;8953	8757;8758;22531;22532	9118;9119;23060	9118;23060			-1
A0A1D8PJ46	A0A1D8PJ46	2	2	2	tr|A0A1D8PJ46|A0A1D8PJ46_CANAL PUM-HD domain-containing protein OS=Candida albicans (strain SC5314 / ATCC MYA-2876) OX=237561 GN=CAALFM_C300730WA PE=4 SV=1	1	2	2	2	2	2	2	2	2	2	3.2	3.2	3.2	87.094	783	783	0	15.38	By MS/MS	By MS/MS	3.2	3.2	7281800	4571700	2710100	3217100	2711400	2	2	4				260	2258;3474	True;True	2371;3632	5985;5986;9308;9309	6219;6220;9671;9672	6219;9671			-1
A0A1D8PJ54	A0A1D8PJ54	13	13	13	tr|A0A1D8PJ54|A0A1D8PJ54_CANAL Utp20p OS=Candida albicans (strain SC5314 / ATCC MYA-2876) OX=237561 GN=UTP20 PE=4 SV=1	1	13	13	13	11	11	11	11	11	11	7.6	7.6	7.6	286.06	2500	2500	0	97.456	By MS/MS	By MS/MS	6.9	6.7	64723000	38913000	25811000	7807900	7929200	11	6	17				261	1716;3219;4468;4507;4719;4847;4921;4993;5470;5681;6962;7949;8592	True;True;True;True;True;True;True;True;True;True;True;True;True	1799;3367;4659;4698;4920;5058;5134;5207;5744;5967;7315;8343;9024	4676;4677;8646;8647;11704;11705;11791;11792;12344;12345;12707;12879;12880;13046;13047;14312;14844;18341;20985;20986;22691;22692	4983;9015;11951;11952;12026;12027;12611;12958;13117;13270;13271;14539;15026;18643;21327;21328;23218	4983;9015;11952;12026;12611;12958;13117;13270;14539;15026;18643;21327;23218			-1
A0A1D8PJ73	A0A1D8PJ73	6	6	6	tr|A0A1D8PJ73|A0A1D8PJ73_CANAL Ali1p OS=Candida albicans (strain SC5314 / ATCC MYA-2876) OX=237561 GN=ALI1 PE=3 SV=1	1	6	6	6	5	5	5	5	5	5	28	28	28	32.616	279	279	0	54.754	By MS/MS	By MS/MS	23.3	22.6	43743000	25538000	18204000	8516400	5871500	3	3	6				262	846;2013;3527;6605;6723;7093	True;True;True;True;True;True	887;2111;3687;6941;7066;7454	2355;2356;5384;5385;9453;17427;17428;17770;18812;18813;18814	2684;5627;9814;17743;18088;19148;19149	2684;5627;9814;17743;18088;19148			-1
A0A1D8PJ74	A0A1D8PJ74	14	14	14	tr|A0A1D8PJ74|A0A1D8PJ74_CANAL Arf family guanine nucleotide exchange factor OS=Candida albicans (strain SC5314 / ATCC MYA-2876) OX=237561 GN=GEA2 PE=4 SV=1	1	14	14	14	14	14	14	14	14	14	18.2	18.2	18.2	128.09	1127	1127	0	121.9	By MS/MS	By MS/MS	18.2	18.2	188230000	106640000	81589000	15558000	16835000	12	9	21				263	1328;1492;1709;2015;2193;4541;4850;5322;6220;6341;7079;7414;8323;8881	True;True;True;True;True;True;True;True;True;True;True;True;True;True	1395;1567;1792;2113;2299;4734;5061;5558;6539;6665;7439;7785;8739;9323	3668;3669;4083;4084;4663;4664;5391;5392;5837;5838;11873;11874;12712;12713;13841;13842;16437;16438;16740;16741;18724;18725;19610;19611;22023;22024;23471;23472	3990;3991;4401;4402;4972;4973;5638;6090;12105;12963;12964;14036;16746;16747;17036;17037;19050;19051;19940;19941;22570;24019	3990;4401;4972;5638;6090;12105;12964;14036;16747;17037;19050;19940;22570;24019	258	1	-1
A0A1D8PJ78	A0A1D8PJ78	2	2	2	tr|A0A1D8PJ78|A0A1D8PJ78_CANAL Uncharacterized protein OS=Candida albicans (strain SC5314 / ATCC MYA-2876) OX=237561 GN=CAALFM_C301440CA PE=4 SV=1	1	2	2	2	2	2	2	2	2	2	21.8	21.8	21.8	11.432	101	101	0	16.475	By MS/MS	By MS/MS	21.8	21.8	13464000	3645800	9818500	0	0	1	2	3				264	1177;1979	True;True	1231;2075	3266;3267;5296;5297	3599;5548;5549	3599;5549			-1
A0A1D8PJ80	A0A1D8PJ80	8	8	8	tr|A0A1D8PJ80|A0A1D8PJ80_CANAL Serine/threonine-protein phosphatase OS=Candida albicans (strain SC5314 / ATCC MYA-2876) OX=237561 GN=PPH21 PE=3 SV=1	1	8	8	8	8	8	8	8	8	8	39.7	39.7	39.7	40.941	360	360	0	83.179	By MS/MS	By MS/MS	39.7	39.7	138330000	85690000	52644000	25105000	24558000	10	9	19				265	708;2433;3291;4346;6248;7190;8326;9089	True;True;True;True;True;True;True;True	745;2554;3442;4534;6569;7553;8742;9536	1942;1943;6449;6450;8829;8830;8831;11401;11402;11403;11404;16511;16512;19032;19033;19034;19035;22028;22029;24022;24023	2210;2211;6693;6694;9208;9209;11648;11649;11650;16819;16820;19360;19361;19362;19363;22574;22575;24560;24561	2210;6693;9209;11648;16820;19361;22574;24560	259;260;261	134;224;327	-1
A0A1D8PJ95	A0A1D8PJ95	7	7	7	tr|A0A1D8PJ95|A0A1D8PJ95_CANAL MMS19 nucleotide excision repair protein (Fragment) OS=Candida albicans (strain SC5314 / ATCC MYA-2876) OX=237561 GN=MET18 PE=3 SV=1	1	7	7	7	7	7	7	7	7	7	7.4	7.4	7.4	125.13	1084	1084	0	65.046	By MS/MS	By MS/MS	7.4	7.4	86772000	46709000	40063000	9750400	11226000	3	5	8				266	2358;3299;3801;6235;7173;7825;9260	True;True;True;True;True;True;True	2476;3450;3972;6554;7536;8216;9716	6267;6268;8852;8853;10091;10092;16473;16474;18997;18998;20663;20664;24484;24485	6525;6526;9228;10402;10403;16783;19331;20967;25032	6525;9228;10403;16783;19331;20967;25032			-1
A0A1D8PJA6	A0A1D8PJA6	8	8	8	tr|A0A1D8PJA6|A0A1D8PJA6_CANAL NAD(P)-binding domain-containing protein OS=Candida albicans (strain SC5314 / ATCC MYA-2876) OX=237561 GN=CAALFM_C301610WA PE=4 SV=1	1	8	8	8	6	8	6	8	6	8	25.6	25.6	25.6	43.292	386	386	0	68.806	By MS/MS	By MS/MS	18.7	25.6	93310000	48900000	44410000	11049000	11575000	5	6	11				267	1360;1895;2600;3132;5128;6994;7732;9113	True;True;True;True;True;True;True;True	1427;1987;2725;3279;5348;7350;8118;9561	3740;3741;5108;5109;6996;8432;13365;13366;18413;18414;20379;20380;24090;24091	4059;4060;5383;5384;7277;8807;13591;18704;20651;20652;24634;24635	4059;5383;7277;8807;13591;18704;20651;24634			-1
A0A1D8PJB0	A0A1D8PJB0	19	19	19	tr|A0A1D8PJB0|A0A1D8PJB0_CANAL Coatomer subunit alpha OS=Candida albicans (strain SC5314 / ATCC MYA-2876) OX=237561 GN=CAALFM_C301720CA PE=4 SV=1	1	19	19	19	18	18	18	18	18	18	19.9	19.9	19.9	138.19	1221	1221	0	192.49	By MS/MS	By MS/MS	18.3	19.9	268970000	147710000	121260000	15266000	17837000	16	17	33				268	140;230;812;1201;1202;1315;1571;3489;4763;5288;5339;5696;5905;6060;6276;6478;6708;7527;7979	True;True;True;True;True;True;True;True;True;True;True;True;True;True;True;True;True;True;True	148;242;851;1258;1259;1381;1649;3649;4969;5512;5583;5982;6208;6369;6597;6808;7049;7904;8374	378;379;739;740;2265;2266;3329;3330;3331;3635;3636;4298;4299;9349;9350;12478;12479;12480;12481;13740;13741;13894;13895;14895;14896;15479;15480;15481;15988;15989;16570;16571;17111;17112;17731;17732;19881;19882;21054	406;407;1073;2605;2606;3666;3667;3668;3951;3952;4629;9704;9705;12723;12724;13940;14085;14086;15080;15643;15644;15645;16254;16255;16869;16870;17428;17429;18048;18049;20193;20194;21405	406;1073;2605;3666;3668;3951;4629;9704;12724;13940;14085;15080;15645;16255;16869;17428;18049;20193;21405	262;263	42;1109	-1
A0A1D8PJB1	A0A1D8PJB1	1	1	1	tr|A0A1D8PJB1|A0A1D8PJB1_CANAL Mitochondrial 37S ribosomal protein MRP1 OS=Candida albicans (strain SC5314 / ATCC MYA-2876) OX=237561 GN=CAALFM_C301850WA PE=4 SV=1	1	1	1	1	1	1	1	1	1	1	6.3	6.3	6.3	39.957	351	351	0	11.254	By MS/MS	By MS/MS	6.3	6.3	9128500	4231900	4896600	0	0	1	1	2				269	6356	TRUE	6680	16773;16774	17067;17068	17067			-1
A0A1D8PJD7	A0A1D8PJD7	3	3	3	tr|A0A1D8PJD7|A0A1D8PJD7_CANAL GTPase-activating protein OS=Candida albicans (strain SC5314 / ATCC MYA-2876) OX=237561 GN=RNA1 PE=4 SV=1	1	3	3	3	2	2	2	2	2	2	10.4	10.4	10.4	45.967	414	414	0	17.05	By MS/MS	By MS/MS	4.8	8.5	10358000	5966100	4391800	0	0	2	1	3				270	373;4496;4959	True;True;True	390;4687;5173	1108;11767;12967;12968	1416;12002;13201	1416;12002;13201			-1
A0A1D8PJE0	A0A1D8PJE0	21	21	21	tr|A0A1D8PJE0|A0A1D8PJE0_CANAL Metalloaminopeptidase OS=Candida albicans (strain SC5314 / ATCC MYA-2876) OX=237561 GN=LAP41 PE=3 SV=1	1	21	21	21	21	19	21	19	21	19	48	48	48	56.719	517	517	0	323.31	By MS/MS	By MS/MS	48	44.9	4800700000	2739000000	2061800000	275560000	316640000	33	22	55				271	549;550;1372;1444;2069;2347;2540;2569;2862;3082;3942;4120;5596;5597;5838;6056;6913;7233;7805;8256;8547	True;True;True;True;True;True;True;True;True;True;True;True;True;True;True;True;True;True;True;True;True	577;578;1440;1517;2171;2465;2664;2694;2996;3229;4116;4301;5876;5877;6139;6365;7266;7598;8196;8669;8975	1563;1564;1565;1566;1567;1568;1569;1570;1571;1572;3773;3952;3953;5516;5517;6249;6250;6715;6716;6891;6892;7740;7741;8314;8315;10423;10424;10425;10426;10882;10883;14596;14597;14598;14599;14600;15294;15295;15296;15297;15980;15981;18237;18238;18239;18240;19160;19161;20619;20620;20621;21841;21842;21843;21844;22578;22579;22580;22581;22582	1853;1854;1855;1856;1857;1858;1859;1860;1861;1862;4087;4262;4263;5752;5753;6510;6940;7163;7164;8075;8076;8698;8699;8700;10715;10716;10717;11180;14787;14788;14789;14790;15452;15453;15454;15455;15456;15457;16247;16248;18552;18553;18554;18555;19493;19494;20923;20924;22372;22373;22374;22375;23113;23114;23115;23116	1858;1860;4087;4262;5752;6510;6940;7163;8076;8698;10715;11180;14787;14790;15455;16247;18555;19493;20924;22375;23115	264	481	-1
A0A1D8PJE4	A0A1D8PJE4	2	2	2	tr|A0A1D8PJE4|A0A1D8PJE4_CANAL Ste50p OS=Candida albicans (strain SC5314 / ATCC MYA-2876) OX=237561 GN=STE50 PE=4 SV=1	1	2	2	2	2	1	2	1	2	1	7.4	7.4	7.4	50.66	460	460	0	14.304	By MS/MS	By MS/MS	7.4	2.2	13816000	11024000	2791700	0	0	2	1	3				272	3301;4071	True;True	3452;4252	8856;10760;10761	9231;11051;11052	9231;11052			-1
A0A1D8PJE5	A0A1D8PJE5	1	1	1	tr|A0A1D8PJE5|A0A1D8PJE5_CANAL DUF1748-domain-containing protein OS=Candida albicans (strain SC5314 / ATCC MYA-2876) OX=237561 GN=CAALFM_C302270WA PE=4 SV=1	1	1	1	1	1	1	1	1	1	1	18.9	18.9	18.9	8.3124	74	74	0.002693	9.9652	By MS/MS	By MS/MS	18.9	18.9	10263000	4800200	5462500	0	0	1	1	2				273	8083	TRUE	8485	21328;21329	21679;21680	21680			-1
A0A1D8PJF0	A0A1D8PJF0	2	2	2	tr|A0A1D8PJF0|A0A1D8PJF0_CANAL Mannan endo-1,6-alpha-mannosidase OS=Candida albicans (strain SC5314 / ATCC MYA-2876) OX=237561 GN=CAALFM_C302140CA PE=4 SV=1	1	2	2	2	0	2	0	2	0	2	6.7	6.7	6.7	46.23	405	405	0	12.874		By MS/MS	0	6.7	1948800	0	1948800	0	0	0	2	2				274	6413;6889	True;True	6738;7242	16903;18180	17184;18488	17184;18488			-1
A0A1D8PJF9	A0A1D8PJF9	10	10	10	tr|A0A1D8PJF9|A0A1D8PJF9_CANAL Acetolactate synthase OS=Candida albicans (strain SC5314 / ATCC MYA-2876) OX=237561 GN=ILV2 PE=1 SV=1	1	10	10	10	10	9	10	9	10	9	20.5	20.5	20.5	74.333	683	683	0	83.512	By MS/MS	By MS/MS	20.5	18.4	199810000	115670000	84143000	14855000	15593000	8	10	18				275	306;423;655;1244;1423;1544;1780;2567;6049;9267	True;True;True;True;True;True;True;True;True;True	321;447;687;1304;1495;1622;1869;2692;6358;9723	927;1238;1239;1240;1241;1807;1808;3445;3446;3895;3896;4210;4211;4836;4837;4838;4839;6888;6889;15967;15968;24498;24499	1243;1537;1538;1539;1540;2080;3768;4208;4520;4521;5127;5128;5129;7160;7161;16236;25045;25046	1243;1537;2080;3768;4208;4520;5129;7160;16236;25045			-1
A0A1D8PJG1	A0A1D8PJG1	3	3	3	tr|A0A1D8PJG1|A0A1D8PJG1_CANAL Guanine nucleotide-binding protein subunit alpha OS=Candida albicans (strain SC5314 / ATCC MYA-2876) OX=237561 GN=GPA2 PE=4 SV=1	1	3	3	3	3	3	3	3	3	3	9.1	9.1	9.1	56.936	503	503	0	23.119	By MS/MS	By MS/MS	9.1	9.1	14352000	9293600	5058200	4945800	4391800	3	2	5				276	5961;6265;9302	True;True;True	6265;6586;9760	15600;15601;16548;16549;24588;24589	15751;15752;16850;16851;25140;25141	15751;16850;25140			-1
A0A1D8PJG4	A0A1D8PJG4	2	2	2	tr|A0A1D8PJG4|A0A1D8PJG4_CANAL RSC chromatin remodeling complex ATPase subunit OS=Candida albicans (strain SC5314 / ATCC MYA-2876) OX=237561 GN=STH1 PE=4 SV=1	1	2	2	2	1	2	1	2	1	2	3.1	3.1	3.1	149.8	1302	1302	0	11.985	By matching	By MS/MS	0.9	3.1	9654300	3775200	5879100	0	0	0	2	2				277	3761;4574	True;True	3931;4768	10001;10002;11948	10310;12189	10310;12189			-1
A0A1D8PJH4	A0A1D8PJH4	24	24	24	tr|A0A1D8PJH4|A0A1D8PJH4_CANAL Cyclin OS=Candida albicans (strain SC5314 / ATCC MYA-2876) OX=237561 GN=CAALFM_C302720WA PE=4 SV=1	1	24	24	24	24	23	24	23	24	23	62.2	62.2	62.2	52.237	450	450	0	323.31	By MS/MS	By MS/MS	62.2	62.2	2928300000	1651800000	1276500000	146120000	153880000	35	36	71				278	1172;1176;1814;2185;2250;3241;3777;3811;4263;4380;4381;4909;5008;5357;5483;5878;5879;5966;7261;7270;7273;7917;7997;9372	True;True;True;True;True;True;True;True;True;True;True;True;True;True;True;True;True;True;True;True;True;True;True;True	1225;1226;1230;1905;2291;2362;3389;3948;3982;4447;4568;4569;5122;5223;5604;5605;5606;5758;5759;6180;6181;6270;7626;7635;7638;8309;8392;9832	3255;3256;3257;3258;3264;3265;4919;4920;5821;5822;5965;5966;5967;5968;8692;8693;8694;8695;10044;10045;10111;10112;11214;11215;11488;11489;11490;11491;11492;11493;12853;12854;13079;13080;13953;13954;13955;13956;13957;13958;13959;13960;14341;14342;14343;14344;14345;15417;15418;15419;15420;15610;15611;19239;19240;19260;19261;19262;19266;19267;19268;19269;20899;20900;21097;21098;21099;21100;24753;247…	3590;3591;3592;3593;3598;5197;6076;6077;6202;6203;6204;6205;9055;9056;9057;9058;10360;10361;10416;10417;11483;11484;11731;11732;11733;11734;11735;13092;13093;13303;13304;13305;14170;14171;14172;14173;14174;14175;14176;14177;14178;14563;14564;14565;14566;14567;15588;15589;15590;15760;15761;19563;19564;19584;19585;19586;19590;19591;19592;19593;21226;21227;21228;21229;21230;21450;21451;21452;25298;2…	3592;3598;5197;6076;6204;9056;10360;10416;11484;11732;11734;13092;13305;14178;14563;15589;15590;15760;19564;19584;19591;21230;21451;25298	265;266;267	1;132;142	-1
A0A1D8PJI6	A0A1D8PJI6	4	4	4	tr|A0A1D8PJI6|A0A1D8PJI6_CANAL AP complex subunit beta OS=Candida albicans (strain SC5314 / ATCC MYA-2876) OX=237561 GN=APL2 PE=3 SV=1	1	4	4	4	2	3	2	3	2	3	9.4	9.4	9.4	86.273	774	774	0	24.654	By MS/MS	By MS/MS	5.6	6.7	14995000	4908300	10087000	0	0	2	3	5				279	4703;4975;5513;7859	True;True;True;True	4903;5189;5790;8250	12308;13005;13006;14402;20740	12570;13234;13235;14616;21027	12570;13234;14616;21027	268	196	-1
A0A1D8PJI7	A0A1D8PJI7	3	3	3	tr|A0A1D8PJI7|A0A1D8PJI7_CANAL Medium-chain fatty acid-CoA ligase OS=Candida albicans (strain SC5314 / ATCC MYA-2876) OX=237561 GN=FAA21 PE=4 SV=1	1	3	3	3	3	2	3	2	3	2	7.8	7.8	7.8	80.375	718	718	0	19.552	By MS/MS	By MS/MS	7.8	5.4	12668000	8471100	4196600	4668600	3278800	2	2	4				280	4314;5474;7560	True;True;True	4501;5748;7940	11336;11337;14319;14320;19971	11593;14545;14546;20278	11593;14545;20278			-1
A0A1D8PJL5	A0A1D8PJL5	2	2	2	tr|A0A1D8PJL5|A0A1D8PJL5_CANAL SCF ubiquitin ligase complex subunit OS=Candida albicans (strain SC5314 / ATCC MYA-2876) OX=237561 GN=HRT1 PE=4 SV=1	1	2	2	2	1	2	1	2	1	2	22	22	22	14.226	123	123	0	25.827	By MS/MS	By MS/MS	11.4	22	19010000	9857600	9152300	0	0	1	1	2				281	1735;5469	True;True	1821;5743	4733;14310;14311	5033;14538	5033;14538			-1
A0A1D8PJM6	A0A1D8PJM6	4	4	4	tr|A0A1D8PJM6|A0A1D8PJM6_CANAL Uncharacterized protein OS=Candida albicans (strain SC5314 / ATCC MYA-2876) OX=237561 GN=NSG2 PE=3 SV=1	1	4	4	4	3	4	3	4	3	4	18.3	18.3	18.3	36.73	334	334	0	63.57	By MS/MS	By MS/MS	14.7	18.3	86881000	51174000	35707000	22831000	18248000	4	3	7				282	1402;3108;4715;7694	True;True;True;True	1473;3255;4916;8078	3852;8379;8380;12334;12335;12336;12337;20289;20290;20291;20292	4172;8760;12601;12602;12603;12604;20573;20574;20575	4172;8760;12602;20573			-1
A0A1D8PJP3	A0A1D8PJP3	3	3	3	tr|A0A1D8PJP3|A0A1D8PJP3_CANAL Nuclear control of ATPase protein 2 OS=Candida albicans (strain SC5314 / ATCC MYA-2876) OX=237561 GN=CAALFM_C303510CA PE=4 SV=1	1	3	3	3	2	3	2	3	2	3	5.1	5.1	5.1	80.828	701	701	0	19.348	By MS/MS	By MS/MS	3.3	5.1	10844000	4353900	6490400	2530400	3609100	1	3	4				283	2275;5142;5931	True;True;True	2388;5362;6235	6023;6024;13400;13401;15536	6258;13624;13625;15697	6258;13624;15697			-1
A0A1D8PJQ2	A0A1D8PJQ2	2	2	2	tr|A0A1D8PJQ2|A0A1D8PJQ2_CANAL Fcy2p OS=Candida albicans (strain SC5314 / ATCC MYA-2876) OX=237561 GN=FCY2 PE=3 SV=1	1	2	2	2	2	2	2	2	2	2	4	4	4	58.195	526	526	0	29.234	By MS/MS	By MS/MS	4	4	29194000	15837000	13357000	10522000	13279000	2	2	4				284	2038;2534	True;True	2138;2658	5447;5448;6699;6700	5690;5691;6923;6924	5690;6923			-1
A0A1D8PJQ8	A0A1D8PJQ8	4	4	4	tr|A0A1D8PJQ8|A0A1D8PJQ8_CANAL PCI domain-containing protein OS=Candida albicans (strain SC5314 / ATCC MYA-2876) OX=237561 GN=CAALFM_C303540WA PE=4 SV=1	1	4	4	4	2	4	2	4	2	4	7.9	7.9	7.9	63.298	543	543	0	25.05	By MS/MS	By MS/MS	4.1	7.9	19925000	7475600	12450000	4097200	5467800	2	3	5				285	363;4751;6596;9126	True;True;True;True	380;4957;6931;9574	1087;12450;12451;17407;24120;24121	1399;12701;12702;17725;24660	1399;12702;17725;24660	269;270	120;140	-1
A0A1D8PJQ9	A0A1D8PJQ9	9	9	9	tr|A0A1D8PJQ9|A0A1D8PJQ9_CANAL Sphinganine-1-phosphate aldolase OS=Candida albicans (strain SC5314 / ATCC MYA-2876) OX=237561 GN=CAALFM_C303680WA PE=3 SV=1	1	9	9	9	8	9	8	9	8	9	21.4	21.4	21.4	64.876	589	589	0	81.854	By MS/MS	By MS/MS	20	21.4	149050000	80771000	68274000	24166000	27578000	7	5	12				286	254;457;2813;4532;4853;4857;5372;5521;9310	True;True;True;True;True;True;True;True;True	268;483;2946;4723;5064;5068;5623;5799;9768	798;799;1336;1337;7611;11848;11849;12720;12721;12733;12734;13996;13997;14425;14426;24604;24605	1123;1637;1638;7952;12075;12970;12971;12981;14211;14212;14636;14637;25155;25156	1123;1637;7952;12075;12971;12981;14212;14636;25155	271;272	1;387	-1
A0A1D8PJS8	A0A1D8PJS8	1	1	1	tr|A0A1D8PJS8|A0A1D8PJS8_CANAL Uncharacterized protein OS=Candida albicans (strain SC5314 / ATCC MYA-2876) OX=237561 GN=CAALFM_C303820CA PE=4 SV=1	1	1	1	1	1	1	1	1	1	1	2.8	2.8	2.8	46.876	399	399	0.0026667	8.971	By MS/MS	By matching	2.8	2.8	8754400	5588300	3166200	0	0	1	0	1				287	5717	TRUE	6003	14940;14941	15119	15119			-1
Q59SS4;A0A1D8PJT2	Q59SS4;A0A1D8PJT2	10;10	10;10	10;10	tr|Q59SS4|Q59SS4_CANAL Prohibitin OS=Candida albicans (strain SC5314 / ATCC MYA-2876) OX=237561 GN=PHB1 PE=3 SV=1;tr|A0A1D8PJT2|A0A1D8PJT2_CANAL Prohibitin OS=Candida albicans (strain SC5314 / ATCC MYA-2876) OX=237561 GN=CAALFM_C303590WA PE=3 SV=1	2	10	10	10	10	9	10	9	10	9	50.5	50.5	50.5	30.839	283	283;283	0	94.666	By MS/MS	By MS/MS	50.5	45.2	300190000	181660000	118540000	40664000	36178000	9	10	19				288	106;173;641;892;1047;3106;6284;6294;7044;8529	True;True;True;True;True;True;True;True;True;True	112;183;672;934;1094;3253;6605;6615;7404;8957	296;297;563;564;1769;1770;2460;2461;2905;2906;8373;8374;8375;8376;16592;16593;16611;16612;18608;22539;22540	326;327;796;2044;2045;2774;2775;3260;3261;8755;8756;8757;8758;16890;16906;16907;18934;23067;23068	327;796;2045;2774;3260;8756;16890;16906;18934;23068	273	237	-1;-1
A0A1D8PJV4	A0A1D8PJV4	6	6	6	tr|A0A1D8PJV4|A0A1D8PJV4_CANAL Mitochondrial thiamine pyrophosphate carrier 1 OS=Candida albicans (strain SC5314 / ATCC MYA-2876) OX=237561 GN=CTP1 PE=3 SV=1	1	6	6	6	6	6	6	6	6	6	25.5	25.5	25.5	31.374	294	294	0	45.889	By MS/MS	By MS/MS	25.5	25.5	134300000	74695000	59607000	24516000	28093000	6	5	11				289	822;2179;2643;2863;5825;9276	True;True;True;True;True;True	861;2285;2770;2997;6124;9732	2290;2291;5809;5810;7154;7155;7742;7743;15254;15255;24529;24530	2628;2629;6067;6068;7489;7490;8077;8078;15417;25085;25086	2628;6068;7489;8077;15417;25085			-1
A0A1D8PJX3	A0A1D8PJX3	5	5	5	tr|A0A1D8PJX3|A0A1D8PJX3_CANAL Cytochrome b-c1 complex subunit Rieske, mitochondrial OS=Candida albicans (strain SC5314 / ATCC MYA-2876) OX=237561 GN=RIP1 PE=1 SV=1	1	5	5	5	5	5	5	5	5	5	36.6	36.6	36.6	23.207	213	213	0	57.412	By MS/MS	By MS/MS	36.6	36.6	261760000	152430000	109320000	67332000	58043000	7	5	12				290	2740;7508;7635;7921;8922	True;True;True;True;True	2872;7883;7884;8016;8313;9364	7393;7394;19830;19831;19832;19833;20153;20154;20908;20909;20910;20911;23578;23579	7711;20148;20149;20150;20151;20448;20449;21237;21238;21239;21240;24114;24115	7711;20149;20449;21237;24115	274	88	-1
A0A1D8PJZ6	A0A1D8PJZ6	2	2	2	tr|A0A1D8PJZ6|A0A1D8PJZ6_CANAL Snf5p OS=Candida albicans (strain SC5314 / ATCC MYA-2876) OX=237561 GN=SNF5 PE=3 SV=1	1	2	2	2	2	2	2	2	2	2	6.6	6.6	6.6	78.183	696	696	0	16.093	By MS/MS	By MS/MS	6.6	6.6	9494800	5844300	3650400	3215900	2842500	1	2	3				291	5233;7978	True;True	5455;8373	13621;13622;21052;21053	13838;21403;21404	13838;21404	275	641	-1
A0A1D8PK00	A0A1D8PK00	1	1	1	tr|A0A1D8PK00|A0A1D8PK00_CANAL V-type proton ATPase proteolipid subunit OS=Candida albicans (strain SC5314 / ATCC MYA-2876) OX=237561 GN=CUP5 PE=3 SV=1	1	1	1	1	1	1	1	1	1	1	11.2	11.2	11.2	16.222	160	160	0.0026525	8.5779	By MS/MS	By MS/MS	11.2	11.2	38079000	25025000	13054000	0	0	1	1	2				292	6951	TRUE	7304	18316;18317	18622;18623	18623			-1
A0A1D8PK11	A0A1D8PK11	8	8	8	tr|A0A1D8PK11|A0A1D8PK11_CANAL RNA-binding protein OS=Candida albicans (strain SC5314 / ATCC MYA-2876) OX=237561 GN=CAALFM_C304590WA PE=4 SV=1	1	8	8	8	8	8	8	8	8	8	37	37	37	24.022	227	227	0	61.566	By MS/MS	By MS/MS	37	37	702440000	374220000	328220000	80537000	94644000	8	9	17				293	1968;1969;2241;2505;7076;7812;8613;9222	True;True;True;True;True;True;True;True	2064;2065;2353;2628;7436;8203;9046;9674	5271;5272;5273;5274;5942;5943;5944;5945;5946;5947;6632;6633;6634;6635;6636;18715;18716;18717;18718;18719;20635;20636;22739;22740;24374;24375	5526;5527;5528;6180;6181;6182;6183;6184;6866;6867;6868;19041;19042;19043;19044;20937;23260;23261;24912;24913	5526;5528;6182;6867;19043;20937;23260;24913	276	221	-1
A0A1D8PK22	A0A1D8PK22	3	3	3	sp|A0A1D8PK22|RS15_CANAL Small ribosomal subunit protein uS19 OS=Candida albicans (strain SC5314 / ATCC MYA-2876) OX=237561 GN=RPS15 PE=1 SV=1	1	3	3	3	3	3	3	3	3	3	31	31	31	15.939	142	142	0	31.515	By MS/MS	By MS/MS	31	31	159870000	88282000	71584000	44205000	48623000	5	3	8				294	41;1065;5767	True;True;True	42;1112;6056	105;106;107;108;2945;2946;15063;15064;15065;15066	96;97;98;3295;3296;15225;15226;15227	97;3295;15226	277;278;279	28;83;89	-1
A0A1D8PK28	A0A1D8PK28	2	2	2	tr|A0A1D8PK28|A0A1D8PK28_CANAL DNA polymerase OS=Candida albicans (strain SC5314 / ATCC MYA-2876) OX=237561 GN=POL1 PE=3 SV=1	1	2	2	2	1	2	1	2	1	2	1.4	1.4	1.4	167.65	1470	1470	0.0027322	10.611	By MS/MS	By MS/MS	0.6	1.4	4623100	2869400	1753700	0	0	1	2	3				295	7083;8522	True;True	7443;8950	18785;22525;22526	19121;23054;23055	19121;23054			-1
A0A1D8PK30;Q59W60	A0A1D8PK30	5;1	5;1	5;1	sp|A0A1D8PK30|RL35_CANAL Large ribosomal subunit protein uL29 OS=Candida albicans (strain SC5314 / ATCC MYA-2876) OX=237561 GN=RPL35 PE=1 SV=1	2	5	5	5	5	5	5	5	5	5	32.5	32.5	32.5	14.086	120	120;244	0	58.857	By MS/MS	By MS/MS	32.5	32.5	232760000	130190000	102570000	42569000	51656000	6	4	10				296	1754;2018;6213;7064;8553	True;True;True;True;True	1841;2117;6532;7424;8981	4778;4779;5400;5401;16419;16420;16421;16422;18684;18685;18686;18687;22594;22595	5071;5072;5644;5645;16731;16732;19018;19019;23126;23127	5071;5644;16731;19019;23126			-1;-1
A0A1D8PK40	A0A1D8PK40	5	5	5	sp|A0A1D8PK40|RL19A_CANAL Large ribosomal subunit protein eL19 OS=Candida albicans (strain SC5314 / ATCC MYA-2876) OX=237561 GN=RPL19A PE=1 SV=1	1	5	5	5	5	5	5	5	5	5	28.9	28.9	28.9	21.884	190	190	0	55.052	By MS/MS	By MS/MS	28.9	28.9	232560000	142690000	89866000	41856000	35657000	6	3	9				297	343;1313;4052;7195;8829	True;True;True;True;True	360;1379;4232;7558;9270	1037;1038;3631;3632;10716;10717;19045;19046;23323;23324;23325;23326;23327	1353;3947;11010;19373;19374;23867;23868;23869;23870	1353;3947;11010;19373;23867			-1
A0A1D8PK43	A0A1D8PK43	7	7	7	sp|A0A1D8PK43|RL18_CANAL Large ribosomal subunit protein eL18 OS=Candida albicans (strain SC5314 / ATCC MYA-2876) OX=237561 GN=RPL18 PE=1 SV=1	1	7	7	7	7	6	7	6	7	6	32.3	32.3	32.3	20.77	186	186	0	54.396	By MS/MS	By MS/MS	32.3	31.7	308200000	184610000	123590000	45511000	47034000	6	6	12				298	2764;3589;5282;5588;6686;7672;7851	True;True;True;True;True;True;True	2896;3752;5505;5867;7026;8054;8242	7454;7455;9593;9594;13721;13722;14565;14566;14567;14568;17649;20238;20239;20720;20721	7768;7769;9930;9931;13924;13925;14756;14757;14758;17971;20527;20528;21010	7768;9931;13924;14756;17971;20527;21010			-1
A0A1D8PK53	A0A1D8PK53	5	5	5	tr|A0A1D8PK53|A0A1D8PK53_CANAL Dynein heavy chain, cytoplasmic OS=Candida albicans (strain SC5314 / ATCC MYA-2876) OX=237561 GN=DYN1 PE=4 SV=1	1	5	5	5	4	4	4	4	4	4	1.5	1.5	1.5	478.81	4161	4161	0	33.428	By MS/MS	By MS/MS	1.2	1.3	27692000	18062000	9630400	7099600	4216600	3	1	4				299	258;1254;2138;2234;4592	True;True;True;True;True	272;1314;2244;2346;4786	806;3466;3467;5701;5929;5930;11987;11988	1129;3785;5947;6169;12226	1129;3785;5947;6169;12226			-1
A0A1D8PK61	A0A1D8PK61	4	4	4	sp|A0A1D8PK61|RS19A_CANAL Small ribosomal subunit protein eS19 OS=Candida albicans (strain SC5314 / ATCC MYA-2876) OX=237561 GN=RPS19A PE=1 SV=1	1	4	4	4	4	4	4	4	4	4	31.7	31.7	31.7	16.072	145	145	0	23.128	By MS/MS	By MS/MS	31.7	31.7	32375000	17422000	14954000	8898500	6939900	3	4	7				300	1233;3314;4297;6588	True;True;True;True	1293;3465;4482;6922	3416;3417;8893;8894;11297;11298;17384;17385	3744;9281;9282;11559;11560;17699;17700	3744;9281;11559;17700			-1
A0A1D8PK65	A0A1D8PK65	46	46	46	tr|A0A1D8PK65|A0A1D8PK65_CANAL Fatty acid synthase subunit alpha OS=Candida albicans (strain SC5314 / ATCC MYA-2876) OX=237561 GN=FAS2 PE=3 SV=1	1	46	46	46	41	43	41	43	41	43	34.9	34.9	34.9	207.32	1884	1884	0	323.31	By MS/MS	By MS/MS	30.7	34	1034000000	541840000	492110000	40088000	43054000	43	42	85				301	144;430;657;954;960;1413;1559;1990;2432;2449;2457;2726;2727;2836;3348;3546;4590;5050;5159;5407;6194;6197;6204;6293;6418;6593;6602;6616;6817;7074;7512;7582;7687;7842;8045;8076;8164;8450;8727;8809;8941;9031;9061;9181;9261;9354	True;True;True;True;True;True;True;True;True;True;True;True;True;True;True;True;True;True;True;True;True;True;True;True;True;True;True;True;True;True;True;True;True;True;True;True;True;True;True;True;True;True;True;True;True;True	152;454;689;998;1004;1485;1637;2087;2553;2570;2579;2858;2859;2969;3499;3708;4784;5266;5379;5666;6513;6516;6523;6614;6744;6927;6938;6952;7167;7434;7888;7963;8071;8233;8442;8477;8572;8873;9163;9250;9383;9476;9508;9629;9717;9814	386;387;388;1256;1257;1258;1813;1814;1815;2635;2636;2649;3873;3874;3875;3876;4246;4247;5327;5328;6447;6448;6481;6482;6510;7363;7364;7365;7683;7684;8975;8976;9499;9500;11981;11982;11983;11984;13181;13182;13183;13184;13434;14105;14106;16366;16367;16368;16369;16373;16374;16375;16376;16393;16394;16610;16923;16924;17396;17397;17421;17422;17449;17450;17996;17997;18710;18711;18712;18713;19840;19841;2002…	414;415;1553;1554;2084;2085;2950;2965;4192;4193;4562;4563;5573;6691;6692;6719;6720;6759;7684;7685;7686;8022;8023;9360;9361;9851;9852;12221;12222;12223;12224;13408;13409;13410;13411;13657;14307;16674;16675;16678;16679;16680;16681;16698;16905;17201;17202;17709;17737;17738;17762;17763;18306;18307;18308;19037;19038;19039;20158;20159;20325;20326;20327;20556;20557;20995;20996;21553;21554;21653;21654;22…	415;1554;2084;2950;2965;4192;4562;5573;6692;6720;6759;7684;7686;8022;9361;9851;12223;13409;13657;14307;16675;16680;16698;16905;17201;17709;17738;17763;18307;19039;20158;20325;20556;20995;21553;21653;22098;22857;23516;23826;24148;24440;24509;24796;25034;25255	280;281;282;283;284;285;286	56;238;268;723;797;877;1119	-1
A0A1D8PK71	A0A1D8PK71	3	3	3	sp|A0A1D8PK71|STM1_CANAL Ribosome-associated protein STM1 OS=Candida albicans (strain SC5314 / ATCC MYA-2876) OX=237561 GN=STM1 PE=1 SV=1	1	3	3	3	2	3	2	3	2	3	17.2	17.2	17.2	29.072	267	267	0	27.75	By MS/MS	By MS/MS	12.7	17.2	39123000	21182000	17941000	0	0	1	2	3				302	5760;6459;7170	True;True;True	6049;6789;7533	15047;15048;17027;18991;18992	15210;15211;17307;19327	15210;17307;19327			-1
A0A1D8PK91	A0A1D8PK91	3	3	3	tr|A0A1D8PK91|A0A1D8PK91_CANAL Protein MAM3 OS=Candida albicans (strain SC5314 / ATCC MYA-2876) OX=237561 GN=CAALFM_C305410WA PE=4 SV=1	1	3	3	3	3	3	3	3	3	3	5	5	5	85.202	780	780	0	18.555	By MS/MS	By MS/MS	5	5	12251000	6722800	5528400	3984900	4694900	2	2	4				303	4814;5218;5876	True;True;True	5022;5440;6178	12628;12629;13590;13591;15412;15413	12888;13809;13810;15585	12888;13809;15585			-1
A0A1D8PK97	A0A1D8PK97	1	1	1	tr|A0A1D8PK97|A0A1D8PK97_CANAL Chs4p OS=Candida albicans (strain SC5314 / ATCC MYA-2876) OX=237561 GN=CHS4 PE=4 SV=1	1	1	1	1	1	1	1	1	1	1	1.5	1.5	1.5	82.803	751	751	0.0032626	6.4583	By MS/MS	By MS/MS	1.5	1.5	5780600	3305200	2475400	0	0	1	0	1				304	491	TRUE	517	1417;1418	1709;1710	1709			-1
A0A1D8PK98	A0A1D8PK98	14	14	14	tr|A0A1D8PK98|A0A1D8PK98_CANAL Serine/threonine protein kinase OS=Candida albicans (strain SC5314 / ATCC MYA-2876) OX=237561 GN=CAALFM_C305420WA PE=4 SV=1	1	14	14	14	12	14	12	14	12	14	29.4	29.4	29.4	66.378	585	585	0	125.59	By MS/MS	By MS/MS	26	29.4	631090000	343460000	287630000	51667000	55313000	13	17	30				305	1184;1558;2889;2925;4205;4450;4617;4680;5442;5768;5924;6025;6308;8369	True;True;True;True;True;True;True;True;True;True;True;True;True;True	1238;1636;3025;3026;3063;3064;4388;4641;4811;4877;5708;6057;6228;6334;6630;8788;8789	3278;3279;4244;4245;7805;7806;7807;7808;7883;7884;7885;11078;11079;11655;11656;12059;12060;12061;12251;12252;12253;14238;14239;15067;15524;15908;15909;15910;15911;16649;16650;22142;22143;22144	3609;3610;4560;4561;8131;8132;8133;8134;8207;8208;8209;11358;11898;11899;12292;12293;12519;12520;14469;14470;15228;15686;16184;16185;16186;16187;16188;16940;16941;22680;22681	3609;4561;8132;8207;11358;11899;12292;12520;14469;15228;15686;16187;16940;22680	287;288;289;290;291	217;238;355;385;515	-1
A0A1D8PKA5	A0A1D8PKA5	2	2	2	tr|A0A1D8PKA5|A0A1D8PKA5_CANAL Lac1p OS=Candida albicans (strain SC5314 / ATCC MYA-2876) OX=237561 GN=LAC1 PE=3 SV=1	1	2	2	2	2	2	2	2	2	2	4.9	4.9	4.9	50.248	427	427	0	13.607	By MS/MS	By MS/MS	4.9	4.9	12062000	6206500	5855800	4107000	5501200	2	1	3				306	1149;5853	True;True	1200;6155	3204;3205;15361;15362	3546;15538;15539	3546;15538			-1
A0A1D8PKB4	A0A1D8PKB4	22	22	21	tr|A0A1D8PKB4|A0A1D8PKB4_CANAL Serine/threonine protein kinase OS=Candida albicans (strain SC5314 / ATCC MYA-2876) OX=237561 GN=YCK2 PE=1 SV=1	1	22	22	21	22	22	22	22	21	21	61.2	61.2	59.2	56.46	495	495	0	323.31	By MS/MS	By MS/MS	61.2	61.2	24880000000	14171000000	10709000000	1656600000	1749100000	97	106	203				307	915;2456;2762;2893;2943;2944;3280;3993;4012;4013;4916;4917;5377;6030;6031;6223;6420;7163;8101;8103;8157;9215	True;True;True;True;True;True;True;True;True;True;True;True;True;True;True;True;True;True;True;True;True;True	958;2577;2578;2894;3030;3083;3084;3085;3429;4170;4189;4190;5129;5130;5629;5630;6339;6340;6542;6746;6747;7524;8503;8504;8506;8564;8565;9666;9667	2522;2523;2524;2525;2526;2527;6501;6502;6503;6504;6505;6506;6507;6508;6509;7450;7451;7815;7816;7817;7818;7929;7930;7931;7932;7933;7934;7935;7936;7937;7938;8788;8789;8790;8791;8792;8793;8794;8795;8796;8797;8798;8799;8800;10561;10562;10563;10564;10604;10605;10606;10607;10608;12867;12868;12869;12870;12871;12872;12873;14010;14011;14012;14013;14014;14015;14016;14017;15920;15921;15922;15923;15924;15925…	2842;2843;2844;2845;2846;2847;2848;2849;2850;6750;6751;6752;6753;6754;6755;6756;6757;6758;7764;7765;8139;8140;8254;8255;8256;8257;8258;8259;8260;8261;8262;8263;9147;9148;9149;9150;9151;9152;9153;9154;9155;9156;9157;9158;9159;9160;9161;9162;9163;9164;9165;9166;9167;9168;9169;9170;9171;9172;9173;9174;9175;9176;9177;9178;9179;9180;10862;10863;10864;10865;10866;10867;10903;10904;10905;13102;13103;131…	2846;6756;7765;8139;8254;8260;9159;10865;10903;10904;13103;13107;14227;16197;16200;16754;17207;19297;21728;21735;22044;24896	222;292;293;294;295;296;297;298	22;147;189;217;308;325;328;478	-1
A0A1D8PKC1	A0A1D8PKC1	3	3	3	tr|A0A1D8PKC1|A0A1D8PKC1_CANAL SAM complex subunit OS=Candida albicans (strain SC5314 / ATCC MYA-2876) OX=237561 GN=SAM50 PE=4 SV=1	1	3	3	3	3	2	3	2	3	2	8.9	8.9	8.9	58.045	507	507	0	24.354	By MS/MS	By MS/MS	8.9	6.3	11991000	7684200	4307200	0	0	4	1	5				308	2032;2268;5699	True;True;True	2131;2381;5985	5426;5427;6007;14900;14901	5667;6244;15084;15085;15086	5667;6244;15086			-1
A0A1D8PKC3	A0A1D8PKC3	13	8	8	tr|A0A1D8PKC3|A0A1D8PKC3_CANAL Translation elongation factor EF1B gamma OS=Candida albicans (strain SC5314 / ATCC MYA-2876) OX=237561 GN=CAM1 PE=4 SV=1	1	13	8	8	12	13	7	8	7	8	36.2	19.7	19.7	46.99	412	412	0	68.307	By MS/MS	By MS/MS	33.7	36.2	321180000	286260000	34913000	136760000	116930000	6	6	12				309	1287;1288;1849;2128;2509;2757;3034;3607;4983;5492;5860;7315;8909	True;True;False;False;True;False;False;True;True;True;False;True;True	1350;1351;1941;2233;2234;2632;2889;3178;3773;5197;5769;6162;7683;9351	3563;3564;3565;3566;5002;5003;5679;5680;5681;5682;5683;5684;6643;6644;7438;7439;7440;7441;8205;8206;9645;9646;13023;13024;14361;15377;15378;19377;19378;23547;23548	3879;3880;3881;5286;5287;5930;5931;5932;5933;6874;6875;7752;7753;7754;7755;8601;8602;9986;9987;13250;14581;15552;15553;19715;19716;24089	3879;3880;5286;5930;6874;7754;8601;9986;13250;14581;15552;19715;24089	299	389	-1
A0A1D8PKC9	A0A1D8PKC9	6	6	6	tr|A0A1D8PKC9|A0A1D8PKC9_CANAL Dynamin-related GTPase OS=Candida albicans (strain SC5314 / ATCC MYA-2876) OX=237561 GN=DNM1 PE=3 SV=1	1	6	6	6	4	5	4	5	4	5	12.4	12.4	12.4	97.902	866	866	0	47.123	By MS/MS	By MS/MS	8.5	11.4	94750000	80742000	14009000	40351000	24531000	5	6	11				310	1504;3894;4822;4904;6675;9143	True;True;True;True;True;True	1579;4067;5032;5116;7014;9591	4105;10301;10302;10303;10304;12655;12838;12839;17625;17626;24156	4419;10605;10606;10607;10608;12912;13076;13077;17949;17950;24695	4419;10606;12912;13077;17950;24695			-1
A0A1D8PKD0	A0A1D8PKD0	7	7	7	tr|A0A1D8PKD0|A0A1D8PKD0_CANAL RRM domain-containing protein OS=Candida albicans (strain SC5314 / ATCC MYA-2876) OX=237561 GN=CAALFM_C305880CA PE=4 SV=1	1	7	7	7	7	5	7	5	7	5	19.8	19.8	19.8	56.675	510	510	0	82.131	By MS/MS	By MS/MS	19.8	12.4	346710000	221820000	124890000	55883000	44661000	10	7	17				311	26;180;1766;3542;5165;6153;6739	True;True;True;True;True;True;True	27;190;1855;3703;5385;6469;7082	67;68;69;70;576;577;4803;4804;9490;9491;13471;13472;16267;17806;17807;17808;17809	64;65;66;67;807;808;5094;9845;9846;13704;13705;16583;18116;18117;18118;18119;18120	67;807;5094;9845;13704;16583;18117	300;301;302	135;205;208	-1
A0A1D8PKE2	A0A1D8PKE2	26	26	26	tr|A0A1D8PKE2|A0A1D8PKE2_CANAL Mitogen-activated protein kinase kinase OS=Candida albicans (strain SC5314 / ATCC MYA-2876) OX=237561 GN=PBS2 PE=4 SV=1	1	26	26	26	26	24	26	24	26	24	53.6	53.6	53.6	59.35	545	545	0	313.3	By MS/MS	By MS/MS	53.6	53.4	6869400000	3914200000	2955100000	419820000	423480000	40	34	74				312	831;1138;1219;1322;1827;2365;2602;2651;3244;3726;4167;4268;4269;4741;4985;5450;5817;5955;6117;6935;7262;7959;7999;8280;8508;8692	True;True;True;True;True;True;True;True;True;True;True;True;True;True;True;True;True;True;True;True;True;True;True;True;True;True	870;1189;1279;1389;1919;2484;2485;2727;2779;3392;3896;4349;4452;4453;4943;4944;5199;5717;6116;6259;6430;7288;7627;8353;8394;8395;8696;8935;8936;9127	2310;2311;2312;2313;2314;3163;3164;3381;3382;3383;3384;3658;3659;4946;4947;4948;6285;6286;6287;6288;6289;6290;7001;7002;7176;7177;7178;7179;8699;8700;9925;9926;9927;9928;10986;10987;10988;10989;11229;11230;11231;12402;12403;12404;12405;12406;12407;13027;13028;13029;14253;15229;15230;15588;15589;16141;16142;16143;16144;18280;18281;18282;19241;19242;19243;19244;21005;21006;21103;21104;21105;21106;2…	2646;2647;2648;3504;3505;3712;3713;3714;3715;3981;3982;5222;5223;6540;6541;6542;6543;6544;7281;7512;7513;7514;9062;9063;10241;10242;10243;10244;11276;11277;11278;11279;11496;11497;11498;12661;12662;12663;12664;12665;13253;13254;14484;15387;15388;15741;15742;16411;16412;16413;16414;18593;18594;19565;19566;19567;19568;21344;21345;21455;21456;21457;21458;21459;21460;22492;22493;22494;22495;22995;229…	2647;3504;3713;3982;5222;6540;7281;7512;9062;10241;11277;11497;11498;12662;13254;14484;15387;15741;16411;18594;19567;21344;21459;22493;22995;23440	303;304;305;306;307;308;309	1;47;52;230;232;249;367	-1
Q5A2Z1;A0A1D8PKF2	Q5A2Z1;A0A1D8PKF2	1;1	1;1	1;1	sp|Q5A2Z1|MED6_CANAL Mediator of RNA polymerase II transcription subunit 6 OS=Candida albicans (strain SC5314 / ATCC MYA-2876) OX=237561 GN=MED6 PE=3 SV=1;tr|A0A1D8PKF2|A0A1D8PKF2_CANAL Mediator of RNA polymerase II transcription subunit 6 OS=Candida albic	2	1	1	1	1	1	1	1	1	1	3	3	3	29.218	263	263;263	0.002461	6.5127	By matching	By MS/MS	3	3	9778300	4117200	5661100	0	0	0	1	1				313	3873	TRUE	4046	10257;10258	10558	10558			-1;-1
A0A1D8PKF3	A0A1D8PKF3	2	2	2	tr|A0A1D8PKF3|A0A1D8PKF3_CANAL Mitochondrial 54S ribosomal protein YmL39 OS=Candida albicans (strain SC5314 / ATCC MYA-2876) OX=237561 GN=CAALFM_C306240CA PE=3 SV=1	1	2	2	2	2	2	2	2	2	2	28.6	28.6	28.6	8.3568	70	70	0	12.863	By MS/MS	By MS/MS	28.6	28.6	21743000	12313000	9429900	6723800	7257400	2	1	3				314	4800;5234	True;True	5007;5456	12580;12581;13623;13624	12832;13839;13840	12832;13840			-1
A0A1D8PKG2	A0A1D8PKG2	1	1	1	tr|A0A1D8PKG2|A0A1D8PKG2_CANAL Bis(5-adenosyl)-triphosphatase OS=Candida albicans (strain SC5314 / ATCC MYA-2876) OX=237561 GN=HNT2 PE=4 SV=1	1	1	1	1	1	1	1	1	1	1	5.6	5.6	5.6	21.103	180	180	0.002455	6.4904	By MS/MS	By MS/MS	5.6	5.6	5041100	2891500	2149500	0	0	1	1	2				315	7345	TRUE	7713	19456;19457;19458	19803;19804	19804	310	143	-1
A0A1D8PKH1	A0A1D8PKH1	1	1	1	tr|A0A1D8PKH1|A0A1D8PKH1_CANAL EamA domain-containing protein OS=Candida albicans (strain SC5314 / ATCC MYA-2876) OX=237561 GN=CAALFM_C306420CA PE=4 SV=1	1	1	1	1	1	1	1	1	1	1	3	3	3	45.744	404	404	0	11.692	By MS/MS	By MS/MS	3	3	9134700	5473900	3660800	0	0	1	1	2				316	6847	TRUE	7197	18067;18068	18378;18379	18378			-1
A0A1D8PKI6	A0A1D8PKI6	6	6	6	tr|A0A1D8PKI6|A0A1D8PKI6_CANAL Uncharacterized protein OS=Candida albicans (strain SC5314 / ATCC MYA-2876) OX=237561 GN=CAALFM_C306050CA PE=4 SV=1	1	6	6	6	5	6	5	6	5	6	19.2	19.2	19.2	33.139	291	291	0	39.344	By MS/MS	By MS/MS	16.5	19.2	179830000	100760000	79066000	39326000	36560000	4	5	9				317	1518;2611;3003;3966;5148;7179	True;True;True;True;True;True	1594;2736;3145;4141;5368;7542	4150;4151;7073;7074;8108;8109;10501;13412;13413;19010;19011	4471;4472;7423;8443;8444;10800;13634;13635;19342	4471;7423;8444;10800;13635;19342			-1
A0A1D8PKJ0	A0A1D8PKJ0	2	2	2	tr|A0A1D8PKJ0|A0A1D8PKJ0_CANAL Cationic amino acid transporter OS=Candida albicans (strain SC5314 / ATCC MYA-2876) OX=237561 GN=CAALFM_C305900WA PE=4 SV=1	1	2	2	2	2	2	2	2	2	2	11.2	11.2	11.2	36.924	331	331	0	20.445	By MS/MS	By MS/MS	11.2	11.2	53172000	32855000	20317000	18823000	16475000	2	1	3				318	3632;5816	True;True	3798;6115	9701;9702;15226;15227;15228	10037;15385;15386	10037;15385	311	123	-1
A0A1D8PKJ2	A0A1D8PKJ2	4	4	4	tr|A0A1D8PKJ2|A0A1D8PKJ2_CANAL Taf60p OS=Candida albicans (strain SC5314 / ATCC MYA-2876) OX=237561 GN=TAF60 PE=3 SV=1	1	4	4	4	4	3	4	3	4	3	10	10	10	58.283	519	519	0	25.008	By MS/MS	By MS/MS	10	7.7	36932000	22654000	14278000	7817100	9205200	4	2	6				319	346;1398;4498;6404	True;True;True;True	363;1467;4689;6729	1047;1048;3838;11770;11771;16882;16883	1364;1365;4156;12005;17163;17164	1365;4156;12005;17163			-1
A0A1D8PKK1	A0A1D8PKK1	1	1	1	tr|A0A1D8PKK1|A0A1D8PKK1_CANAL Translocon subunit OS=Candida albicans (strain SC5314 / ATCC MYA-2876) OX=237561 GN=CAALFM_C306750WA PE=3 SV=1	1	1	1	1	1	1	1	1	1	1	14.7	14.7	14.7	7.6281	68	68	0.0026385	8.3089	By MS/MS	By MS/MS	14.7	14.7	72644000	42284000	30359000	0	0	1	1	2				320	5099	TRUE	5317	13304;13305	13515;13516	13516			-1
A0A1D8PKK7	A0A1D8PKK7	2	2	2	tr|A0A1D8PKK7|A0A1D8PKK7_CANAL Uncharacterized protein OS=Candida albicans (strain SC5314 / ATCC MYA-2876) OX=237561 GN=CAALFM_C306540CA PE=4 SV=1	1	2	2	2	2	2	2	2	2	2	9.4	9.4	9.4	30.19	255	255	0	18.716	By MS/MS	By MS/MS	9.4	9.4	9604400	5299000	4305400	0	0	2	2	4				321	7395;8494	True;True	7766;8921	19569;19570;22446;22447	19908;19909;22968;22969	19908;22968			-1
A0A1D8PKM5	A0A1D8PKM5	2	2	2	tr|A0A1D8PKM5|A0A1D8PKM5_CANAL Phosphatidyl-N-methylethanolamine N-methyltransferase OS=Candida albicans (strain SC5314 / ATCC MYA-2876) OX=237561 GN=OPI3 PE=3 SV=1	1	2	2	2	1	2	1	2	1	2	16	16	16	25.424	225	225	0	21.216	By MS/MS	By MS/MS	5.3	16	51745000	29446000	22299000	0	0	2	1	3				322	890;3105	True;True	932;3252	2457;8371;8372	2772;8753;8754	2772;8754			-1
A0A1D8PKT0	A0A1D8PKT0	6	6	6	tr|A0A1D8PKT0|A0A1D8PKT0_CANAL Tcc1p OS=Candida albicans (strain SC5314 / ATCC MYA-2876) OX=237561 GN=TCC1 PE=4 SV=1	1	6	6	6	5	6	5	6	5	6	12.3	12.3	12.3	81.612	748	748	0	44.855	By MS/MS	By MS/MS	10.7	12.3	32912000	15999000	16914000	5717000	6880900	3	5	8				323	6065;6479;6874;7101;8240;8780	True;True;True;True;True;True	6374;6809;7224;7462;8651;9220	16003;16004;17113;18128;18129;18834;18835;21797;21798;23204;23205	16276;17430;18434;19166;19167;22334;22335;23760	16276;17430;18434;19167;22334;23760	312	7	-1
Q59Y27;A0A1D8PKT1	Q59Y27;A0A1D8PKT1	1;1	1;1	1;1	tr|Q59Y27|Q59Y27_CANAL Anp1p OS=Candida albicans (strain SC5314 / ATCC MYA-2876) OX=237561 GN=ANP1 PE=4 SV=1;tr|A0A1D8PKT1|A0A1D8PKT1_CANAL Van1p OS=Candida albicans (strain SC5314 / ATCC MYA-2876) OX=237561 GN=VAN1 PE=4 SV=1	2	1	1	1	1	1	1	1	1	1	3	3	3	49.552	428	428;486	0.0027174	10.391	By MS/MS	By MS/MS	3	3	12857000	7146100	5711100	0	0	1	1	2				324	835	TRUE	874	2323;2324	2656;2657	2656			-1;-1
A0A1D8PKU7	A0A1D8PKU7	5	5	5	tr|A0A1D8PKU7|A0A1D8PKU7_CANAL Ecm29p OS=Candida albicans (strain SC5314 / ATCC MYA-2876) OX=237561 GN=ECM29 PE=4 SV=1	1	5	5	5	5	5	5	5	5	5	3.1	3.1	3.1	208.81	1859	1859	0	38.8	By MS/MS	By MS/MS	3.1	3.1	27972000	14866000	13106000	4573000	5113700	4	3	7				325	4671;4720;4890;5793;7714	True;True;True;True;True	4868;4921;5102;6090;8099	12234;12235;12346;12347;12813;12814;15163;15164;20340;20341	12505;12506;12612;12613;13053;13054;15327;20619	12506;12613;13053;15327;20619			-1
A0A1D8PKV6	A0A1D8PKV6	2	2	2	tr|A0A1D8PKV6|A0A1D8PKV6_CANAL FG-nucleoporin OS=Candida albicans (strain SC5314 / ATCC MYA-2876) OX=237561 GN=NUP159 PE=4 SV=1	1	2	2	2	2	1	2	1	2	1	3.6	3.6	3.6	92.836	850	850	0	12.722	By MS/MS	By matching	3.6	1.5	1383600	916940	466690	0	0	2	0	2				326	1091;6976	True;True	1140;7330	3053;18374;18375	3417;18670	3417;18670			-1
A0A1D8PKX3	A0A1D8PKX3	10	10	10	tr|A0A1D8PKX3|A0A1D8PKX3_CANAL V-type proton ATPase subunit OS=Candida albicans (strain SC5314 / ATCC MYA-2876) OX=237561 GN=VMA6 PE=3 SV=1	1	10	10	10	9	9	9	9	9	9	37.6	37.6	37.6	40.189	348	348	0	135.73	By MS/MS	By MS/MS	37.6	37.6	308350000	144340000	164010000	39338000	39369000	6	10	16				327	908;4339;5012;5278;5656;5686;6927;7045;7046;8432	True;True;True;True;True;True;True;True;True;True	951;4527;5227;5500;5942;5972;7280;7405;7406;8854	2509;11385;11386;13090;13091;13707;13708;14768;14769;14854;14855;18265;18266;18609;18610;18611;18612;22289;22290;22291;22292	2829;11635;11636;13314;13315;13912;13913;14937;15036;18579;18580;18935;18936;18937;22814;22815;22816;22817	2829;11635;13314;13912;14937;15036;18580;18935;18937;22815	313	206	-1
A0A1D8PKX5	A0A1D8PKX5	3	3	3	tr|A0A1D8PKX5|A0A1D8PKX5_CANAL Zinc metalloprotease OS=Candida albicans (strain SC5314 / ATCC MYA-2876) OX=237561 GN=CAALFM_C400070CA PE=3 SV=1	1	3	3	3	2	3	2	3	2	3	3.4	3.4	3.4	90.283	792	792	0	16.575	By matching	By MS/MS	2	3.4	7974600	4321300	3653300	2458200	2985600	0	3	3				328	1954;7566;8951	True;True;True	2050;7946;9393	5237;5238;19985;23639;23640	5494;20289;24167	5494;20289;24167			-1
A0A1D8PKY1	A0A1D8PKY1	2	2	2	tr|A0A1D8PKY1|A0A1D8PKY1_CANAL Cnh1p OS=Candida albicans (strain SC5314 / ATCC MYA-2876) OX=237561 GN=CNH1 PE=3 SV=1	1	2	2	2	2	2	2	2	2	2	2.5	2.5	2.5	88.819	800	800	0	13.249	By MS/MS	By MS/MS	2.5	2.5	12787000	7012800	5774600	5482900	6500000	1	2	3				329	4899;8276	True;True	5111;8692	12829;12830;21921;21922	13068;13069;22481	13068;22481	314	485	-1
A0A1D8PKZ3	A0A1D8PKZ3	2	2	2	tr|A0A1D8PKZ3|A0A1D8PKZ3_CANAL ATP-dependent RNA helicase OS=Candida albicans (strain SC5314 / ATCC MYA-2876) OX=237561 GN=SUB2 PE=4 SV=1	1	2	2	2	2	1	2	1	2	1	11.5	11.5	11.5	49.145	433	433	0.0027223	10.521	By MS/MS	By MS/MS	11.5	2.3	9151800	6639400	2512300	0	0	1	1	2				330	841;6926	True;True	880;7279	2335;2336;18264	2666;2667;18578	2666;18578			-1
A0A1D8PKZ9	A0A1D8PKZ9	25	25	25	tr|A0A1D8PKZ9|A0A1D8PKZ9_CANAL ATP synthase subunit beta OS=Candida albicans (strain SC5314 / ATCC MYA-2876) OX=237561 GN=ATP2 PE=3 SV=1	1	25	25	25	25	23	25	23	25	23	73.8	73.8	73.8	53.942	504	504	0	323.31	By MS/MS	By MS/MS	73.8	73.6	6863100000	4280300000	2582800000	375840000	329110000	60	55	115				331	220;235;818;1463;1565;1818;2205;2364;2635;2824;2830;3384;3385;3633;3950;3988;4565;5583;7167;7168;8135;8208;8210;8774;8990	True;True;True;True;True;True;True;True;True;True;True;True;True;True;True;True;True;True;True;True;True;True;True;True;True	232;247;248;857;1537;1643;1910;2311;2483;2762;2957;2963;3537;3538;3799;3800;4124;4164;4759;5862;7528;7529;7530;7531;8540;8617;8619;9214;9433;9434	719;720;749;750;751;752;753;2280;2281;2282;2283;3998;3999;4257;4258;4927;4928;5860;5861;5862;5863;6281;6282;6283;6284;7136;7137;7138;7139;7638;7639;7640;7641;7664;7665;7666;7667;9064;9065;9066;9067;9068;9069;9703;9704;9705;9706;9707;9708;9709;10469;10545;10546;11927;11928;11929;11930;14549;14550;14551;14552;14553;14554;18973;18974;18975;18976;18977;18978;18979;18980;18981;18982;18983;18984;18985;…	1050;1051;1080;1081;1082;1083;2618;2619;2620;2621;4309;4310;4573;5203;5204;5205;6108;6109;6110;6111;6112;6113;6536;6537;6538;6539;7471;7472;7473;7474;7975;7976;7977;7978;7979;7980;8008;8009;8010;9450;9451;9452;9453;9454;9455;10038;10039;10040;10041;10042;10043;10044;10772;10773;10841;10842;10843;10844;12163;12164;12165;12166;12167;12168;12169;12170;12171;12172;14742;14743;14744;14745;14746;14747;…	1050;1083;2620;4310;4573;5204;6113;6537;7473;7979;8008;9452;9454;10039;10773;10844;12170;14743;19305;19316;21819;22248;22256;23661;24303	315;316;317;318;319	90;248;315;419;485	-1
A0A1D8PL01	A0A1D8PL01	3	3	3	tr|A0A1D8PL01|A0A1D8PL01_CANAL CAAX prenyl protease OS=Candida albicans (strain SC5314 / ATCC MYA-2876) OX=237561 GN=STE24 PE=3 SV=1	1	3	3	3	3	3	3	3	3	3	11.2	11.2	11.2	50.669	445	445	0	29.151	By MS/MS	By MS/MS	11.2	11.2	47784000	25681000	22103000	11320000	14095000	3	3	6				332	4974;5021;8963	True;True;True	5188;5237;9405	13003;13004;13113;13114;23668;23669	13232;13233;13343;13344;24192;24193	13233;13343;24193	320	410	-1
A0A1D8PL02	A0A1D8PL02	5	5	5	tr|A0A1D8PL02|A0A1D8PL02_CANAL ATP synthase subunit e, mitochondrial OS=Candida albicans (strain SC5314 / ATCC MYA-2876) OX=237561 GN=CAALFM_C400330CA PE=3 SV=1	1	5	5	5	5	5	5	5	5	5	65.6	65.6	65.6	10.388	93	93	0	41.728	By MS/MS	By MS/MS	65.6	65.6	372620000	204900000	167720000	87844000	95467000	5	6	11				333	328;2343;3922;7445;9299	True;True;True;True;True	345;2460;4095;7817;7818;9756	1007;1008;6238;6239;10363;10364;19676;19677;19678;19679;24580;24581	1327;1328;6500;6501;10665;10666;20001;20002;20003;20004;25133	1328;6500;10665;20002;25133			-1
A0A1D8PL04	A0A1D8PL04	2	2	2	tr|A0A1D8PL04|A0A1D8PL04_CANAL Fcf2 pre-rRNA processing C-terminal domain-containing protein OS=Candida albicans (strain SC5314 / ATCC MYA-2876) OX=237561 GN=CAALFM_C307800CA PE=4 SV=1	1	2	2	2	1	1	1	1	1	1	14.5	14.5	14.5	24.52	207	207	0.0027248	10.537	By MS/MS	By MS/MS	9.2	5.3	3527600	3527600	0	0	0	0	1	1				334	231;3559	True;True	243;3722	741;9529	1074;9875	1074;9875			-1
A0A1D8PL54	A0A1D8PL54	6	6	6	tr|A0A1D8PL54|A0A1D8PL54_CANAL Cargo-transport protein YPP1 OS=Candida albicans (strain SC5314 / ATCC MYA-2876) OX=237561 GN=YPP1 PE=4 SV=1	1	6	6	6	5	5	5	5	5	5	5.6	5.6	5.6	123.5	1072	1072	0	37.722	By MS/MS	By MS/MS	4.9	4.5	43661000	23830000	19831000	9028500	8552800	2	4	6				335	1033;2801;4328;4954;5069;8999	True;True;True;True;True;True	1079;2934;4516;5168;5286;9444	2834;7577;7578;11364;11365;12958;13230;13231;23790;23791	3149;7916;7917;11618;13193;13448;24323	3149;7917;11618;13193;13448;24323			-1
A0A1D8PL61	A0A1D8PL61	21	21	21	tr|A0A1D8PL61|A0A1D8PL61_CANAL Midasin OS=Candida albicans (strain SC5314 / ATCC MYA-2876) OX=237561 GN=MDN1 PE=3 SV=1	1	21	21	21	14	20	14	20	14	20	5.1	5.1	5.1	572.44	5035	5035	0	139.34	By MS/MS	By MS/MS	3.2	4.9	261250000	147270000	113980000	92838000	81087000	10	15	25				336	334;394;651;1068;3239;3351;3432;4283;4729;4790;4911;4929;6773;7100;7581;7786;8048;8696;8850;9141;9271	True;True;True;True;True;True;True;True;True;True;True;True;True;True;True;True;True;True;True;True;True	351;413;683;1115;3387;3502;3588;4467;4930;4997;5124;5143;7118;7461;7962;8177;8445;9131;9292;9589;9727	1018;1159;1800;2952;2953;8688;8689;8983;8984;9200;9201;11267;12372;12373;12374;12375;12560;12561;12858;12898;12899;17879;18832;18833;20024;20025;20543;21220;21221;22942;22943;23388;23389;24153;24507;24508	1337;1463;2075;3300;9051;9052;9367;9573;11531;12636;12637;12638;12811;12812;13096;13134;18185;19165;20324;20820;21558;21559;23448;23932;23933;24691;25053	1337;1463;2075;3300;9051;9367;9573;11531;12636;12811;13096;13134;18185;19165;20324;20820;21559;23448;23933;24691;25053	321	2906	-1
A0A1D8PL84	A0A1D8PL84	18	18	18	tr|A0A1D8PL84|A0A1D8PL84_CANAL PIN domain-containing protein OS=Candida albicans (strain SC5314 / ATCC MYA-2876) OX=237561 GN=CAALFM_C401020CA PE=4 SV=1	1	18	18	18	16	16	16	16	16	16	18.6	18.6	18.6	137.11	1200	1200	0	146.65	By MS/MS	By MS/MS	17	15.7	287270000	173680000	113600000	23118000	23254000	13	11	24				337	1112;1118;1713;2797;3484;4006;4338;5292;5398;5657;5795;7221;7271;7549;8576;8688;8900;9076	True;True;True;True;True;True;True;True;True;True;True;True;True;True;True;True;True;True	1162;1168;1796;2930;3644;4183;4526;5518;5657;5943;6092;7585;7636;7927;9008;9123;9342;9523	3100;3101;3113;3114;4671;4672;7546;7547;9337;9338;10593;11383;11384;13757;13758;14085;14086;14770;14771;15167;19127;19128;19263;19264;19940;22658;22659;22923;22924;22925;22926;23529;23530;23994	3453;3464;4978;4979;7859;7860;9695;9696;10894;11634;13957;14290;14938;15330;19463;19464;19587;19588;20251;23191;23430;23431;23432;23433;24072;24536	3453;3464;4978;7860;9696;10894;11634;13957;14290;14938;15330;19464;19588;20251;23191;23433;24072;24536	322;323;324;325;326	187;376;573;675;818	-1
A0A1D8PL86	A0A1D8PL86	3	3	3	tr|A0A1D8PL86|A0A1D8PL86_CANAL Mlp1p OS=Candida albicans (strain SC5314 / ATCC MYA-2876) OX=237561 GN=MLP1 PE=4 SV=1	1	3	3	3	3	2	3	2	3	2	1.4	1.4	1.4	207.68	1832	1832	0	16.623	By MS/MS	By MS/MS	1.4	0.9	28723000	19195000	9528600	11684000	14883000	2	1	3				338	7324;7439;7719	True;True;True	7692;7811;8105	19390;19391;19663;19664;20357	19727;19990;20634	19727;19990;20634			-1
A0A1D8PL99	A0A1D8PL99	7	7	7	sp|A0A1D8PL99|RS6A_CANAL Small ribosomal subunit protein eS6 OS=Candida albicans (strain SC5314 / ATCC MYA-2876) OX=237561 GN=RPS6A PE=1 SV=1	1	7	7	7	7	7	7	7	7	7	39	39	39	27.086	236	236	0	80.423	By MS/MS	By MS/MS	39	39	528290000	311430000	216860000	71994000	68692000	9	8	17				339	728;2464;4793;5238;5337;6266;6973	True;True;True;True;True;True;True	765;2586;5000;5460;5580;5581;6587;7327	1988;1989;6525;6526;6527;6528;12567;12568;13632;13633;13889;13890;13891;16550;16551;16552;18368;18369	2251;2252;6772;6773;6774;6775;12819;12820;13847;13848;14081;14082;14083;16852;16853;16854;18665	2251;6773;12819;13847;14081;16854;18665	327	32	-1
A0A1D8PLB5	A0A1D8PLB5	1	1	1	tr|A0A1D8PLB5|A0A1D8PLB5_CANAL Erg251p OS=Candida albicans (strain SC5314 / ATCC MYA-2876) OX=237561 GN=ERG251 PE=4 SV=1	1	1	1	1	1	1	1	1	1	1	3.7	3.7	3.7	37.845	321	321	0	18.84	By MS/MS	By MS/MS	3.7	3.7	16228000	9189800	7038400	0	0	1	1	2				340	3639	TRUE	3806	9719;9720	10053;10054	10054			-1
A0A1D8PLC9	A0A1D8PLC9	5	5	5	sp|A0A1D8PLC9|RL20B_CANAL Large ribosomal subunit protein eL20 OS=Candida albicans (strain SC5314 / ATCC MYA-2876) OX=237561 GN=RPL20B PE=1 SV=1	1	5	5	5	5	5	5	5	5	5	34.3	34.3	34.3	20.338	172	172	0	38.958	By MS/MS	By MS/MS	34.3	34.3	115830000	63703000	52126000	20889000	22027000	4	4	8				341	521;4782;5733;7731;8359	True;True;True;True;True	547;4988;6019;8117;8777	1496;1497;12535;12536;14978;14979;20377;20378;22113;22114;22115	1791;12788;12789;15152;15153;20650;22650;22651	1791;12788;15152;20650;22650	328	106	-1
A0A1D8PLF7	A0A1D8PLF7	4	4	4	tr|A0A1D8PLF7|A0A1D8PLF7_CANAL Uncharacterized protein OS=Candida albicans (strain SC5314 / ATCC MYA-2876) OX=237561 GN=CAALFM_C401660WA PE=4 SV=1	1	4	4	4	1	4	1	4	1	4	3.6	3.6	3.6	128.07	1114	1114	0	23.362	By matching	By MS/MS	1	3.6	11560000	999310	10561000	0	0	0	2	2				342	2116;4301;5224;5313	True;True;True;True	2221;4487;5446;5547	5655;5656;11306;13603;13825	5910;11567;13821;14020	5910;11567;13821;14020	329	1	-1
A0A1D8PLH1	A0A1D8PLH1	6	6	6	tr|A0A1D8PLH1|A0A1D8PLH1_CANAL Mitochondrial import inner membrane translocase subunit OS=Candida albicans (strain SC5314 / ATCC MYA-2876) OX=237561 GN=TIM10 PE=3 SV=1	1	6	6	6	6	4	6	4	6	4	79.1	79.1	79.1	10.07	91	91	0	68.383	By MS/MS	By MS/MS	79.1	51.6	389480000	190260000	199220000	59316000	76543000	9	9	18				343	4896;5328;6222;7606;7607;9041	True;True;True;True;True;True	5108;5566;5567;5568;6541;7987;7988;9487;9488	12824;13860;13861;13862;13863;13864;13865;13866;16441;16442;20084;20085;20086;23915;23916;23917;23918;23919	13063;14054;14055;14056;14057;14058;14059;14060;16750;16751;20378;20379;20380;24467;24468;24469;24470;24471	13063;14054;16751;20379;20380;24470	330;331;332;333	1;26;30;78	-1
A0A1D8PLH5	A0A1D8PLH5	18	18	18	tr|A0A1D8PLH5|A0A1D8PLH5_CANAL ABC1 atypical kinase-like domain-containing protein OS=Candida albicans (strain SC5314 / ATCC MYA-2876) OX=237561 GN=CAALFM_C402160CA PE=3 SV=1	1	18	18	18	17	17	17	17	17	17	28	28	28	80.815	699	699	0	169.42	By MS/MS	By MS/MS	26.8	25.8	677960000	397780000	280180000	43011000	43336000	17	17	34				344	175;374;1228;1946;2659;3178;3567;3786;4406;4708;5544;6242;6344;6878;7986;8037;8509;8926	True;True;True;True;True;True;True;True;True;True;True;True;True;True;True;True;True;True	185;391;1288;2041;2787;3326;3730;3957;4596;4908;5822;6561;6668;7230;8381;8434;8937;9368	567;568;1109;1110;3403;3404;3405;5221;7193;7194;8535;8536;9544;9545;10061;10062;11554;11555;12318;12319;14469;16487;16488;16746;16747;16748;16749;18145;18146;18147;18148;21067;21068;21069;21198;21199;22477;22478;23586;23587	799;1417;1418;3731;3732;3733;3734;5483;7527;7528;8906;8907;9889;9890;10375;11794;11795;12582;12583;14676;16795;16796;17042;17043;17044;17045;18449;18450;18451;21418;21419;21541;21542;22998;24120	799;1418;3732;5483;7528;8906;9890;10375;11795;12583;14676;16795;17042;18449;21418;21542;22998;24120	334;335;336;337;338	83;130;553;666;667	-1
A0A1D8PLN3	A0A1D8PLN3	2	2	2	tr|A0A1D8PLN3|A0A1D8PLN3_CANAL T-complex protein 1 subunit delta OS=Candida albicans (strain SC5314 / ATCC MYA-2876) OX=237561 GN=CAALFM_C402780WA PE=3 SV=1	1	2	2	2	2	2	2	2	2	2	4.2	4.2	4.2	59.286	544	544	0	11.628	By MS/MS	By MS/MS	4.2	4.2	12991000	6738700	6252500	4220300	5449400	2	2	4				345	772;3821	True;True	811;3992	2099;2100;10135;10136	2368;2369;10445;10446	2368;10445			-1
A0A1D8PLP3	A0A1D8PLP3	1	1	1	tr|A0A1D8PLP3|A0A1D8PLP3_CANAL Complex III subunit 9 OS=Candida albicans (strain SC5314 / ATCC MYA-2876) OX=237561 GN=QCR9 PE=1 SV=1	1	1	1	1	1	1	1	1	1	1	10.8	10.8	10.8	7.5094	65	65	0.0025189	6.824	By MS/MS	By matching	10.8	10.8	19416000	10962000	8453600	0	0	1	0	1				346	5388	TRUE	5644	14048;14049	14257	14257	339	1	-1
A0A1D8PLR1	A0A1D8PLR1	3	3	3	tr|A0A1D8PLR1|A0A1D8PLR1_CANAL Protein kinase OS=Candida albicans (strain SC5314 / ATCC MYA-2876) OX=237561 GN=BUB1 PE=4 SV=1	1	3	3	3	2	3	2	3	2	3	4	4	4	103.37	900	900	0	18.135	By MS/MS	By MS/MS	2.2	4	15159000	6169700	8989400	5128200	5693200	1	2	3				347	314;5451;7039	True;True;True	331;5718;7399	951;14254;14255;18598;18599	1265;14485;18928	1265;14485;18928	340	886	-1
A0A1D8PLR5	A0A1D8PLR5	1	1	1	tr|A0A1D8PLR5|A0A1D8PLR5_CANAL DNA-directed RNA polymerase core subunit OS=Candida albicans (strain SC5314 / ATCC MYA-2876) OX=237561 GN=CAALFM_C403040WA PE=3 SV=1	1	1	1	1	1	1	1	1	1	1	29.2	29.2	29.2	8.584	72	72	0.0026478	8.5299	By matching	By MS/MS	29.2	29.2	4612100	2217600	2394500	0	0	0	1	1				348	8925	TRUE	9367	23584;23585	24119	24119			-1
A0A1D8PLR7	A0A1D8PLR7	8	8	8	tr|A0A1D8PLR7|A0A1D8PLR7_CANAL NADPH--cytochrome P450 reductase OS=Candida albicans (strain SC5314 / ATCC MYA-2876) OX=237561 GN=NCP1 PE=3 SV=1	1	8	8	8	6	5	6	5	6	5	17.1	17.1	17.1	76.634	680	680	0	52.532	By MS/MS	By MS/MS	13.7	9.1	35404000	25934000	9469400	9348500	8474400	4	3	7				349	662;2239;2977;5849;5920;6205;9308;9381	True;True;True;True;True;True;True;True	695;2351;3119;6151;6224;6524;9766;9842	1828;1829;5939;8053;15329;15514;16395;16396;24600;24601;24779	2096;6177;8390;15491;15674;16699;25152;25327	2096;6177;8390;15491;15674;16699;25152;25327			-1
A0A1D8PLT3	A0A1D8PLT3	1	1	1	tr|A0A1D8PLT3|A0A1D8PLT3_CANAL SRPBCC domain-containing protein OS=Candida albicans (strain SC5314 / ATCC MYA-2876) OX=237561 GN=CAALFM_C403370CA PE=4 SV=1	1	1	1	1	1	0	1	0	1	0	7.9	7.9	7.9	17.849	152	152	0.0026224	8.0282	By MS/MS		7.9	0	6137400	6137400	0	0	0	1	0	1				350	8539	TRUE	8967	22562	23100	23100			-1
A0A1D8PLT4	A0A1D8PLT4	18	18	18	tr|A0A1D8PLT4|A0A1D8PLT4_CANAL Karyopherin OS=Candida albicans (strain SC5314 / ATCC MYA-2876) OX=237561 GN=MSN5 PE=4 SV=1	1	18	18	18	17	18	17	18	17	18	18	18	18	142.54	1245	1245	0	143.16	By MS/MS	By MS/MS	16.9	18	213320000	125960000	87358000	14253000	14812000	15	15	30				351	832;947;1323;1588;1657;1810;2440;2639;3265;3295;3462;3815;4753;6219;8307;8715;9189;9345	True;True;True;True;True;True;True;True;True;True;True;True;True;True;True;True;True;True	871;991;1390;1666;1735;1901;2561;2766;3413;3446;3620;3986;4959;6538;8723;9150;9637;9805	2315;2316;2620;2621;3660;3661;4360;4361;4500;4501;4911;4912;6462;6463;7146;7147;8746;8747;8748;8749;8843;8844;8845;9278;9279;10120;10121;12453;12454;12455;16435;16436;21992;21993;22980;24272;24273;24274;24694;24695	2649;2650;2940;3983;3984;4689;4813;4814;5191;5192;6703;7482;7483;9109;9110;9111;9112;9220;9221;9644;9645;10431;10432;12704;12705;16745;22545;22546;23484;24814;24815;25242	2650;2940;3983;4689;4813;5191;6703;7482;9110;9221;9645;10432;12705;16745;22546;23484;24815;25242	341;342;343;344;345	301;315;449;885;977	-1
A0A1D8PLT5	A0A1D8PLT5	2	2	2	tr|A0A1D8PLT5|A0A1D8PLT5_CANAL XPG-I domain-containing protein OS=Candida albicans (strain SC5314 / ATCC MYA-2876) OX=237561 GN=CAALFM_C403290WA PE=3 SV=1	1	2	2	2	2	1	2	1	2	1	3.2	3.2	3.2	102.21	898	898	0	14.652	By MS/MS	By matching	3.2	1.9	10898000	8892600	2005700	0	0	2	0	2				352	5791;6067	True;True	6088;6376	15157;15158;16007	15322;16279	15322;16279			-1
A0A1D8PLT6	A0A1D8PLT6	2	2	2	tr|A0A1D8PLT6|A0A1D8PLT6_CANAL Mitochondrial 54S ribosomal protein YmL22 OS=Candida albicans (strain SC5314 / ATCC MYA-2876) OX=237561 GN=CAALFM_C403410WA PE=3 SV=1	1	2	2	2	2	2	2	2	2	2	7.9	7.9	7.9	34.373	291	291	0	14.623	By MS/MS	By matching	7.9	7.9	12925000	6595300	6330100	3561100	4973400	2	0	2				353	3163;5330	True;True	3311;5570	8502;8503;13871;13872	8875;14065	8875;14065	346	274	-1
A0A1D8PLU5	A0A1D8PLU5	2	2	2	tr|A0A1D8PLU5|A0A1D8PLU5_CANAL Csh3p OS=Candida albicans (strain SC5314 / ATCC MYA-2876) OX=237561 GN=CSH3 PE=4 SV=1	1	2	2	2	2	2	2	2	2	2	18.6	18.6	18.6	26.217	236	236	0	37.165	By MS/MS	By MS/MS	18.6	18.6	167700000	79711000	87985000	56097000	91481000	3	3	6				354	501;1292	True;True	527;1355	1446;1447;1448;3577;3578;3579;3580	1733;1734;3892;3893;3894;3895	1733;3894			-1
A0A1D8PLW7	A0A1D8PLW7	4	4	4	tr|A0A1D8PLW7|A0A1D8PLW7_CANAL Nuclear pore complex protein OS=Candida albicans (strain SC5314 / ATCC MYA-2876) OX=237561 GN=NUP84 PE=3 SV=1	1	4	4	4	3	4	3	4	3	4	6.2	6.2	6.2	96.342	844	844	0	33.348	By MS/MS	By MS/MS	4.9	6.2	25447000	15409000	10038000	6206700	5720100	3	3	6				355	4325;4538;6837;8570	True;True;True;True	4513;4731;7187;8999	11358;11359;11867;11868;18048;18049;22641	11612;11613;12099;12100;18365;23175	11613;12100;18365;23175	347	559	-1
A0A1D8PLX4	A0A1D8PLX4	6	6	6	tr|A0A1D8PLX4|A0A1D8PLX4_CANAL tRNA (Guanosine(18)-2-O)-methyltransferase OS=Candida albicans (strain SC5314 / ATCC MYA-2876) OX=237561 GN=CAALFM_C403830WA PE=4 SV=1	1	6	6	6	6	4	6	4	6	4	5.1	5.1	5.1	166.53	1440	1440	0	36.196	By MS/MS	By MS/MS	5.1	3.8	50160000	31528000	18632000	10714000	12021000	4	3	7				356	3533;4655;4900;6904;6979;9184	True;True;True;True;True;True	3693;4850;5112;7257;7333;9632	9465;9466;12198;12199;12831;12832;18215;18216;18380;24261	9825;12472;12473;13070;13071;18529;18674;24801	9825;12473;13070;18529;18674;24801			-1
A0A1D8PLY2	A0A1D8PLY2	4	4	4	tr|A0A1D8PLY2|A0A1D8PLY2_CANAL Signal recognition particle subunit SRP14 OS=Candida albicans (strain SC5314 / ATCC MYA-2876) OX=237561 GN=CAALFM_C403930CA PE=3 SV=1	1	4	4	4	4	4	4	4	4	4	44.5	44.5	44.5	16.757	146	146	0	43.212	By MS/MS	By MS/MS	44.5	44.5	52302000	27419000	24883000	12040000	18163000	4	3	7				357	5031;6580;7381;8115	True;True;True;True	5247;6914;7751;8519	13134;13135;17370;17371;19537;19538;21418;21419	13363;13364;17685;17686;19881;19882;21775	13363;17685;19881;21775			-1
A0A1D8PLY4	A0A1D8PLY4	7	7	7	tr|A0A1D8PLY4|A0A1D8PLY4_CANAL Pyruvate carboxylase OS=Candida albicans (strain SC5314 / ATCC MYA-2876) OX=237561 GN=PYC2 PE=4 SV=1	1	7	7	7	6	7	6	7	6	7	7.4	7.4	7.4	129.7	1177	1177	0	52.47	By MS/MS	By MS/MS	6.4	7.4	47969000	28348000	19622000	6652800	6144100	6	3	9				358	4225;5476;7642;7806;8214;8327;8782	True;True;True;True;True;True;True	4409;5751;8023;8197;8623;8743;9222	11126;11127;14326;14327;20175;20622;20623;21725;21726;22030;22031;23208;23209	11399;14551;14552;20470;20925;22265;22576;23763;23764	11399;14551;20470;20925;22265;22576;23763			-1
A0A1D8PM29	A0A1D8PM29	13	13	13	tr|A0A1D8PM29|A0A1D8PM29_CANAL Exocyst complex component SEC15 OS=Candida albicans (strain SC5314 / ATCC MYA-2876) OX=237561 GN=SEC15 PE=3 SV=1	1	13	13	13	13	13	13	13	13	13	17.4	17.4	17.4	103.47	892	892	0	109.39	By MS/MS	By MS/MS	17.4	17.4	442810000	360890000	81927000	138340000	139250000	12	12	24				359	788;816;1246;2926;3593;4128;4448;4551;6262;7230;7231;8453;8458	True;True;True;True;True;True;True;True;True;True;True;True;True	827;855;1306;3065;3757;4309;4639;4744;6583;7595;7596;8877;8882	2138;2139;2274;2275;3450;3451;3452;3453;7886;7887;9609;9610;10899;10900;11651;11652;11893;11894;16541;16542;19152;19153;19154;19155;19156;19157;22345;22346;22354;22355	2406;2407;2613;2614;3771;3772;3773;8210;8211;9949;11195;11895;12124;12125;16843;16844;19485;19486;19487;19488;19489;19490;22868;22869;22877	2407;2614;3771;8210;9949;11195;11895;12124;16844;19485;19487;22868;22877	348	65	-1
A0A1D8PM35	A0A1D8PM35	6	6	6	tr|A0A1D8PM35|A0A1D8PM35_CANAL Translation elongation factor 1 subunit beta OS=Candida albicans (strain SC5314 / ATCC MYA-2876) OX=237561 GN=EFB1 PE=3 SV=1	1	6	6	6	6	6	6	6	6	6	38	38	38	23.479	213	213	0	55.393	By MS/MS	By MS/MS	38	38	251410000	135180000	116240000	50119000	63277000	5	6	11				360	251;1437;6892;7152;7600;8885	True;True;True;True;True;True	265;1510;7245;7513;7981;9327	792;793;3935;3936;18184;18185;18933;18934;20072;20073;20074;23482;23483	1117;1118;4243;4244;18492;19261;19262;20368;20369;20370;24030;24031	1118;4243;18492;19262;20368;24030	349	155	-1
A0A1D8PM44	A0A1D8PM44	18	18	18	tr|A0A1D8PM44|A0A1D8PM44_CANAL Methylenetetrahydrofolate dehydrogenase (NAD(+)) OS=Candida albicans (strain SC5314 / ATCC MYA-2876) OX=237561 GN=CAALFM_C404720WA PE=4 SV=1	1	18	18	18	18	16	18	16	18	16	57	57	57	36.136	323	323	0	159.91	By MS/MS	By MS/MS	57	49.2	395600000	230000000	165600000	37896000	42259000	16	13	29				361	201;2161;2283;4122;5463;5514;5570;6041;6070;6193;6834;7011;7665;7829;7830;8776;9022;9023	True;True;True;True;True;True;True;True;True;True;True;True;True;True;True;True;True;True	211;2267;2396;4303;5737;5791;5849;6350;6379;6512;7184;7368;8047;8220;8221;9216;9467;9468	672;673;5747;5748;6044;10886;10887;10888;10889;14297;14298;14403;14404;14519;14520;15948;15949;16011;16012;16364;16365;18044;18449;18450;20222;20223;20224;20671;20672;20673;20674;23157;23158;23858;23859;23860;23861;23862	1006;1007;5987;5988;6277;11183;11184;11185;11186;14526;14617;14716;16220;16221;16282;16283;16673;18356;18737;20513;20514;20973;20974;20975;23664;23665;24417;24418;24419;24420;24421	1007;5988;6277;11185;14526;14617;14716;16220;16282;16673;18356;18737;20513;20973;20974;23665;24418;24420	350;351	48;151	-1
A0A1D8PM53	A0A1D8PM53	5	5	5	tr|A0A1D8PM53|A0A1D8PM53_CANAL Reticulon-like protein OS=Candida albicans (strain SC5314 / ATCC MYA-2876) OX=237561 GN=CAALFM_C404800WA PE=4 SV=1	1	5	5	5	5	4	5	4	5	4	18.3	18.3	18.3	38.75	366	366	0	31.131	By MS/MS	By MS/MS	18.3	15.3	93402000	62071000	31330000	18291000	15295000	4	3	7				362	20;2520;3865;6163;7771	True;True;True;True;True	21;2643;4038;6479;8161	50;51;52;53;6668;10241;10242;16289;16290;20497;20498	47;48;49;6894;10545;16604;16605;20772;20773	47;6894;10545;16604;20772			-1
A0A1D8PM63	A0A1D8PM63	2	2	2	tr|A0A1D8PM63|A0A1D8PM63_CANAL Uncharacterized protein OS=Candida albicans (strain SC5314 / ATCC MYA-2876) OX=237561 GN=CAALFM_C404760CA PE=4 SV=1	1	2	2	2	2	2	2	2	2	2	14.5	14.5	14.5	29.877	255	255	0	11.404	By MS/MS	By MS/MS	14.5	14.5	13079000	8248900	4830100	7183600	5431100	2	2	4				363	4163;5358	True;True	4345;5607	10977;10978;13961;13962	11266;11267;14179;14180	11266;14179	352	1	-1
A0A1D8PM75	A0A1D8PM75	2	2	2	sp|A0A1D8PM75|RL30_CANAL Large ribosomal subunit protein eL30 OS=Candida albicans (strain SC5314 / ATCC MYA-2876) OX=237561 GN=RPL30 PE=1 SV=1	1	2	2	2	2	2	2	2	2	2	28.3	28.3	28.3	11.505	106	106	0	14.996	By MS/MS	By MS/MS	28.3	28.3	28148000	17076000	11072000	8903500	8164600	2	0	2				364	5197;8393	True;True	5417;8814	13541;13542;22197;22198	13765;22729	13765;22729			-1
A0A1D8PM81	A0A1D8PM81	3	3	3	tr|A0A1D8PM81|A0A1D8PM81_CANAL MICOS complex subunit MIC10 OS=Candida albicans (strain SC5314 / ATCC MYA-2876) OX=237561 GN=CAALFM_C404970CA PE=3 SV=1	1	3	3	3	1	3	1	3	1	3	49.4	49.4	49.4	9.3937	87	87	0	22.698	By MS/MS	By MS/MS	11.5	49.4	35417000	11022000	24395000	0	0	1	3	4				365	2900;7438;8865	True;True;True	3037;7810;9307	7832;7833;19662;23422	8151;8152;19989;23963	8152;19989;23963			-1
A0A1D8PM87	A0A1D8PM87	40	40	40	tr|A0A1D8PM87|A0A1D8PM87_CANAL MAP kinase kinase kinase OS=Candida albicans (strain SC5314 / ATCC MYA-2876) OX=237561 GN=SSK2 PE=3 SV=1	1	40	40	40	40	38	40	38	40	38	35.1	35.1	35.1	168.05	1483	1483	0	323.31	By MS/MS	By MS/MS	35.1	33.4	1754800000	1016500000	738270000	62272000	67075000	45	39	84				366	922;1240;1551;1560;1714;1736;2028;2029;2175;2220;2630;2834;3015;3023;3094;3115;3138;3379;3528;4298;4418;4742;5252;5735;5859;5893;5907;6464;6676;6921;7302;7821;7848;7898;7929;8728;8838;8942;9049;9050	True;True;True;True;True;True;True;True;True;True;True;True;True;True;True;True;True;True;True;True;True;True;True;True;True;True;True;True;True;True;True;True;True;True;True;True;True;True;True;True	966;1300;1629;1638;1797;1822;2127;2128;2281;2326;2756;2967;3157;3167;3241;3262;3285;3532;3688;4483;4484;4608;4945;4946;5474;6021;6161;6196;6211;6794;7015;7274;7669;8212;8239;8289;8321;9164;9279;9384;9496;9497	2558;2559;2560;2561;3436;3437;4230;4231;4248;4249;4673;4674;4734;4735;5417;5418;5419;5420;5802;5803;5891;5892;7125;7126;7677;7678;8144;8145;8177;8178;8179;8180;8346;8347;8348;8349;8393;8394;8443;8444;9055;9056;9454;9455;11299;11300;11301;11302;11580;11581;12408;12409;12410;12411;12412;12413;13656;13657;14983;14984;15375;15376;15453;15454;15488;15489;17036;17037;17038;17627;17628;18253;19336;19337…	2886;2887;2888;2889;2890;3762;4548;4549;4564;4565;4980;4981;5034;5035;5658;5659;5660;5661;6062;6063;6137;6138;7463;8018;8019;8495;8496;8576;8577;8578;8579;8727;8728;8729;8770;8771;8819;8820;9441;9442;9815;9816;11561;11562;11563;11816;11817;12666;12667;12668;13867;13868;15156;15157;15550;15551;15621;15622;15650;15651;17315;17316;17317;17951;17952;18567;19672;19673;20958;21005;21006;21160;21161;211…	2887;3762;4548;4564;4981;5035;5659;5660;6062;6138;7463;8018;8495;8578;8728;8770;8819;9441;9815;11562;11816;12668;13868;15156;15551;15621;15650;17315;17951;18567;19672;20958;21005;21160;21264;23518;23901;24150;24485;24487	353;354;355;356;357;358;359;360;361	314;388;547;710;751;1203;1336;1456;1462	-1
A0A1D8PM92	A0A1D8PM92	11	11	11	tr|A0A1D8PM92|A0A1D8PM92_CANAL Nucleocytoplasmic transporter OS=Candida albicans (strain SC5314 / ATCC MYA-2876) OX=237561 GN=CAALFM_C405180CA PE=3 SV=1	1	11	11	11	11	11	11	11	11	11	9.5	9.5	9.5	156.35	1415	1415	0	78.176	By MS/MS	By MS/MS	9.5	9.5	142480000	86432000	56048000	15883000	18351000	10	6	16				367	1801;2121;2189;3486;3487;4603;6005;6549;8120;8245;8813	True;True;True;True;True;True;True;True;True;True;True	1892;2226;2295;3646;3647;4797;6313;6881;8525;8658;9254	4890;4891;5666;5667;5668;5829;5830;9341;9342;9343;9344;12020;12021;15793;15794;17298;17299;21429;21430;21814;21815;23285;23286	5170;5171;5920;5921;6083;9699;9700;12256;12257;16016;17618;17619;21782;21783;22348;22349;23832	5171;5921;6083;9699;9700;12256;16016;17618;21782;22349;23832			-1
A0A1D8PMA2	A0A1D8PMA2	6	6	6	tr|A0A1D8PMA2|A0A1D8PMA2_CANAL Uso1p OS=Candida albicans (strain SC5314 / ATCC MYA-2876) OX=237561 GN=USO1 PE=4 SV=1	1	6	6	6	6	5	6	5	6	5	3.9	3.9	3.9	245	2142	2142	0	39.41	By MS/MS	By MS/MS	3.9	3.1	98156000	62560000	35597000	21928000	26012000	4	4	8				368	894;1299;1547;1840;4628;5284	True;True;True;True;True;True	936;1363;1625;1932;4822;5507	2466;2467;3599;3600;4220;4221;4984;12133;12134;13725;13726	2780;3916;4538;4539;5267;12408;13928;13929	2780;3916;4538;5267;12408;13928			-1
A0A1D8PMB8	A0A1D8PMB8	3	3	3	tr|A0A1D8PMB8|A0A1D8PMB8_CANAL Aspartokinase OS=Candida albicans (strain SC5314 / ATCC MYA-2876) OX=237561 GN=HOM3 PE=3 SV=1	1	3	3	3	3	3	3	3	3	3	6.4	6.4	6.4	59.588	544	544	0	27.819	By MS/MS	By MS/MS	6.4	6.4	32007000	17622000	14385000	7999400	8851000	3	2	5				369	2837;2930;4583	True;True;True	2970;3069;4777	7685;7686;7893;7894;11967;11968	8024;8217;8218;12209;12210	8024;8217;12209			-1
A0A1D8PMC5	A0A1D8PMC5	1	1	1	tr|A0A1D8PMC5|A0A1D8PMC5_CANAL Aromatic-amino-acid:2-oxoglutarate transaminase OS=Candida albicans (strain SC5314 / ATCC MYA-2876) OX=237561 GN=ARO9 PE=1 SV=1	1	1	1	1	0	1	0	1	0	1	1.5	1.5	1.5	58.816	523	523	1	-2		By MS/MS	0	1.5	32839000	0	32839000	0	0	0	1	1	+			370	203	TRUE	213	676	1009	1009	362	437	-1
A0A1D8PME0	A0A1D8PME0	6	6	6	tr|A0A1D8PME0|A0A1D8PME0_CANAL I-AAA protease OS=Candida albicans (strain SC5314 / ATCC MYA-2876) OX=237561 GN=YME1 PE=3 SV=1	1	6	6	6	5	5	5	5	5	5	13.1	13.1	13.1	75.868	687	687	0	48.399	By MS/MS	By MS/MS	11.2	10.3	318200000	35241000	282960000	200070000	188520000	3	5	8				371	113;953;1723;2874;4070;4979	True;True;True;True;True;True	119;997;1808;3010;4251;5193	312;313;2633;2634;4703;7774;7775;10759;13013;13014	341;342;2949;5007;8106;8107;11050;13241	341;2949;5007;8107;11050;13241			-1
A0A1D8PMF8	A0A1D8PMF8	6	6	6	tr|A0A1D8PMF8|A0A1D8PMF8_CANAL Calmodulin OS=Candida albicans (strain SC5314 / ATCC MYA-2876) OX=237561 GN=CMD1 PE=4 SV=1	1	6	6	6	6	6	6	6	6	6	50.3	50.3	50.3	16.478	149	149	0	72.671	By MS/MS	By MS/MS	50.3	50.3	234060000	130740000	103320000	40885000	37079000	8	7	15				372	1173;1298;1306;3072;3701;4976	True;True;True;True;True;True	1227;1362;1371;3219;3870;5190	3259;3260;3595;3596;3597;3598;3613;3614;8296;8297;9867;9868;9869;13007;13008	3594;3595;3911;3912;3913;3914;3915;3930;3931;8684;8685;10187;10188;13236;13237	3595;3912;3930;8684;10187;13236	363	125	-1
A0A1D8PMH6	A0A1D8PMH6	3	3	3	tr|A0A1D8PMH6|A0A1D8PMH6_CANAL Tryptophan synthase OS=Candida albicans (strain SC5314 / ATCC MYA-2876) OX=237561 GN=TRP5 PE=3 SV=1	1	3	3	3	3	3	3	3	3	3	5.3	5.3	5.3	76.072	702	702	0	23.627	By MS/MS	By MS/MS	5.3	5.3	32457000	20277000	12180000	8025800	7278100	3	2	5				373	3447;3580;4619	True;True;True	3604;3743;4813	9245;9246;9572;9573;12066;12067	9613;9614;9911;9912;12296	9613;9911;12296			-1
A0A1D8PMJ1	A0A1D8PMJ1	5	5	5	tr|A0A1D8PMJ1|A0A1D8PMJ1_CANAL Genetic interactor of prohibitins 3, mitochondrial OS=Candida albicans (strain SC5314 / ATCC MYA-2876) OX=237561 GN=CAALFM_C406210CA PE=4 SV=1	1	5	5	5	4	4	4	4	4	4	14.1	14.1	14.1	58.546	526	526	0	34.428	By MS/MS	By MS/MS	11.2	11.6	20517000	9825700	10692000	6091300	6542700	2	3	5				374	56;4020;5579;5751;6703	True;True;True;True;True	57;4197;5858;6039;7044	137;10622;10623;14538;14539;15022;17696;17697	123;10918;14734;15189;18012;18013	123;10918;14734;15189;18012	364	269	-1
A0A1D8PMN4	A0A1D8PMN4	3	3	3	tr|A0A1D8PMN4|A0A1D8PMN4_CANAL Syntaxin-binding protein OS=Candida albicans (strain SC5314 / ATCC MYA-2876) OX=237561 GN=CAALFM_C406810CA PE=3 SV=1	1	3	3	3	3	2	3	2	3	2	5.3	5.3	5.3	72.254	640	640	0	17.713	By MS/MS	By MS/MS	5.3	3.1	10895000	6954400	3940900	3414600	4135100	2	1	3				375	2820;7554;9258	True;True;True	2953;7932;9714	7628;7629;19952;19953;24481	7967;20263;25029	7967;20263;25029			-1
A0A1D8PMN9	A0A1D8PMN9	2	2	2	tr|A0A1D8PMN9|A0A1D8PMN9_CANAL Chaperonin-containing T-complex subunit OS=Candida albicans (strain SC5314 / ATCC MYA-2876) OX=237561 GN=CCT6 PE=3 SV=1	1	2	2	2	2	2	2	2	2	2	5.2	5.2	5.2	60.666	559	559	0	11.551	By MS/MS	By MS/MS	5.2	5.2	7945300	3446200	4499100	0	0	2	2	4				376	1426;8749	True;True	1498;9189	3902;3903;23091;23092	4214;4215;23608;23609	4214;23609			-1
A0A1D8PMP1	A0A1D8PMP1	10	10	10	tr|A0A1D8PMP1|A0A1D8PMP1_CANAL Glycerol-3-phosphate dehydrogenase OS=Candida albicans (strain SC5314 / ATCC MYA-2876) OX=237561 GN=GUT2 PE=3 SV=1	1	10	10	10	7	9	7	9	7	9	17.4	17.4	17.4	72.459	650	650	0	81.761	By MS/MS	By MS/MS	11.5	15.5	267860000	33071000	234790000	146260000	147730000	5	7	12				377	415;1692;1986;4083;4488;4893;5527;6958;7994;9190	True;True;True;True;True;True;True;True;True;True	439;1771;2082;4264;4679;5105;5805;7311;8389;9638	1223;4608;5314;10789;10790;11748;11749;12819;14438;14439;18332;18333;21087;21088;24275;24276	1524;4920;5562;11074;11075;11988;11989;13059;14650;18634;18635;21440;21441;24816;24817	1524;4920;5562;11074;11989;13059;14650;18634;21440;24816	365	452	-1
A0A1D8PMQ1	A0A1D8PMQ1	11	11	11	tr|A0A1D8PMQ1|A0A1D8PMQ1_CANAL Cytidine deaminase OS=Candida albicans (strain SC5314 / ATCC MYA-2876) OX=237561 GN=CAALFM_C406860CA PE=3 SV=1	1	11	11	11	11	10	11	10	11	10	81	81	81	16.208	147	147	0	191.5	By MS/MS	By MS/MS	81	81	8575500000	4825600000	3749800000	2010000000	2118900000	28	21	49				378	239;240;1115;1399;1400;1662;1663;6709;8361;8841;9316	True;True;True;True;True;True;True;True;True;True;True	253;254;1165;1468;1469;1470;1471;1740;1741;7050;8779;9282;9774	765;766;767;3106;3107;3839;3840;3841;3842;3843;3844;3845;3846;3847;3848;3849;4512;4513;4514;4515;4516;4517;4518;4519;17733;17734;22117;22118;22119;22120;22121;22122;22123;23358;23359;23360;23361;24615;24616	1093;1094;1095;3457;3458;4157;4158;4159;4160;4161;4162;4163;4164;4165;4166;4167;4168;4169;4824;4825;4826;4827;4828;4829;4830;4831;4832;18050;18051;22653;22654;22655;22656;22657;22658;22659;22660;22661;22662;22663;22664;22665;22666;23904;23905;23906;23907;23908;25166	1094;1095;3458;4158;4167;4825;4831;18050;22661;23904;25166	366	118	-1
A0A1D8PMQ4	A0A1D8PMQ4	9	9	9	tr|A0A1D8PMQ4|A0A1D8PMQ4_CANAL Proteasome regulatory particle base subunit OS=Candida albicans (strain SC5314 / ATCC MYA-2876) OX=237561 GN=RPT5 PE=3 SV=1	1	9	9	9	9	9	9	9	9	9	32.8	32.8	32.8	47.729	430	430	0	88.853	By MS/MS	By MS/MS	32.8	32.8	119200000	69943000	49255000	15671000	17519000	8	7	15				379	397;480;1168;4424;4550;6298;7434;8275;8742	True;True;True;True;True;True;True;True;True	416;506;1221;4614;4743;6619;7806;8691;9179	1165;1166;1397;1398;3249;3250;11592;11593;11891;11892;16619;16620;16621;16622;19651;19652;21919;21920;23051;23052	1469;1470;1694;3583;3584;11825;11826;12122;12123;16914;16915;16916;19980;22480;23552;23553	1470;1694;3583;11825;12123;16915;19980;22480;23552	367;368	165;196	-1
A0A1D8PMS0	A0A1D8PMS0	3	3	3	tr|A0A1D8PMS0|A0A1D8PMS0_CANAL Uncharacterized protein OS=Candida albicans (strain SC5314 / ATCC MYA-2876) OX=237561 GN=CAALFM_C407130WA PE=4 SV=1	1	3	3	3	3	3	3	3	3	3	2.6	2.6	2.6	156.63	1434	1434	0	23.148	By MS/MS	By MS/MS	2.6	2.6	17061000	10146000	6914900	3866300	3139900	2	3	5				380	1947;4783;8676	True;True;True	2042;4989;9110	5222;5223;12537;12538;12539;22897;22898;22899;22900	5484;12790;12791;23409;23410	5484;12790;23409			-1
A0A1D8PMS7	A0A1D8PMS7	14	14	14	tr|A0A1D8PMS7|A0A1D8PMS7_CANAL Exocyst subunit OS=Candida albicans (strain SC5314 / ATCC MYA-2876) OX=237561 GN=SEC10 PE=4 SV=1	1	14	14	14	12	14	12	14	12	14	19.7	19.7	19.7	90.54	785	785	0	96.568	By MS/MS	By MS/MS	17.6	19.7	109790000	58448000	51338000	9468700	13139000	9	11	20				381	3143;3369;3585;3937;4588;4725;5512;5722;6387;6577;6634;7078;7105;7730	True;True;True;True;True;True;True;True;True;True;True;True;True;True	3290;3522;3748;4111;4782;4926;5789;6008;6712;6911;6971;7438;7466;8116	8454;8455;9029;9030;9586;9587;10414;10415;11977;11978;12358;12359;14400;14401;14953;16844;17365;17366;17490;17491;18722;18723;18841;18842;20375;20376	8829;9416;9417;9923;10707;10708;12219;12624;14614;14615;15130;17130;17681;17682;17802;19047;19048;19049;19172;19173;20649	8829;9416;9923;10708;12219;12624;14614;15130;17130;17681;17802;19048;19172;20649			-1
A0A1D8PMT2	A0A1D8PMT2	4	4	4	tr|A0A1D8PMT2|A0A1D8PMT2_CANAL GPI-anchor transamidase subunit OS=Candida albicans (strain SC5314 / ATCC MYA-2876) OX=237561 GN=CAALFM_C500040CA PE=4 SV=1	1	4	4	4	4	3	4	3	4	3	6	6	6	61.261	547	547	0	25.256	By MS/MS	By MS/MS	6	4.6	57305000	30652000	26653000	11960000	15154000	4	3	7				382	1772;3816;7557;8502	True;True;True;True	1861;3987;7936;8929	4817;4818;10122;10123;19964;22463;22464	5109;5110;10433;10434;20272;22984;22985	5109;10433;20272;22984			-1
A0A1D8PMT3	A0A1D8PMT3	2	2	2	tr|A0A1D8PMT3|A0A1D8PMT3_CANAL Anaphase-promoting complex subunit 4 OS=Candida albicans (strain SC5314 / ATCC MYA-2876) OX=237561 GN=CAALFM_C500060CA PE=4 SV=1	1	2	2	2	2	1	2	1	2	1	5.3	5.3	5.3	61.061	532	532	0	11.188	By MS/MS	By MS/MS	5.3	3.6	4198100	2617100	1581000	0	0	2	1	3				383	2141;8875	True;True	2247;9317	5709;23459;23460	5951;24009;24010	5951;24009			-1
A0A1D8PMT6	A0A1D8PMT6	5	5	5	tr|A0A1D8PMT6|A0A1D8PMT6_CANAL Coatomer subunit epsilon OS=Candida albicans (strain SC5314 / ATCC MYA-2876) OX=237561 GN=CAALFM_C500080CA PE=3 SV=1	1	5	5	5	3	5	3	5	3	5	19.9	19.9	19.9	35.593	311	311	0	46.353	By MS/MS	By MS/MS	10.9	19.9	49911000	25545000	24366000	9423900	11470000	2	5	7				384	692;5298;5850;7450;8538	True;True;True;True;True	728;5526;6152;7823;8966	1905;13774;15330;15331;15332;15333;19692;19693;22560;22561	2169;13972;15492;15493;20017;20018;23098;23099	2169;13972;15492;20017;23098	369	1	-1
A0A1D8PMU4	A0A1D8PMU4	2	2	2	tr|A0A1D8PMU4|A0A1D8PMU4_CANAL Uncharacterized protein OS=Candida albicans (strain SC5314 / ATCC MYA-2876) OX=237561 GN=CAALFM_C500090CA PE=4 SV=1	1	2	2	2	2	1	2	1	2	1	9.5	9.5	9.5	25.758	220	220	0	13.14	By MS/MS	By MS/MS	9.5	4.5	11414000	4537600	6876300	0	0	1	0	1				385	628;5022	True;True	659;5238	1747;1748;13115	2023;13345	2023;13345			-1
A0A1D8PMU5	A0A1D8PMU5	2	2	2	tr|A0A1D8PMU5|A0A1D8PMU5_CANAL Mitochondrial 54S ribosomal protein YmL38/YmL34 OS=Candida albicans (strain SC5314 / ATCC MYA-2876) OX=237561 GN=CAALFM_C500130CA PE=3 SV=1	1	2	2	2	2	2	2	2	2	2	18.9	18.9	18.9	14.672	132	132	0	33.386	By MS/MS	By MS/MS	18.9	18.9	20321000	11174000	9146900	6242900	7181900	2	2	4				386	1982;6074	True;True	2078;6383	5306;5307;16026;16027	5556;5557;16296;16297	5557;16296			-1
A0A1D8PMU8	A0A1D8PMU8	6	6	6	tr|A0A1D8PMU8|A0A1D8PMU8_CANAL Importin subunit alpha OS=Candida albicans (strain SC5314 / ATCC MYA-2876) OX=237561 GN=CAALFM_C500150CA PE=3 SV=1	1	6	6	6	6	6	6	6	6	6	16.8	16.8	16.8	60.903	543	543	0	54.557	By MS/MS	By MS/MS	16.8	16.8	67665000	43545000	24120000	17022000	15444000	6	5	11				387	146;3240;3355;5179;7295;8821	True;True;True;True;True;True	154;3388;3506;5399;7662;9262	392;393;394;395;8690;8691;8991;8992;13504;13505;19322;19323;23304;23305	419;420;9053;9054;9373;9374;13734;13735;19659;19660;23851	419;9054;9373;13735;19659;23851			-1
A0A1D8PMV9	A0A1D8PMV9	13	13	13	tr|A0A1D8PMV9|A0A1D8PMV9_CANAL threonine--tRNA ligase OS=Candida albicans (strain SC5314 / ATCC MYA-2876) OX=237561 GN=THS1 PE=3 SV=1	1	13	13	13	11	12	11	12	11	12	21.4	21.4	21.4	81.698	706	706	0	101.02	By MS/MS	By MS/MS	18.3	19.4	155530000	103690000	51831000	26649000	21778000	9	9	18				388	267;1715;3611;3888;3968;4258;5247;5433;5464;5900;6313;8873;9346	True;True;True;True;True;True;True;True;True;True;True;True;True	281;1798;3777;4061;4143;4442;5469;5696;5738;6203;6635;9315;9806	830;831;4675;9653;9654;10290;10291;10504;11199;11200;11201;13646;14205;14206;14299;14300;15466;15467;16661;16662;23455;23456;24696;24697	1152;4982;9995;10595;10596;10803;11472;11473;13858;14438;14527;14528;15634;15635;16952;16953;24007;25243	1152;4982;9995;10595;10803;11472;13858;14438;14527;15634;16953;24007;25243	370;371;372	375;465;580	-1
A0A1D8PMW6	A0A1D8PMW6	1	1	1	tr|A0A1D8PMW6|A0A1D8PMW6_CANAL Cofilin OS=Candida albicans (strain SC5314 / ATCC MYA-2876) OX=237561 GN=COF1 PE=3 SV=1	1	1	1	1	1	0	1	0	1	0	9.9	9.9	9.9	15.851	141	141	0.0025021	6.7095	By MS/MS		9.9	0	5073400	5073400	0	0	0	1	0	1				389	3826	TRUE	3997	10145	10455	10455			-1
A0A1D8PN01	A0A1D8PN01	2	2	2	tr|A0A1D8PN01|A0A1D8PN01_CANAL Sam51p OS=Candida albicans (strain SC5314 / ATCC MYA-2876) OX=237561 GN=SAM51 PE=4 SV=1	1	2	2	2	1	2	1	2	1	2	8.7	8.7	8.7	57.403	508	508	0	21.108	By MS/MS	By MS/MS	5.5	8.7	15193000	7054800	8138600	0	0	1	2	3				390	3638;4086	True;True	3805;4267	9717;9718;10794	10051;10052;11079	10052;11079			-1
A0A1D8PN32	A0A1D8PN32	2	2	2	tr|A0A1D8PN32|A0A1D8PN32_CANAL Holocytochrome c-type synthase OS=Candida albicans (strain SC5314 / ATCC MYA-2876) OX=237561 GN=CYC3 PE=3 SV=1	1	2	2	2	2	2	2	2	2	2	6.4	6.4	6.4	30.23	264	264	0	11.448	By MS/MS	By MS/MS	6.4	6.4	24331000	12517000	11814000	0	0	1	1	2				391	2941;6024	True;True	3081;6333	7926;7927;15906;15907	8251;8252;16183	8252;16183			-1
A0A1D8PN34	A0A1D8PN34	7	7	7	tr|A0A1D8PN34|A0A1D8PN34_CANAL Mitochondrial group I intron splicing factor CCM1 OS=Candida albicans (strain SC5314 / ATCC MYA-2876) OX=237561 GN=CAALFM_C501140CA PE=3 SV=1	1	7	7	7	5	6	5	6	5	6	13	13	13	86.331	753	753	0	52.359	By MS/MS	By MS/MS	7.7	11	84065000	50719000	33346000	14233000	15214000	4	4	8				392	1087;2252;2680;4364;4935;6439;8763	True;True;True;True;True;True;True	1136;2364;2808;4552;5149;6767;9203	3048;5971;5972;7237;7238;11445;11446;12909;16978;23123;23124	3412;6208;7565;7566;11690;13142;17256;23634	3412;6208;7565;11690;13142;17256;23634			-1
A0A1D8PN45	A0A1D8PN45	2	2	2	tr|A0A1D8PN45|A0A1D8PN45_CANAL Dynamin-like GTPase OS=Candida albicans (strain SC5314 / ATCC MYA-2876) OX=237561 GN=VPS1 PE=3 SV=1	1	2	2	2	2	2	2	2	2	2	5.6	5.6	5.6	76.943	693	693	0	11.979	By MS/MS	By MS/MS	5.6	5.6	9336800	5132500	4204300	2825900	3237600	2	0	2				393	2056;4902	True;True	2157;5114	5487;5488;12834;12835	5726;13073	5726;13073			-1
A0A1D8PN46	A0A1D8PN46	3	3	3	tr|A0A1D8PN46|A0A1D8PN46_CANAL 5-demethoxyubiquinone hydroxylase, mitochondrial OS=Candida albicans (strain SC5314 / ATCC MYA-2876) OX=237561 GN=COQ7 PE=3 SV=1	1	3	3	3	2	3	2	3	2	3	16.3	16.3	16.3	27.54	246	246	0	16.953	By MS/MS	By MS/MS	10.2	16.3	16411000	8738400	7672900	5404700	6666800	1	3	4				394	4354;7654;8543	True;True;True	4542;8036;8971	11420;20203;20204;22569;22570	11663;20495;23105;23106	11663;20495;23106	373	127	-1
A0A1D8PN49	A0A1D8PN49	2	2	2	tr|A0A1D8PN49|A0A1D8PN49_CANAL Mitochondrial 54S ribosomal protein IMG1 OS=Candida albicans (strain SC5314 / ATCC MYA-2876) OX=237561 GN=CAALFM_C501050CA PE=3 SV=1	1	2	2	2	2	2	2	2	2	2	13.9	13.9	13.9	20.963	180	180	0	14.81	By MS/MS	By MS/MS	13.9	13.9	11929000	8840200	3088400	0	0	2	1	3				395	386;7543	True;True	403;7921	1140;1141;19928;19929	1445;1446;20241	1445;20241			-1
A0A1D8PN56	A0A1D8PN56	3	3	3	tr|A0A1D8PN56|A0A1D8PN56_CANAL ER membrane protein complex subunit 1 OS=Candida albicans (strain SC5314 / ATCC MYA-2876) OX=237561 GN=CAALFM_C501410CA PE=3 SV=1	1	3	3	3	3	2	3	2	3	2	4.9	4.9	4.9	97.186	861	861	0	17.379	By MS/MS	By MS/MS	4.9	2.8	14723000	11590000	3132700	0	0	0	0	0				396	1779;3845;7043	True;True;True	1868;4017;7403	4835;10193;10194;18606;18607	5126;10501;18933	5126;10501;18933			-1
A0A1D8PN61	A0A1D8PN61	25	25	25	tr|A0A1D8PN61|A0A1D8PN61_CANAL non-specific serine/threonine protein kinase OS=Candida albicans (strain SC5314 / ATCC MYA-2876) OX=237561 GN=SNF1 PE=4 SV=1	1	25	25	25	23	24	23	24	23	24	52.4	52.4	52.4	69.762	618	618	0	304.09	By MS/MS	By MS/MS	50.5	52.4	2618400000	1484300000	1134100000	161330000	160830000	37	40	77				397	380;1006;1598;1994;3085;3167;3727;3773;3774;4129;4489;4842;5390;5412;5704;6120;6188;6425;6426;6458;7059;7391;7612;8034;8994	True;True;True;True;True;True;True;True;True;True;True;True;True;True;True;True;True;True;True;True;True;True;True;True;True	397;1051;1676;2092;3232;3315;3897;3944;3945;4310;4680;5053;5646;5672;5990;6433;6507;6752;6753;6788;7419;7761;7762;7993;8431;9438;9439	1126;1127;1128;1129;2756;2757;2758;2759;4378;4379;5339;5340;5341;5342;8319;8320;8321;8322;8508;8509;8510;9929;9930;9931;9932;10035;10036;10037;10038;10039;10901;10902;11750;12695;12696;12697;12698;14054;14055;14115;14116;14117;14118;14914;14915;14916;14917;16158;16354;16355;16356;16357;16944;16945;16946;16947;16948;17025;17026;18659;18660;18661;18662;19557;19558;19559;19560;19561;19562;20096;2009…	1434;1435;1436;3067;3068;3069;3070;4701;4702;5582;5583;5584;5585;8703;8704;8705;8706;8707;8880;8881;8882;10245;10246;10247;10248;10350;10351;10352;10353;10354;10355;11196;11197;11990;12946;12947;12948;12949;14261;14262;14315;14316;14317;14318;15096;15097;15098;15099;15100;16436;16665;16666;16667;17219;17220;17221;17222;17302;17303;17304;17305;17306;18984;18985;18986;18987;19898;19899;19900;19901;…	1434;3070;4702;5585;8704;8880;10245;10353;10354;11196;11990;12946;14261;14315;15097;16436;16666;17221;17222;17304;18985;19898;20390;21535;24311	374;375;376;377;378;379;380;381;382	128;200;299;308;339;380;546;548;609	-1
A0A1D8PN63	A0A1D8PN63	26	26	26	tr|A0A1D8PN63|A0A1D8PN63_CANAL ABC1 atypical kinase-like domain-containing protein OS=Candida albicans (strain SC5314 / ATCC MYA-2876) OX=237561 GN=CAALFM_C501490CA PE=4 SV=1	1	26	26	26	26	24	26	24	26	24	51.2	51.2	51.2	69.312	603	603	0	271.23	By MS/MS	By MS/MS	51.2	45.6	2409100000	1366200000	1042900000	141430000	167190000	35	32	67				398	447;718;725;1276;1302;1446;1821;2994;3113;3250;3535;3669;3670;3819;4312;4404;5417;5456;5458;5590;5685;6916;7737;7838;8487;8612	True;True;True;True;True;True;True;True;True;True;True;True;True;True;True;True;True;True;True;True;True;True;True;True;True;True	471;755;762;1337;1338;1367;1519;1913;3136;3260;3398;3695;3696;3838;3839;3990;4499;4593;4594;5677;5725;5726;5728;5729;5869;5971;7269;8123;8229;8912;8913;8914;9044;9045	1296;1297;1964;1965;1980;1981;1982;1983;3532;3533;3534;3535;3536;3605;3606;3956;3957;4935;4936;8086;8087;8389;8390;8709;8710;9469;9470;9471;9472;9473;9474;9799;9800;9801;9802;10130;11332;11333;11546;11547;11548;11549;11550;11551;14128;14270;14271;14272;14273;14276;14277;14278;14279;14571;14572;14851;14852;14853;18245;18246;20396;20397;20690;20691;22423;22424;22425;22426;22427;22428;22429;22430;22…	1591;1592;2229;2244;2245;2246;2247;3852;3853;3854;3855;3922;3923;4266;5212;5213;8422;8423;8767;9070;9071;9828;9829;9830;9831;9832;9833;10127;10128;10129;10440;11591;11784;11785;11786;11787;11788;11789;11790;11791;14326;14496;14497;14498;14499;14501;14502;14503;14504;14760;15033;15034;15035;18560;20668;20669;20986;20987;22941;22942;22943;22944;22945;22946;22947;22948;22949;23257;23258;23259	1592;2229;2245;3852;3923;4266;5212;8422;8767;9070;9833;10128;10129;10440;11591;11784;14326;14496;14501;14760;15033;18560;20669;20987;22946;23259	383;384;385;386;387;388;389;390;391;392;393;394;395	119;188;215;268;273;337;423;442;463;506;512;515;546	-1
A0A1D8PN83	A0A1D8PN83	6	6	6	sp|A0A1D8PN83|RS11A_CANAL Small ribosomal subunit protein uS17 OS=Candida albicans (strain SC5314 / ATCC MYA-2876) OX=237561 GN=orf19.4149.1 PE=1 SV=1	1	6	6	6	6	5	6	5	6	5	38.1	38.1	38.1	17.6	155	155	0	70.901	By MS/MS	By MS/MS	38.1	35.5	401950000	223080000	178860000	75337000	86173000	7	5	12				399	22;574;3529;5945;8282;8283	True;True;True;True;True;True	23;602;3689;6249;8698;8699	56;57;58;59;1626;1627;9456;9457;15565;15566;15567;15568;21939;21940;21941	52;53;54;1920;1921;9817;9818;15721;15722;15723;22498;22499;22500	52;1920;9817;15721;22499;22500			-1
A0A1D8PN88	A0A1D8PN88	1	1	1	sp|A0A1D8PN88|GAP3_CANAL Amino-acid permease GAP3 OS=Candida albicans (strain SC5314 / ATCC MYA-2876) OX=237561 GN=HIP1 PE=2 SV=1	1	1	1	1	1	1	1	1	1	1	1.3	1.3	1.3	65.577	599	599	0.0024876	6.6422	By MS/MS	By MS/MS	1.3	1.3	8444200	5129100	3315100	0	0	1	1	2				400	6868	TRUE	7218	18116;18117	18423;18424	18423			-1
A0A1D8PNA7	A0A1D8PNA7	2	2	2	tr|A0A1D8PNA7|A0A1D8PNA7_CANAL GPN-loop GTPase 2 OS=Candida albicans (strain SC5314 / ATCC MYA-2876) OX=237561 GN=CAALFM_C502020CA PE=3 SV=1	1	2	2	2	1	2	1	2	1	2	10.2	10.2	10.2	40.183	352	352	0.0018349	10.942	By MS/MS	By MS/MS	4.8	10.2	11252000	2596100	8656300	0	0	1	2	3				401	4236;6427	True;True	4420;6754	11152;16949;16950	11421;17223;17224	11421;17224			-1
A0A1D8PNB4	A0A1D8PNB4	5	5	5	tr|A0A1D8PNB4|A0A1D8PNB4_CANAL Dopey N-terminal domain-containing protein OS=Candida albicans (strain SC5314 / ATCC MYA-2876) OX=237561 GN=CAALFM_C502050WA PE=3 SV=1	1	5	5	5	4	4	4	4	4	4	2.6	2.6	2.6	190.17	1669	1669	0	28.443	By MS/MS	By MS/MS	2.1	2	17449000	8936600	8512000	3653600	3465500	4	1	5				402	1606;3223;4855;4881;7142	True;True;True;True;True	1684;3371;5066;5093;7503	4393;4394;8654;8655;12729;12730;12794;18913	4714;9021;12979;13037;19238	4714;9021;12979;13037;19238			-1
A0A1D8PNB6	A0A1D8PNB6	13	13	13	tr|A0A1D8PNB6|A0A1D8PNB6_CANAL Rcy1p OS=Candida albicans (strain SC5314 / ATCC MYA-2876) OX=237561 GN=RCY1 PE=4 SV=1	1	13	13	13	11	13	11	13	11	13	16.9	16.9	16.9	98.757	851	851	0	96.835	By MS/MS	By MS/MS	14.2	16.9	132450000	81867000	50582000	12872000	12162000	11	12	23				403	383;1212;2060;2238;2302;2311;2711;3300;5205;5257;5510;6985;9178	True;True;True;True;True;True;True;True;True;True;True;True;True	400;1269;2161;2350;2417;2426;2841;3451;5425;5479;5787;7340;9626	1134;1135;3353;3354;5497;5498;5938;6093;6094;6114;6115;7323;7324;8854;8855;13559;13560;13666;14396;14397;18391;18392;18393;18394;24247;24248;24249;24250	1440;1441;3684;3685;5734;6176;6319;6320;6338;7649;9229;9230;13780;13781;13877;14610;14611;18683;18684;18685;18686;24789;24790;24791	1441;3685;5734;6176;6320;6338;7649;9229;13781;13877;14610;18683;24791	396;397	58;62	-1
A0A1D8PND9	A0A1D8PND9	4	4	4	tr|A0A1D8PND9|A0A1D8PND9_CANAL Coatomer subunit delta OS=Candida albicans (strain SC5314 / ATCC MYA-2876) OX=237561 GN=RET2 PE=3 SV=1	1	4	4	4	4	4	4	4	4	4	11.5	11.5	11.5	62.832	573	573	0	40.135	By MS/MS	By MS/MS	11.5	11.5	39950000	19951000	19999000	8128900	8151200	3	2	5				404	47;3662;3753;7780	True;True;True;True	48;3831;3923;8170	118;119;9787;9788;9986;9987;9988;20517;20518	107;10118;10299;10300;20790	107;10118;10300;20790			-1
A0A1D8PNF5	A0A1D8PNF5	2	2	2	tr|A0A1D8PNF5|A0A1D8PNF5_CANAL Translation initiation factor eIF5 OS=Candida albicans (strain SC5314 / ATCC MYA-2876) OX=237561 GN=TIF5 PE=1 SV=1	1	2	2	2	1	2	1	2	1	2	7.1	7.1	7.1	46.64	420	420	0	14.232	By MS/MS	By MS/MS	5.2	7.1	28998000	4201400	24797000	0	0	1	1	2				405	354;9194	True;True	371;9642	1063;24283;24284	1379;24824	1379;24824			-1
A0A1D8PNF9	A0A1D8PNF9	3	3	3	tr|A0A1D8PNF9|A0A1D8PNF9_CANAL PUM-HD domain-containing protein OS=Candida albicans (strain SC5314 / ATCC MYA-2876) OX=237561 GN=CAALFM_C502500CA PE=4 SV=1	1	3	3	3	3	2	3	2	3	2	6.5	6.5	6.5	54.353	480	480	0	17.398	By MS/MS	By MS/MS	6.5	4.6	13868000	9502800	4365300	0	0	2	2	4				406	3490;4347;4743	True;True;True	3650;4535;4947	9351;11405;11406;12414;12415	9706;11651;11652;12669	9706;11652;12669	398	296	-1
A0A1D8PNG2	A0A1D8PNG2	3	3	3	tr|A0A1D8PNG2|A0A1D8PNG2_CANAL RRM domain-containing protein (Fragment) OS=Candida albicans (strain SC5314 / ATCC MYA-2876) OX=237561 GN=CAALFM_C502510CA PE=4 SV=1	1	3	3	3	3	3	3	3	3	3	10.1	10.1	10.1	42.492	388	388	0	23.905	By MS/MS	By MS/MS	10.1	10.1	20078000	10561000	9516600	4481600	5215100	0	2	2				407	2188;4320;8246	True;True;True	2294;4507;8659	5827;5828;11346;11347;21816;21817	6082;11602;22350	6082;11602;22350			-1
A0A1D8PNI6	A0A1D8PNI6	13	13	13	tr|A0A1D8PNI6|A0A1D8PNI6_CANAL Casein kinase II subunit beta OS=Candida albicans (strain SC5314 / ATCC MYA-2876) OX=237561 GN=CKB2 PE=3 SV=1	1	13	13	13	13	12	13	12	13	12	52.8	52.8	52.8	30.909	267	267	0	323.31	By MS/MS	By MS/MS	52.8	52.8	12867000000	7541600000	5325800000	2154000000	2128000000	29	30	59				408	703;1136;2244;2720;2721;3052;3537;3980;5591;5592;6391;6905;8398	True;True;True;True;True;True;True;True;True;True;True;True;True	739;1187;2356;2852;2853;3198;3698;4155;5870;5871;6716;7258;8819	1930;1931;3156;3157;3158;3159;3160;5954;5955;7348;7349;7350;7351;7352;8247;8248;8249;8250;9477;9478;9479;9480;10529;10530;14573;14574;14575;14576;14577;14578;14579;14580;14581;14582;16852;16853;18217;18218;22209;22210;22211;22212;22213;22214;22215	2196;2197;2198;2199;3499;3500;3501;3502;6190;6191;6192;6193;7670;7671;7672;7673;7674;7675;7676;8638;8639;8640;8641;8642;8643;9836;9837;9838;10826;10827;14761;14762;14763;14764;14765;14766;14767;14768;14769;14770;14771;14772;14773;14774;14775;17135;17136;17137;17138;18530;18531;22739;22740;22741;22742;22743;22744;22745;22746;22747	2196;3500;6191;7673;7676;8642;9838;10826;14763;14767;17135;18531;22746	399	173	-1
A0A1D8PNM0	A0A1D8PNM0	20	20	20	tr|A0A1D8PNM0|A0A1D8PNM0_CANAL Serine/threonine protein kinase OS=Candida albicans (strain SC5314 / ATCC MYA-2876) OX=237561 GN=CAALFM_C503150WA PE=4 SV=1	1	20	20	20	20	18	20	18	20	18	47.6	47.6	47.6	72.406	639	639	0	216.3	By MS/MS	By MS/MS	47.6	42.4	1208500000	678820000	529710000	146480000	157380000	23	24	47				409	709;1562;2722;3109;3403;3598;4153;4206;4277;4390;4658;4844;6697;7407;7576;7961;7998;8759;8897;9365	True;True;True;True;True;True;True;True;True;True;True;True;True;True;True;True;True;True;True;True	746;1640;2854;3256;3556;3762;3763;3764;4334;4389;4461;4578;4854;4855;5055;7037;7778;7957;8355;8393;9199;9339;9825	1944;1945;1946;1947;4252;4253;7353;7354;7355;8381;9110;9111;9622;9623;9624;9625;9626;9627;9628;10954;10955;11080;11081;11253;11254;11514;11515;12206;12207;12208;12209;12210;12211;12701;12702;17673;17674;17675;17676;19594;19595;20015;20016;21011;21012;21013;21014;21101;21102;23117;23522;23523;24738;24739	2212;2213;2214;2215;4568;4569;7677;7678;8761;9489;9490;9961;9962;9963;9964;9965;9966;11246;11247;11359;11360;11519;11520;11754;12480;12481;12482;12483;12952;12953;12954;17991;17992;17993;19927;19928;20316;20317;21351;21352;21353;21354;21453;21454;23629;24066;25286;25287	2212;4569;7678;8761;9490;9965;11246;11360;11519;11754;12480;12954;17991;19927;20317;21351;21454;23629;24066;25286	400;401;402;403;404;405;406	332;350;450;489;558;619;622	-1
A0A1D8PNM2	A0A1D8PNM2	2	2	2	tr|A0A1D8PNM2|A0A1D8PNM2_CANAL Protein transport protein sec16 OS=Candida albicans (strain SC5314 / ATCC MYA-2876) OX=237561 GN=CAALFM_C503140CA PE=3 SV=1	1	2	2	2	2	2	2	2	2	2	1.7	1.7	1.7	226.01	2091	2091	0	12.842	By MS/MS	By MS/MS	1.7	1.7	10944000	7345900	3598100	4848800	3803500	2	2	4				410	4210;5505	True;True	4394;5782	11093;11094;14384;14385	11370;11371;14600;14601	11370;14600			-1
A0A1D8PNN8	A0A1D8PNN8	15	15	10	tr|A0A1D8PNN8|A0A1D8PNN8_CANAL Cam1-1p OS=Candida albicans (strain SC5314 / ATCC MYA-2876) OX=237561 GN=CAM1-1 PE=4 SV=1	1	15	15	10	14	14	14	14	9	9	40.9	40.9	24.6	47.466	418	418	0	116.32	By MS/MS	By MS/MS	38	39.7	374770000	213440000	161320000	27388000	28710000	14	14	28				411	1849;2128;2267;2757;3034;3139;3255;3750;4425;5860;7314;7378;7977;8796;8797	True;True;True;True;True;True;True;True;True;True;True;True;True;True;True	1941;2233;2234;2380;2889;3178;3286;3403;3920;4615;6162;7682;7748;8372;9236;9237	5002;5003;5679;5680;5681;5682;5683;5684;6006;7438;7439;7440;7441;8205;8206;8445;8446;8721;8722;9979;9980;11594;11595;15377;15378;19375;19376;19531;19532;21050;21051;23249;23250;23251	5286;5287;5930;5931;5932;5933;6243;7752;7753;7754;7755;8601;8602;8821;9081;9082;10293;10294;11827;11828;15552;15553;19713;19714;19875;19876;21401;21402;23801;23802;23803	5286;5930;6243;7754;8601;8821;9081;10294;11828;15552;19714;19876;21401;23802;23803	299;407	9;395	-1
A0A1D8PNP3	A0A1D8PNP3	3	3	3	sp|A0A1D8PNP3|GAP6_CANAL Amino-acid permease GAP6 OS=Candida albicans (strain SC5314 / ATCC MYA-2876) OX=237561 GN=GAP6 PE=2 SV=1	1	3	3	3	3	3	3	3	3	3	6.3	6.3	6.3	61.795	568	568	0	34.498	By MS/MS	By MS/MS	6.3	6.3	40525000	28701000	11824000	11248000	12580000	3	3	6				412	2576;7077;7828	True;True;True	2701;7437;8219	6903;6904;18720;18721;20669;20670	7174;7175;19045;19046;20971;20972	7174;19046;20971			-1
A0A1D8PNP4	A0A1D8PNP4	1	1	1	tr|A0A1D8PNP4|A0A1D8PNP4_CANAL N-acetyltransferase domain-containing protein OS=Candida albicans (strain SC5314 / ATCC MYA-2876) OX=237561 GN=CAALFM_C503490CA PE=4 SV=1	1	1	1	1	1	1	1	1	1	1	2.2	2.2	2.2	60.518	543	543	0.0026019	7.7531	By MS/MS	By MS/MS	2.2	2.2	5598200	3437000	2161200	0	0	1	1	2				413	5131	TRUE	5351	13373;13374	13598;13599	13598			-1
A0A1D8PNP7	A0A1D8PNP7	1	1	1	tr|A0A1D8PNP7|A0A1D8PNP7_CANAL Protein FMP42 OS=Candida albicans (strain SC5314 / ATCC MYA-2876) OX=237561 GN=CAALFM_C503470CA PE=4 SV=1	1	1	1	1	1	1	1	1	1	1	6.6	6.6	6.6	54.876	498	498	0	18.441	By MS/MS	By MS/MS	6.6	6.6	15768000	8072200	7695400	0	0	1	1	2				414	4168	TRUE	4350	10990;10991	11280;11281	11281			-1
A0A1D8PNP8	A0A1D8PNP8	1	1	1	tr|A0A1D8PNP8|A0A1D8PNP8_CANAL Histone deacetylase complex subunit SAP30 Sin3 binding domain-containing protein OS=Candida albicans (strain SC5314 / ATCC MYA-2876) OX=237561 GN=CAALFM_C503560WA PE=4 SV=1	1	1	1	1	1	1	1	1	1	1	6.5	6.5	6.5	19.2	168	168	0.0079491	6.2402	By MS/MS	By MS/MS	6.5	6.5	5123500	3121900	2001600	0	0	1	0	1				415	1704	TRUE	1787	4653;4654	4964	4964			-1
A0A1D8PNQ6	A0A1D8PNQ6	4	4	4	sp|A0A1D8PNQ6|RS25B_CANAL Small ribosomal subunit protein eS25 OS=Candida albicans (strain SC5314 / ATCC MYA-2876) OX=237561 GN=RPS25B PE=1 SV=1	1	4	4	4	4	4	4	4	4	4	35.2	35.2	35.2	11.609	105	105	0	36.139	By MS/MS	By MS/MS	35.2	35.2	711280000	409580000	301710000	179850000	204620000	7	4	11				416	495;496;6351;9366	True;True;True;True	521;522;6675;9826	1429;1430;1431;1432;1433;1434;1435;1436;1437;16763;16764;16765;16766;24740;24741	1719;1720;1721;1722;1723;1724;1725;17057;17058;17059;17060;25288	1722;1725;17057;25288			-1
A0A1D8PNQ9	A0A1D8PNQ9	14	14	14	tr|A0A1D8PNQ9|A0A1D8PNQ9_CANAL Lap4p OS=Candida albicans (strain SC5314 / ATCC MYA-2876) OX=237561 GN=LAP4 PE=3 SV=1	1	14	14	14	13	12	13	12	13	12	36	36	36	64.558	578	578	0	97.929	By MS/MS	By MS/MS	32.4	28.2	142740000	73417000	69326000	11059000	13736000	11	9	20				417	810;988;1108;1815;2557;2568;2719;3333;5985;6914;6959;7135;7726;8924	True;True;True;True;True;True;True;True;True;True;True;True;True;True	849;1033;1158;1906;2682;2693;2851;3484;6292;7267;7312;7496;8112;9366	2262;2263;2713;2714;3091;3092;3093;3094;4921;4922;6758;6759;6890;7346;7347;8944;8945;15743;15744;18241;18242;18334;18901;20368;20369;23582;23583	2603;3027;3028;3447;3448;5198;6976;6977;7162;7669;9331;9332;9333;9334;15972;18556;18557;18636;19227;20643;24118	2603;3028;3447;5198;6977;7162;7669;9334;15972;18556;18636;19227;20643;24118	408	518	-1
A0A1D8PNS3	A0A1D8PNS3	36	36	36	tr|A0A1D8PNS3|A0A1D8PNS3_CANAL Mtr10p OS=Candida albicans (strain SC5314 / ATCC MYA-2876) OX=237561 GN=MTR10 PE=4 SV=1	1	36	36	36	34	33	34	33	34	33	50.5	50.5	50.5	110.32	959	959	0	323.31	By MS/MS	By MS/MS	47.1	49.2	1880500000	1071200000	809290000	75057000	80206000	38	42	80				418	248;716;838;895;1131;1334;1410;1720;1882;2105;3010;3031;3229;3415;3466;3500;3868;4244;5055;5434;5481;5749;5884;6611;7329;7359;7964;8010;8080;8629;8744;8945;9025;9212;9315;9321	True;True;True;True;True;True;True;True;True;True;True;True;True;True;True;True;True;True;True;True;True;True;True;True;True;True;True;True;True;True;True;True;True;True;True;True	262;753;877;937;1181;1401;1482;1803;1804;1974;2209;2210;3152;3175;3377;3570;3624;3660;4041;4428;5271;5697;5756;6036;6186;6947;7697;7728;8358;8406;8407;8481;9062;9181;9387;9470;9662;9773;9780	787;788;1960;1961;2329;2330;2468;2469;2470;2471;3144;3145;3684;3685;3868;3869;4688;4689;4690;4691;4692;4693;5077;5629;5630;5631;5632;5633;5634;8134;8196;8197;8198;8199;8664;8665;9148;9149;9150;9151;9286;9287;9288;9289;9378;9379;10247;10248;11168;13192;13193;13194;13195;14207;14208;14209;14210;14337;14338;15015;15016;15433;15434;17439;17440;19403;19404;19405;19492;19493;21024;21025;21131;21132;211…	1113;1114;2227;2662;2663;2781;2782;2783;3490;3491;4006;4007;4187;4188;4993;4994;4995;4996;4997;4998;5354;5889;5890;5891;5892;5893;8485;8593;8594;8595;8596;9030;9526;9527;9528;9529;9652;9653;9654;9655;9733;9734;10550;10551;11438;13419;13420;13421;13422;14439;14440;14441;14560;14561;15185;15602;15603;17753;17754;19737;19738;19739;19840;19841;21377;21378;21478;21479;21480;21670;21671;21672;23292;232…	1113;2227;2663;2781;3490;4006;4187;4994;5354;5893;8485;8594;9030;9529;9652;9734;10550;11438;13422;14441;14560;15185;15602;17754;19738;19840;21378;21478;21671;23293;23556;24153;24423;24881;25165;25181	409;410;411;412;413;414;415;416;417;418;419;420	16;26;187;188;204;281;410;474;565;595;601;886	-1
A0A1D8PNV1	A0A1D8PNV1	2	2	2	tr|A0A1D8PNV1|A0A1D8PNV1_CANAL Replication factor C subunit 3 OS=Candida albicans (strain SC5314 / ATCC MYA-2876) OX=237561 GN=RFC3 PE=3 SV=1	1	2	2	2	2	1	2	1	2	1	6.3	6.3	6.3	38.949	347	347	0	13.06	By MS/MS	By MS/MS	6.3	2.9	7855500	4613000	3242500	0	0	1	1	2				419	2766;5930	True;True	2898;6234	7458;7459;15535	7771;15696	7771;15696			-1
A0A1D8PNY6	A0A1D8PNY6	1	1	1	tr|A0A1D8PNY6|A0A1D8PNY6_CANAL Mitochondrial thiamine pyrophosphate carrier 1 OS=Candida albicans (strain SC5314 / ATCC MYA-2876) OX=237561 GN=SFC1 PE=3 SV=1	1	1	1	1	1	1	1	1	1	1	4	4	4	33.147	303	303	0.0025974	7.634	By MS/MS	By MS/MS	4	4	11200000	6376000	4823900	0	0	1	1	2				420	2670	TRUE	2798	7215;7216	7547;7548	7548			-1
A0A1D8PP04	A0A1D8PP04	3	3	3	tr|A0A1D8PP04|A0A1D8PP04_CANAL Bromo domain-containing protein OS=Candida albicans (strain SC5314 / ATCC MYA-2876) OX=237561 GN=CAALFM_C504640CA PE=3 SV=1	1	3	3	3	1	2	1	2	1	2	3.6	3.6	3.6	148.45	1314	1314	0	17.889	By MS/MS	By MS/MS	1.7	1.9	4658400	1075600	3582800	0	0	1	2	3				421	1447;1700;8822	True;True;True	1520;1782;9263	3958;4638;23306	4267;4951;23852	4267;4951;23852	421	415	-1
A0A1D8PP21	A0A1D8PP21	1	1	1	tr|A0A1D8PP21|A0A1D8PP21_CANAL methionine--tRNA ligase OS=Candida albicans (strain SC5314 / ATCC MYA-2876) OX=237561 GN=MES1 PE=3 SV=1	1	1	1	1	1	1	1	1	1	1	1.5	1.5	1.5	84.963	748	748	0.004827	6.3384	By matching	By MS/MS	1.5	1.5	3766400	2241700	1524700	0	0	0	1	1				422	994	TRUE	1039	2726;2727	3038	3038			-1
A0A1D8PP29	A0A1D8PP29	1	1	1	tr|A0A1D8PP29|A0A1D8PP29_CANAL Uncharacterized protein OS=Candida albicans (strain SC5314 / ATCC MYA-2876) OX=237561 GN=CAALFM_C504860CA PE=3 SV=1	1	1	1	1	1	1	1	1	1	1	14.3	14.3	14.3	15.429	140	140	0.0026316	8.1403	By MS/MS	By MS/MS	14.3	14.3	4726400	3190600	1535800	0	0	1	1	2				423	7027	TRUE	7387	18500;18501	18791;18792	18791			-1
A0A1D8PP43;O94038	A0A1D8PP43	16;3	16;3	16;3	tr|A0A1D8PP43|A0A1D8PP43_CANAL Adh1p OS=Candida albicans (strain SC5314 / ATCC MYA-2876) OX=237561 GN=ADH1 PE=3 SV=1	2	16	16	16	16	15	16	15	16	15	60.9	60.9	60.9	36.909	350	350;348	0	141.31	By MS/MS	By MS/MS	60.9	57.7	683920000	516570000	167350000	67461000	39239000	18	12	30				424	245;568;667;1171;1270;2481;3274;3608;3829;4868;7114;8721;8769;8804;9295;9352	True;True;True;True;True;True;True;True;True;True;True;True;True;True;True;True	259;596;701;1224;1330;2603;3422;3774;4000;5079;7475;9157;9209;9244;9752;9812	779;780;1615;1616;1843;1844;3254;3502;3503;6574;6575;8768;8769;8770;9647;9648;9649;10150;10151;10152;12755;12756;18857;18858;23000;23001;23137;23138;23263;23264;24570;24571;24708;24709;24710;24711	1107;1108;1912;1913;2108;3589;3815;3816;6819;6820;9127;9128;9988;9989;9990;9991;10460;10461;13000;13001;19185;23505;23506;23648;23649;23813;25124;25125;25252;25253	1107;1913;2108;3589;3815;6819;9127;9990;10461;13001;19185;23505;23648;23813;25124;25252	422	78	-1;-1
A0A1D8PP50	A0A1D8PP50	16	16	16	tr|A0A1D8PP50|A0A1D8PP50_CANAL Serine/threonine protein kinase OS=Candida albicans (strain SC5314 / ATCC MYA-2876) OX=237561 GN=DUN1 PE=3 SV=1	1	16	16	16	13	16	13	16	13	16	40.2	40.2	40.2	60.38	530	530	0	153.86	By MS/MS	By MS/MS	34	40.2	527480000	274390000	253090000	52131000	56974000	13	18	31				425	432;919;2260;2359;2843;2934;3666;4933;5401;6315;6365;6863;7212;8014;8964;9114	True;True;True;True;True;True;True;True;True;True;True;True;True;True;True;True	456;963;2373;2477;2977;3073;3835;5147;5660;6637;6689;7213;7575;8411;9406;9562	1261;1262;2544;2545;2546;5993;5994;6269;6270;7700;7701;7902;7903;7904;7905;9795;12905;12906;14092;14093;16665;16666;16794;18107;18108;19101;21140;21141;23670;23671;24092;24093;24094;24095	1557;1558;2871;2872;2873;6229;6230;6527;8038;8039;8228;8229;8230;8231;10124;13138;13139;14295;14296;16956;16957;17086;18415;18416;19440;21484;24194;24195;24636;24637;24638	1558;2872;6230;6527;8038;8229;10124;13139;14295;16956;17086;18415;19440;21484;24195;24638	423;424;425	232;268;332	-1
A0A1D8PP59	A0A1D8PP59	6	6	6	tr|A0A1D8PP59|A0A1D8PP59_CANAL Ubiquinol--cytochrome-c reductase subunit OS=Candida albicans (strain SC5314 / ATCC MYA-2876) OX=237561 GN=COR1 PE=1 SV=1	1	6	6	6	5	6	5	6	5	6	23.2	23.2	23.2	47.944	439	439	0	72.638	By MS/MS	By MS/MS	21	23.2	121880000	61408000	60468000	21844000	26992000	4	6	10				426	1432;3013;3093;4053;4140;6629	True;True;True;True;True;True	1505;3155;3240;4233;4321;6966	3918;3919;8140;8141;8344;8345;10718;10924;10925;17480;17481	4227;4228;8491;8492;8726;11011;11214;11215;17794;17795	4227;8491;8726;11011;11214;17794			-1
A0A1D8PP62	A0A1D8PP62	11	11	11	tr|A0A1D8PP62|A0A1D8PP62_CANAL Tip20p OS=Candida albicans (strain SC5314 / ATCC MYA-2876) OX=237561 GN=TIP20 PE=4 SV=1	1	11	11	11	10	9	10	9	10	9	18.8	18.8	18.8	90.985	784	784	0	93.9	By MS/MS	By MS/MS	17.3	15.1	158580000	87301000	71278000	19822000	24334000	10	8	18				427	3309;3844;4201;4251;4271;4521;6987;8906;9085;9274;9359	True;True;True;True;True;True;True;True;True;True;True	3460;4015;4016;4384;4435;4455;4712;7342;9348;9532;9730;9819	8883;10189;10190;10191;10192;11069;11187;11188;11234;11823;11824;18396;18397;23539;23540;24013;24014;24525;24526;24722;24723	9272;10497;10498;10499;10500;11350;11462;11463;11501;12054;12055;18688;18689;24081;24082;24551;24552;25082;25264;25265	9272;10498;11350;11462;11501;12054;18688;24081;24551;25082;25264	426;427	131;736	-1
A0A1D8PP94	A0A1D8PP94	3	3	3	tr|A0A1D8PP94|A0A1D8PP94_CANAL Vid27p OS=Candida albicans (strain SC5314 / ATCC MYA-2876) OX=237561 GN=VID27 PE=4 SV=1	1	3	3	3	2	3	2	3	2	3	5.4	5.4	5.4	84.91	745	745	0	22.405	By MS/MS	By MS/MS	3.1	5.4	11499000	5648400	5851100	3134700	4879500	1	3	4				428	830;2122;8849	True;True;True	869;2227;9291	2308;2309;5669;23386;23387	2644;2645;5922;23931	2644;5922;23931			-1
A0A1D8PPA8	A0A1D8PPA8	1	1	1	tr|A0A1D8PPA8|A0A1D8PPA8_CANAL 2-aminoadipate transaminase OS=Candida albicans (strain SC5314 / ATCC MYA-2876) OX=237561 GN=CAALFM_C600210WA PE=4 SV=1	1	1	1	1	1	0	1	0	1	0	2.9	2.9	2.9	46.502	415	415	0.0024793	6.5851	By MS/MS		2.9	0	2811600	2811600	0	0	0	1	0	1				429	9080	TRUE	9527	24004	24543	24543			-1
A0A1D8PPB1	A0A1D8PPB1	1	1	1	tr|A0A1D8PPB1|A0A1D8PPB1_CANAL Ardp OS=Candida albicans (strain SC5314 / ATCC MYA-2876) OX=237561 GN=ARD PE=3 SV=1	1	1	1	1	1	1	1	1	1	1	3.9	3.9	3.9	30.673	281	281	1	-2	By matching	By MS/MS	3.9	3.9	4656200	3093500	1562600	0	0	0	0	0	+			430	1225	TRUE	1285	3397;3398	3727	3727	428	71	-1
A0A1D8PPB2	A0A1D8PPB2	2	2	2	tr|A0A1D8PPB2|A0A1D8PPB2_CANAL Uncharacterized protein OS=Candida albicans (strain SC5314 / ATCC MYA-2876) OX=237561 GN=NUO3 PE=4 SV=1	1	2	2	2	1	2	1	2	1	2	25.5	25.5	25.5	12.339	110	110	0	15.569	By MS/MS	By MS/MS	15.5	25.5	13288000	2451400	10836000	0	0	1	2	3				431	103;6118	True;True	109;6431	291;16145;16146	322;16415;16416	322;16415			-1
A0A1D8PPB9	A0A1D8PPB9	28	28	28	tr|A0A1D8PPB9|A0A1D8PPB9_CANAL non-specific serine/threonine protein kinase OS=Candida albicans (strain SC5314 / ATCC MYA-2876) OX=237561 GN=PKH3 PE=3 SV=1	1	28	28	28	27	27	27	27	27	27	41.9	41.9	41.9	96.463	861	861	0	323.31	By MS/MS	By MS/MS	41.9	41.8	1852000000	972400000	879590000	115750000	129080000	30	31	61				432	864;1005;1106;1275;1545;2017;2098;2236;2412;2818;3173;3282;3383;3756;3939;4028;4612;5586;5929;6144;6924;6938;7258;7287;7487;7602;8654;9176	True;True;True;True;True;True;True;True;True;True;True;True;True;True;True;True;True;True;True;True;True;True;True;True;True;True;True;True	906;1050;1155;1156;1336;1623;2115;2116;2202;2348;2532;2951;3321;3431;3536;3926;4113;4205;4806;5865;6233;6460;7277;7291;7623;7653;7862;7983;9088;9624	2401;2402;2754;2755;3083;3084;3085;3086;3530;3531;4212;4213;5395;5396;5397;5398;5399;5598;5934;5935;6399;6400;7624;7625;8521;8522;8523;8524;8805;8806;8807;8808;9062;9063;9992;9993;10418;10640;10641;10642;12043;12044;12045;12046;14561;14562;15533;15534;16216;16217;18258;18259;18260;18261;18289;18290;19227;19228;19305;19306;19778;19779;19780;19781;20076;20077;22843;22844;22845;22846;22847;24243;242…	2726;2727;3065;3066;3440;3441;3442;3850;3851;4522;5640;5641;5642;5643;5837;6173;6644;6645;7963;7964;8895;8896;8897;9186;9187;9188;9189;9448;9449;10303;10710;10934;10935;12279;12280;12281;12282;14753;14754;15694;15695;16487;16488;18572;18573;18574;18575;18601;18602;19552;19643;19644;20101;20102;20103;20104;20372;23363;23364;23365;24786;24787	2727;3065;3441;3850;4522;5640;5837;6173;6645;7963;8895;9186;9448;10303;10710;10935;12279;14753;15694;16487;18573;18601;19552;19644;20102;20372;23363;24787	429;430;431;432;433;434	151;353;356;357;400;507	-1
A0A1D8PPE0	A0A1D8PPE0	8	8	8	sp|A0A1D8PPE0|RS13_CANAL Small ribosomal subunit protein uS15 OS=Candida albicans (strain SC5314 / ATCC MYA-2876) OX=237561 GN=RPS13 PE=1 SV=1	1	8	8	8	8	8	8	8	8	8	57.6	57.6	57.6	16.946	151	151	0	69.246	By MS/MS	By MS/MS	57.6	57.6	1480800000	862600000	618170000	230280000	237570000	11	11	22				433	2638;2700;4482;5042;5487;7229;8122;9030	True;True;True;True;True;True;True;True	2765;2830;4673;5258;5763;7594;8527;9475	7144;7145;7295;7296;7297;7298;11733;11734;13156;13157;13158;13159;14352;14353;19148;19149;19150;19151;21433;21434;23882;23883	7480;7481;7623;7624;7625;7626;11977;11978;13384;13385;13386;13387;14573;19482;19483;19484;21786;21787;21788;21789;21790;24439	7480;7623;11978;13386;14573;19483;21790;24439			-1
A0A1D8PPE8	A0A1D8PPE8	4	4	4	tr|A0A1D8PPE8|A0A1D8PPE8_CANAL Cox15p OS=Candida albicans (strain SC5314 / ATCC MYA-2876) OX=237561 GN=COX15 PE=3 SV=1	1	4	4	4	2	4	2	4	2	4	8.4	8.4	8.4	53.426	479	479	0	26.779	By MS/MS	By MS/MS	4	8.4	13660000	5936800	7723400	0	0	2	4	6				434	2891;5887;6793;6923	True;True;True;True	3028;6189;7143;7276	7811;7812;15439;17940;18256;18257	8136;8137;15608;18255;18570;18571	8136;15608;18255;18570			-1
A0A1D8PPF9	A0A1D8PPF9	23	23	23	tr|A0A1D8PPF9|A0A1D8PPF9_CANAL Exocyst complex component Sec8 OS=Candida albicans (strain SC5314 / ATCC MYA-2876) OX=237561 GN=SEC8 PE=3 SV=1	1	23	23	23	21	22	21	22	21	22	29.1	29.1	29.1	126.86	1107	1107	0	208.13	By MS/MS	By MS/MS	25.8	27.7	274540000	141470000	133070000	13875000	17608000	16	17	33				435	1340;1527;1795;2022;2883;3213;3278;3472;3563;3645;3715;4196;4439;4813;5279;5703;5745;5897;6755;7213;7877;8448;9239	True;True;True;True;True;True;True;True;True;True;True;True;True;True;True;True;True;True;True;True;True;True;True	1407;1604;1885;2121;3019;3361;3426;3630;3726;3812;3885;4379;4630;5021;5501;5989;6032;6200;7098;7576;8268;8871;9692	3695;4169;4170;4878;4879;5407;5408;7791;7792;7793;8634;8635;8779;9303;9304;9305;9537;9538;9735;9736;9904;9905;11057;11058;11634;12626;12627;13709;13710;14912;14913;15006;15007;15459;15460;17840;17841;19102;19103;20777;20778;22330;22331;24421;24422	4018;4488;5160;5161;5650;8120;8121;8122;9003;9004;9138;9667;9668;9884;10068;10069;10224;10225;11341;11342;11878;12887;13914;15095;15177;15178;15627;15628;18153;18154;19441;19442;21068;22855;24970	4018;4488;5160;5650;8121;9003;9138;9667;9884;10068;10224;11341;11878;12887;13914;15095;15177;15628;18153;19442;21068;22855;24970	435;436;437;438;439	52;97;107;662;1024	-1
A0A1D8PPG7	A0A1D8PPG7	7	7	7	tr|A0A1D8PPG7|A0A1D8PPG7_CANAL Ketol-acid reductoisomerase, mitochondrial OS=Candida albicans (strain SC5314 / ATCC MYA-2876) OX=237561 GN=ILV5 PE=3 SV=1	1	7	7	7	7	7	7	7	7	7	26.8	26.8	26.8	44.848	400	400	0	72.437	By MS/MS	By MS/MS	26.8	26.8	124780000	67043000	57735000	18047000	16958000	5	7	12				436	760;1059;1707;2437;2629;4246;7833	True;True;True;True;True;True;True	798;1106;1790;2558;2755;4430;8224	2069;2070;2932;2933;4659;4660;6457;6458;7123;7124;11173;11174;20678;20679	2343;2344;3285;3286;4968;4969;6699;7461;7462;11444;11445;20979	2344;3285;4968;6699;7461;11445;20979			-1
A0A1D8PPJ3	A0A1D8PPJ3	3	3	3	tr|A0A1D8PPJ3|A0A1D8PPJ3_CANAL RNA helicase OS=Candida albicans (strain SC5314 / ATCC MYA-2876) OX=237561 GN=CAALFM_C601040CA PE=4 SV=1	1	3	3	3	2	3	2	3	2	3	4	4	4	94.195	831	831	0	17.591	By MS/MS	By MS/MS	2.4	4	13684000	6106900	7577500	3942600	5304400	2	2	4				437	2912;9309;9350	True;True;True	3049;9767;9810	7857;24602;24603;24704;24705	8182;25153;25154;25249	8182;25153;25249	440	759	-1
A0A1D8PPL1	A0A1D8PPL1	21	21	21	tr|A0A1D8PPL1|A0A1D8PPL1_CANAL Histone acetyltransferase OS=Candida albicans (strain SC5314 / ATCC MYA-2876) OX=237561 GN=TRA1 PE=4 SV=1	1	21	21	21	19	20	19	20	19	20	7.3	7.3	7.3	437.98	3821	3821	0	129.85	By MS/MS	By MS/MS	6.6	7	119390000	72062000	47330000	7040000	6535200	14	14	28				438	353;1066;1361;1535;2221;2822;3212;3729;3892;4376;4632;4654;4757;4918;5757;6156;7539;7663;7803;7932;8294	True;True;True;True;True;True;True;True;True;True;True;True;True;True;True;True;True;True;True;True;True	370;1113;1428;1613;2327;2955;3360;3899;4065;4564;4826;4849;4963;5131;6046;6472;7917;8045;8194;8324;8710	1061;1062;2947;2948;3742;4193;4194;5893;5894;7632;7633;8632;8633;9937;10297;10298;11479;11480;12141;12142;12196;12197;12466;12467;12468;12469;12874;15040;15041;16272;16273;19920;19921;20218;20219;20613;20614;20937;20938;21963;21964	1378;3297;4061;4506;4507;6139;7970;9002;10253;10602;11723;11724;12413;12414;12470;12471;12714;12715;13112;15206;16587;20235;20509;20510;20918;21271;21272;22519;22520	1378;3297;4061;4506;6139;7970;9002;10253;10602;11723;12413;12470;12714;13112;15206;16587;20235;20509;20918;21272;22520	441;442;443;444;445	826;1943;2457;2608;3304	-1
A0A1D8PPL6	A0A1D8PPL6	1	1	1	tr|A0A1D8PPL6|A0A1D8PPL6_CANAL Acyltransferase OS=Candida albicans (strain SC5314 / ATCC MYA-2876) OX=237561 GN=CAALFM_C601300WA PE=4 SV=1	1	1	1	1	1	1	1	1	1	1	2.2	2.2	2.2	47.692	413	413	0.0055821	6.2827	By MS/MS	By MS/MS	2.2	2.2	4312100	2352800	1959300	0	0	1	1	2				439	3056	TRUE	3202	8261;8262	8652;8653	8652			-1
A0A1D8PPM7	A0A1D8PPM7	7	7	7	tr|A0A1D8PPM7|A0A1D8PPM7_CANAL Alpha-1,6-mannosyltransferase OS=Candida albicans (strain SC5314 / ATCC MYA-2876) OX=237561 GN=HOC1 PE=3 SV=1	1	7	7	7	6	7	6	7	6	7	22.8	22.8	22.8	45.887	395	395	0	53.64	By MS/MS	By MS/MS	18.7	22.8	52798000	32220000	20579000	8597900	6608100	5	5	10				440	942;3450;4600;5100;6319;8680;9169	True;True;True;True;True;True;True	986;3607;4794;5318;6642;9114;9617	2609;2610;9250;9251;12007;12008;13306;13307;16675;16676;16677;16678;22906;24227;24228	2931;9617;12243;12244;13517;16966;16967;16968;23415;24768	2931;9617;12243;13517;16967;23415;24768			-1
A0A1D8PPN6	A0A1D8PPN6	3	3	3	sp|A0A1D8PPN6|RL32_CANAL Large ribosomal subunit protein eL32 OS=Candida albicans (strain SC5314 / ATCC MYA-2876) OX=237561 GN=RPL32 PE=1 SV=1	1	3	3	3	3	3	3	3	3	3	22.9	22.9	22.9	14.956	131	131	0	33.269	By MS/MS	By MS/MS	22.9	22.9	100790000	55728000	45058000	19351000	20831000	4	4	8				441	976;2604;7591	True;True;True	1020;2729;7972	2679;2680;2681;7005;7006;20047;20048;20049;20050	2994;2995;2996;7284;7285;20343;20344;20345	2996;7284;20345			-1
A0A1D8PPP9	A0A1D8PPP9	1	1	1	tr|A0A1D8PPP9|A0A1D8PPP9_CANAL Guanine nucleotide-exchange factor SEC12 OS=Candida albicans (strain SC5314 / ATCC MYA-2876) OX=237561 GN=SEC12 PE=3 SV=1	1	1	1	1	1	1	1	1	1	1	2.3	2.3	2.3	89.794	841	841	0.0027076	10.24	By MS/MS	By MS/MS	2.3	2.3	7267600	5001100	2266500	0	0	1	1	2				442	8235	TRUE	8645	21784;21785	22322;22323	22322			-1
A0A1D8PPQ1	A0A1D8PPQ1	7	7	7	tr|A0A1D8PPQ1|A0A1D8PPQ1_CANAL Tif3p OS=Candida albicans (strain SC5314 / ATCC MYA-2876) OX=237561 GN=TIF3 PE=4 SV=1	1	7	7	7	7	6	7	6	7	6	18	18	18	50.701	455	455	0	57.825	By MS/MS	By MS/MS	18	17.4	65729000	37194000	28535000	10385000	9365700	6	5	11				443	912;2553;4411;4412;5926;6467;8699	True;True;True;True;True;True;True	955;2678;4601;4602;6230;6797;9134	2516;2517;6750;6751;11566;11567;11568;15527;15528;17042;17043;22950;22951	2837;2838;6969;11805;11806;15689;15690;17320;17321;23454;23455	2838;6969;11805;11806;15689;17321;23455			-1
A0A1D8PPQ5	A0A1D8PPQ5	11	11	11	tr|A0A1D8PPQ5|A0A1D8PPQ5_CANAL pyridoxal kinase OS=Candida albicans (strain SC5314 / ATCC MYA-2876) OX=237561 GN=CAALFM_C601750CA PE=3 SV=1	1	11	11	11	11	9	11	9	11	9	35.3	35.3	35.3	33.147	295	295	0	90.263	By MS/MS	By MS/MS	35.3	29.5	1005400000	629960000	375390000	104990000	102240000	12	8	20				444	753;1429;1711;3303;3439;3440;3818;4226;5678;6824;7147	True;True;True;True;True;True;True;True;True;True;True	791;1501;1794;3454;3596;3597;3989;4410;5964;7174;7508	2055;2056;3907;3908;4667;4668;8859;8860;9228;9229;9230;10128;10129;11128;11129;14835;18011;18012;18013;18921;18922;18923;18924	2329;2330;4218;4219;4975;9236;9237;9598;9599;9600;10439;11400;11401;15013;18325;18326;19247;19248;19249;19250	2329;4219;4975;9236;9598;9600;10439;11401;15013;18325;19248			-1
A0A1D8PPR4	A0A1D8PPR4	11	11	11	tr|A0A1D8PPR4|A0A1D8PPR4_CANAL Yhm1p OS=Candida albicans (strain SC5314 / ATCC MYA-2876) OX=237561 GN=YHM1 PE=3 SV=1	1	11	11	11	10	11	10	11	10	11	43.1	43.1	43.1	33.191	304	304	0	95.865	By MS/MS	By MS/MS	39.8	43.1	719190000	427930000	291260000	92486000	86857000	10	9	19				445	1187;1918;2895;3392;5186;5486;5535;5558;6559;8503;8753	True;True;True;True;True;True;True;True;True;True;True	1241;2010;3032;3545;5406;5762;5813;5836;6892;8930;9193	3284;5154;5155;7821;7822;9082;9083;13520;13521;14350;14351;14453;14454;14494;14495;14496;17322;17323;17324;22465;22466;23103;23104	3614;5424;5425;8142;8143;9466;9467;13747;14571;14572;14663;14664;14695;14696;17645;17646;22986;22987;23620	3614;5424;8142;9466;13747;14571;14663;14695;17645;22987;23620	446	182	-1
A0A1D8PPS1	A0A1D8PPS1	2	2	2	sp|A0A1D8PPS1|RL25_CANAL Large ribosomal subunit protein uL23 OS=Candida albicans (strain SC5314 / ATCC MYA-2876) OX=237561 GN=RPL25 PE=1 SV=1	1	2	2	2	2	2	2	2	2	2	18.3	18.3	18.3	15.842	142	142	0	23.925	By MS/MS	By MS/MS	18.3	18.3	64360000	36304000	28056000	19918000	21755000	2	1	3				446	3411;5139	True;True	3566;5359	9140;9141;13393;13394	9519;9520;13619;13620	9519;13620	447	73	-1
A0A1D8PPS9	A0A1D8PPS9	68	68	68	tr|A0A1D8PPS9|A0A1D8PPS9_CANAL Clathrin heavy chain (Fragment) OS=Candida albicans (strain SC5314 / ATCC MYA-2876) OX=237561 GN=CHC1 PE=3 SV=1	1	68	68	68	64	65	64	65	64	65	53.9	53.9	53.9	188.4	1660	1660	0	323.31	By MS/MS	By MS/MS	51.8	50.4	4048800000	2252800000	1796000000	93492000	96163000	88	85	173				447	157;168;209;279;322;421;1104;1122;1371;1445;1675;1676;1773;1824;1965;2005;2041;2042;2199;2381;2560;2572;2684;2939;3100;3366;3391;3473;3540;3614;3752;3882;3974;4132;4155;4178;4192;5026;5146;5254;5488;5526;5654;5775;5803;5976;6132;6290;6405;6603;6641;6771;6858;7069;7375;7501;7680;7874;8397;8489;8546;8712;8772;8820;8993;9065;9070;9286	True;True;True;True;True;True;True;True;True;True;True;True;True;True;True;True;True;True;True;True;True;True;True;True;True;True;True;True;True;True;True;True;True;True;True;True;True;True;True;True;True;True;True;True;True;True;True;True;True;True;True;True;True;True;True;True;True;True;True;True;True;True;True;True;True;True;True;True	165;166;177;178;220;294;339;445;1153;1172;1439;1518;1753;1754;1862;1916;2061;2103;2141;2142;2305;2501;2685;2697;2812;2813;3079;3247;3518;3519;3544;3631;3701;3780;3922;4055;4149;4313;4336;4360;4374;5242;5366;5476;5764;5765;5804;5940;6070;6101;6280;6446;6611;6730;6939;6978;7116;7208;7429;7745;7876;8063;8265;8818;8916;8974;9147;9212;9261;9437;9512;9517;9743	422;423;424;425;426;427;428;429;430;431;432;504;505;506;507;691;692;859;860;861;862;993;994;1232;1233;1234;1235;3079;3080;3121;3122;3772;3954;3955;4563;4564;4565;4566;4567;4568;4819;4820;4821;4822;4941;4942;5265;5266;5368;5369;5453;5454;5455;5456;5457;5458;5849;5850;6324;6325;6326;6327;6328;6764;6765;6766;6767;6897;6898;7245;7246;7247;7248;7249;7250;7922;7923;8358;8359;9019;9020;9021;9022;9023;90…	446;447;448;449;450;451;452;453;454;455;538;539;1026;1027;1178;1179;1180;1181;1315;1316;1532;1533;1534;1535;3437;3438;3470;3471;4086;4264;4265;4881;4882;4883;4884;4885;5111;5112;5113;5217;5218;5522;5523;5613;5614;5696;5697;5698;5699;5700;5701;6099;6100;6575;6576;6577;6578;6981;6982;6983;6984;7168;7169;7573;7574;7575;7576;7577;8248;8249;8738;8739;9408;9409;9410;9411;9412;9465;9669;9670;9842;9843;1…	449;539;1026;1178;1315;1534;3438;3470;4086;4264;4882;4884;5111;5218;5522;5614;5697;5699;6099;6575;6983;7169;7574;8248;8738;9409;9465;9670;9842;10002;10296;10578;10812;11201;11253;11295;11325;13354;13631;13871;14575;14647;14934;15290;15350;15902;16461;16901;17166;17740;17886;18183;18401;19030;19869;20132;20545;21063;22738;22952;23112;23479;23657;23850;24309;24513;24523;25105	448;449;450;451;452;453;454;455;456;457;458;459	66;73;105;232;290;606;836;998;1007;1030;1161;1414	-1
A0A1D8PPT0	A0A1D8PPT0	5	5	5	tr|A0A1D8PPT0|A0A1D8PPT0_CANAL Phosphatidylinositol 4,5-bisphosphate-binding protein OS=Candida albicans (strain SC5314 / ATCC MYA-2876) OX=237561 GN=SLM2 PE=4 SV=1	1	5	5	5	5	4	5	4	5	4	7.5	7.5	7.5	90.264	798	798	0	50.16	By MS/MS	By MS/MS	7.5	5	39118000	24474000	14644000	5938400	8205400	4	2	6				448	1069;4285;5556;6406;7127	True;True;True;True;True	1116;4469;5834;6731;7488	2954;2955;11270;11271;14490;14491;16888;18881;18882	3301;3302;11533;11534;14693;17169;19206;19207	3302;11534;14693;17169;19206			-1
A0A1D8PPT5	A0A1D8PPT5	5	5	5	sp|A0A1D8PPT5|RL23A_CANAL Large ribosomal subunit protein uL14 OS=Candida albicans (strain SC5314 / ATCC MYA-2876) OX=237561 GN=RPL23A PE=1 SV=1	1	5	5	5	5	5	5	5	5	5	44.5	44.5	44.5	14.474	137	137	0	43.151	By MS/MS	By MS/MS	44.5	44.5	252870000	135660000	117200000	45149000	47924000	6	7	13				449	2779;4831;5424;5762;8574	True;True;True;True;True	2912;5041;5042;5686;6051;9005;9006	7495;7496;7497;12673;12674;12675;12676;14180;14181;15053;15054;22652;22653;22654;22655	7807;7808;12925;12926;12927;14416;14417;15216;15217;23186;23187;23188;23189	7807;12925;14416;15216;23187	460;461;462;463;464	13;23;57;59;74	-1
A0A1D8PPU3	A0A1D8PPU3	2	2	2	tr|A0A1D8PPU3|A0A1D8PPU3_CANAL Vacuolar protein sorting-associated protein 68 OS=Candida albicans (strain SC5314 / ATCC MYA-2876) OX=237561 GN=CAALFM_C602180WA PE=3 SV=1	1	2	2	2	2	2	2	2	2	2	10.5	10.5	10.5	19.801	181	181	0	13.418	By MS/MS	By MS/MS	10.5	10.5	41433000	21263000	20170000	10167000	14738000	2	2	4				450	1964;5305	True;True	2060;5536	5261;5262;5263;5264;13798;13799	5520;5521;13995;13996	5520;13996	465	1	-1
A0A1D8PPU9	A0A1D8PPU9	16	16	16	tr|A0A1D8PPU9|A0A1D8PPU9_CANAL Protein kinase domain-containing protein OS=Candida albicans (strain SC5314 / ATCC MYA-2876) OX=237561 GN=CAALFM_C602160WA PE=4 SV=1	1	16	16	16	16	15	16	15	16	15	46.6	46.6	46.6	64.132	556	556	0	183.78	By MS/MS	By MS/MS	46.6	42.6	658390000	363930000	294470000	48331000	54773000	17	15	32				451	1541;1985;1995;2555;3470;4957;5089;5937;6297;6414;7325;7398;7476;8020;8608;8913	True;True;True;True;True;True;True;True;True;True;True;True;True;True;True;True	1619;2081;2093;2680;3628;5171;5306;6241;6618;6739;7693;7769;7850;8417;9040;9355	4205;5311;5312;5313;5343;5344;6754;6755;9299;9300;12963;12964;13282;13283;13284;13285;15551;15552;16617;16618;16904;16905;16906;16907;19392;19393;19575;19576;19577;19752;19753;21162;21163;22728;22729;23557;23558	4516;5560;5561;5586;5587;6972;9664;9665;13197;13198;13496;13497;13498;15709;15710;16912;16913;17185;17186;17187;17188;19728;19729;19913;19914;20076;20077;21510;23250;23251;24095;24096	4516;5560;5586;6972;9665;13198;13496;15710;16912;17188;19728;19913;20077;21510;23250;24096	466;467;468;469;470;471	74;175;324;358;427;431	-1
A0A1D8PPV5	A0A1D8PPV5	15	15	15	tr|A0A1D8PPV5|A0A1D8PPV5_CANAL Coatomer subunit beta OS=Candida albicans (strain SC5314 / ATCC MYA-2876) OX=237561 GN=SEC27 PE=3 SV=1	1	15	15	15	14	15	14	15	14	15	18.6	18.6	18.6	106.16	939	939	0	121.82	By MS/MS	By MS/MS	17.6	18.6	273660000	154610000	119050000	19502000	20977000	10	13	23				452	860;990;2411;2470;3204;3266;4127;4408;5988;6000;6970;7025;7030;8828;9317	True;True;True;True;True;True;True;True;True;True;True;True;True;True;True	902;1035;2531;2592;3352;3414;4308;4598;6295;6308;7324;7384;7390;9269;9775	2394;2717;2718;6397;6398;6543;6544;8606;8607;8750;8751;10897;10898;11558;11559;15749;15750;15784;15785;18362;18363;18495;18496;18505;18506;23320;23321;23322;24617;24618	2720;3030;3031;6643;6787;8974;8975;9113;11193;11194;11797;11798;15977;15978;16011;18661;18786;18787;18795;18796;23865;23866;25167	2720;3031;6643;6787;8974;9113;11194;11797;15977;16011;18661;18786;18795;23865;25167	472	307	-1
A0A1D8PPV6	A0A1D8PPV6	1	1	1	tr|A0A1D8PPV6|A0A1D8PPV6_CANAL Uncharacterized protein OS=Candida albicans (strain SC5314 / ATCC MYA-2876) OX=237561 GN=CAALFM_C602330WA PE=4 SV=1	1	1	1	1	1	0	1	0	1	0	10.2	10.2	10.2	19.652	186	186	0	11.579	By MS/MS		10.2	0	0	0	0	0	0	1	0	1				453	1507	TRUE	1582	4110	4423	4423			-1
A0A1D8PPW1	A0A1D8PPW1	7	7	7	tr|A0A1D8PPW1|A0A1D8PPW1_CANAL Small ribosomal subunit protein mS29 OS=Candida albicans (strain SC5314 / ATCC MYA-2876) OX=237561 GN=CAALFM_C602370CA PE=3 SV=1	1	7	7	7	7	6	7	6	7	6	17.2	17.2	17.2	54.696	483	483	0	49.994	By MS/MS	By MS/MS	17.2	15.7	78685000	49012000	29674000	10029000	9575900	6	5	11				454	434;3518;3881;5728;7193;8085;8396	True;True;True;True;True;True;True	458;3678;4054;6014;7556;8487;8817	1267;1268;9430;9431;10274;14965;14966;14967;14968;19042;19043;21334;21335;22203;22204	1563;9790;10576;15140;15141;15142;19370;19371;21685;21686;22733;22734	1563;9790;10576;15141;19371;21685;22734			-1
A0A1D8PPX2	A0A1D8PPX2	2	2	2	tr|A0A1D8PPX2|A0A1D8PPX2_CANAL Signal recognition particle subunit SRP72 OS=Candida albicans (strain SC5314 / ATCC MYA-2876) OX=237561 GN=CAALFM_C602470WA PE=3 SV=1	1	2	2	2	2	1	2	1	2	1	4.1	4.1	4.1	71.619	635	635	0	12.766	By MS/MS	By MS/MS	4.1	1.7	11309000	8743300	2565900	0	0	1	1	2				455	5065;9122	True;True	5282;9570	13223;24111;24112	13442;24653;24654	13442;24653			-1
A0A1D8PPX8	A0A1D8PPX8	2	2	2	tr|A0A1D8PPX8|A0A1D8PPX8_CANAL Sec20p OS=Candida albicans (strain SC5314 / ATCC MYA-2876) OX=237561 GN=SEC20 PE=4 SV=1	1	2	2	2	2	2	2	2	2	2	8.1	8.1	8.1	38.723	332	332	0	21.282	By MS/MS	By MS/MS	8.1	8.1	15564000	11359000	4205200	0	0	1	2	3				456	1654;4780	True;True	1732;4986	4496;4497;12532;12533	4809;4810;12785;12786	4809;12785			-1
A0A1D8PPY6	A0A1D8PPY6	4	4	4	tr|A0A1D8PPY6|A0A1D8PPY6_CANAL RRM domain-containing protein OS=Candida albicans (strain SC5314 / ATCC MYA-2876) OX=237561 GN=CAALFM_C602690CA PE=4 SV=1	1	4	4	4	4	2	4	2	4	2	14.1	14.1	14.1	71.356	644	644	0	39.903	By MS/MS	By MS/MS	14.1	6.2	25362000	19741000	5621300	8245700	5356900	3	2	5				457	1421;5933;6805;8159	True;True;True;True	1493;6237;7155;8567	3892;15541;15542;17963;21576;21577	4206;15702;18275;22076;22077	4206;15702;18275;22076			-1
A0A1D8PPZ2	A0A1D8PPZ2	3	3	3	tr|A0A1D8PPZ2|A0A1D8PPZ2_CANAL SNAP receptor OS=Candida albicans (strain SC5314 / ATCC MYA-2876) OX=237561 GN=CAALFM_C602680WA PE=3 SV=1	1	3	3	3	2	2	2	2	2	2	18.9	18.9	18.9	32.088	280	280	0	31.212	By MS/MS	By MS/MS	13.2	12.9	25036000	15006000	10030000	0	0	2	2	4				458	4438;4669;6076	True;True;True	4629;4866;6386	11633;12230;12231;16032	11877;12502;12503;16301	11877;12502;16301			-1
A0A1D8PQ10	A0A1D8PQ10	2	2	2	tr|A0A1D8PQ10|A0A1D8PQ10_CANAL Vps51p OS=Candida albicans (strain SC5314 / ATCC MYA-2876) OX=237561 GN=VPS51 PE=4 SV=1	1	2	2	2	2	2	2	2	2	2	6.6	6.6	6.6	34.853	316	316	0	14.314	By MS/MS	By MS/MS	6.6	6.6	9205700	6797400	2408400	0	0	2	1	3				459	1737;3730	True;True	1823;3900	4736;4737;9938;9939	5036;10254;10255	5036;10254			-1
A0A1D8PQ25	A0A1D8PQ25	13	13	13	tr|A0A1D8PQ25|A0A1D8PQ25_CANAL DNA-directed DNA polymerase OS=Candida albicans (strain SC5314 / ATCC MYA-2876) OX=237561 GN=POL5 PE=3 SV=1	1	13	13	13	12	10	12	10	12	10	14	14	14	121.61	1055	1055	0	88.564	By MS/MS	By MS/MS	12.9	10.8	87908000	50144000	37764000	7561100	11643000	8	6	14				460	1817;2253;3120;4124;4571;4597;4761;4849;4952;5185;6195;6196;8480	True;True;True;True;True;True;True;True;True;True;True;True;True	1909;2365;3267;4305;4765;4791;4967;5060;5166;5405;6514;6515;8905	4926;5973;5974;8405;10891;10892;11942;11943;12001;12002;12475;12710;12711;12954;12955;13518;13519;16370;16371;16372;22407;22408	5202;6209;6210;8783;11188;12183;12184;12238;12721;12961;12962;13190;13746;16676;16677;22927	5202;6209;8783;11188;12184;12238;12721;12961;13190;13746;16676;16677;22927			-1
A0A1D8PQ26	A0A1D8PQ26	43	43	43	tr|A0A1D8PQ26|A0A1D8PQ26_CANAL Adenosine kinase OS=Candida albicans (strain SC5314 / ATCC MYA-2876) OX=237561 GN=ADO1 PE=3 SV=1	1	43	43	43	43	40	43	40	43	40	97.1	97.1	97.1	38.254	347	347	0	323.31	By MS/MS	By MS/MS	97.1	97.1	399320000000	225490000000	173830000000	37401000000	29583000000	645	499	1144				461	182;696;798;1041;1082;1146;1147;1268;1569;1850;2452;2453;2454;3017;3018;3019;4605;4606;4811;4812;5161;5162;5163;6034;6078;6470;6471;6640;7201;7202;7427;7963;8077;8078;8079;8137;8138;8139;8295;8296;8779;8987;9272	True;True;True;True;True;True;True;True;True;True;True;True;True;True;True;True;True;True;True;True;True;True;True;True;True;True;True;True;True;True;True;True;True;True;True;True;True;True;True;True;True;True;True	192;732;837;1088;1131;1197;1198;1328;1647;1942;2573;2574;2575;3159;3160;3161;3162;3163;4799;4800;5019;5020;5381;5382;5383;6343;6388;6800;6801;6977;7564;7565;7798;8357;8478;8479;8480;8542;8543;8544;8711;8712;9219;9430;9728	579;580;581;582;583;584;585;586;587;588;589;590;591;592;593;594;595;596;597;598;599;600;601;602;603;604;605;606;607;608;609;610;611;612;613;614;615;616;617;618;619;620;621;622;623;624;1911;1912;1913;1914;1915;1916;1917;2164;2165;2166;2167;2168;2169;2170;2171;2172;2173;2174;2175;2176;2177;2178;2179;2180;2181;2182;2183;2184;2185;2186;2187;2188;2189;2190;2191;2192;2193;2194;2195;2196;2197;2198;2199;…	810;811;812;813;814;815;816;817;818;819;820;821;822;823;824;825;826;827;828;829;830;831;832;833;834;835;836;837;838;839;840;841;842;843;844;845;846;847;848;849;850;851;852;853;854;855;856;857;858;859;860;861;862;863;864;865;866;867;868;869;870;871;872;873;874;875;876;877;878;879;880;881;882;883;884;885;886;887;888;889;890;891;892;893;894;895;896;897;898;899;900;901;902;903;904;905;906;907;908;909…	835;2184;2512;3191;3357;3519;3544;3813;4587;5288;6727;6737;6743;8511;8568;8570;12267;12269;12853;12886;13681;13700;13701;16207;16306;17332;17414;17821;19393;19396;19964;21362;21661;21667;21669;21915;21948;21953;22521;22525;23671;24286;25074	473	43	-1
A0A1D8PQ38	A0A1D8PQ38	3	3	3	tr|A0A1D8PQ38|A0A1D8PQ38_CANAL Uncharacterized protein OS=Candida albicans (strain SC5314 / ATCC MYA-2876) OX=237561 GN=CAALFM_C603130WA PE=3 SV=1	1	3	3	3	3	3	3	3	3	3	47.6	47.6	47.6	6.7477	63	63	0	22.833	By MS/MS	By MS/MS	47.6	47.6	242400000	146930000	95465000	87062000	83494000	2	2	4				462	299;6151;6271	True;True;True	314;6467;6592	910;911;16263;16264;16561;16562	1227;1228;16580;16861	1228;16580;16861			-1
A0A1D8PQ59	A0A1D8PQ59	26	26	26	tr|A0A1D8PQ59|A0A1D8PQ59_CANAL 1,4-alpha-glucan-branching enzyme OS=Candida albicans (strain SC5314 / ATCC MYA-2876) OX=237561 GN=GLC3 PE=3 SV=1	1	26	26	26	26	24	26	24	26	24	49.6	49.6	49.6	78.618	684	684	0	323.31	By MS/MS	By MS/MS	49.6	46.9	1772800000	1002300000	770550000	93203000	102510000	32	29	61				463	1616;1701;1993;2724;3009;3313;3874;3981;4214;4334;4469;4470;4779;5020;5202;5575;5589;5950;6249;6274;7124;7253;7580;7647;9058;9201	True;True;True;True;True;True;True;True;True;True;True;True;True;True;True;True;True;True;True;True;True;True;True;True;True;True	1694;1783;1784;2090;2091;2856;3151;3464;4047;4156;4398;4522;4660;4661;4985;5235;5236;5422;5854;5868;6254;6570;6595;7485;7618;7961;8029;9505;9649	4414;4415;4416;4639;4640;4641;4642;4643;4644;4645;4646;4647;4648;5335;5336;5337;5338;7360;8132;8133;8891;8892;10259;10260;10531;11103;11104;11375;11376;11706;11707;11708;11709;11710;11711;12530;12531;13109;13110;13111;13112;13551;13552;13553;13554;14530;14531;14569;14570;15578;15579;16513;16514;16567;16568;18876;18877;19209;19210;19211;19212;20022;20023;20189;20190;23954;23955;24296;24297	4731;4732;4733;4952;4953;4954;4955;4956;4957;4958;4959;4960;5579;5580;5581;7682;8483;8484;9279;9280;10559;10560;10828;11379;11380;11627;11628;11953;11954;11955;11956;11957;12783;12784;13340;13341;13342;13774;13775;13776;13777;14726;14727;14759;15732;15733;16821;16822;16866;16867;19201;19202;19537;19538;19539;20322;20323;20484;24503;24504;24835;24836	4731;4955;5580;7682;8483;9280;10560;10828;11379;11627;11955;11957;12783;13340;13775;14726;14759;15733;16821;16866;19201;19538;20323;20484;24504;24835	474;475;476;477;478;479;480	265;288;348;427;432;489;493	-1
A0A1D8PQ62	A0A1D8PQ62	2	2	2	tr|A0A1D8PQ62|A0A1D8PQ62_CANAL Mitochondrial thiamine pyrophosphate carrier 1 OS=Candida albicans (strain SC5314 / ATCC MYA-2876) OX=237561 GN=CAALFM_C603390WA PE=3 SV=1	1	2	2	2	2	2	2	2	2	2	12	12	12	33.589	309	309	0	18.839	By MS/MS	By MS/MS	12	12	11402000	6005300	5396300	3704900	5126300	2	2	4				464	1763;2819	True;True	1851;2952	4797;4798;7626;7627	5088;5089;7965;7966	5088;7965	481	92	-1
A0A1D8PQ82	A0A1D8PQ82	5	5	5	tr|A0A1D8PQ82|A0A1D8PQ82_CANAL Nucleolar GTP-binding protein 2 OS=Candida albicans (strain SC5314 / ATCC MYA-2876) OX=237561 GN=NOG2 PE=3 SV=1	1	5	5	5	5	5	5	5	5	5	9.9	9.9	9.9	61.211	533	533	0	41.192	By MS/MS	By MS/MS	9.9	9.9	45131000	25533000	19598000	7041200	8276700	3	4	7				465	7;2023;2800;3823;7377	True;True;True;True;True	7;2122;2933;3994;7747	18;19;5409;5410;7575;7576;10138;10139;19529;19530	16;17;5651;7915;10448;19873;19874	16;5651;7915;10448;19873			-1
A0A1D8PQA2	A0A1D8PQA2	3	3	3	tr|A0A1D8PQA2|A0A1D8PQA2_CANAL Linker nucleoporin OS=Candida albicans (strain SC5314 / ATCC MYA-2876) OX=237561 GN=NUP82 PE=4 SV=1	1	3	3	3	2	1	2	1	2	1	5.8	5.8	5.8	89.142	798	798	0	17.332	By MS/MS	By MS/MS	4.3	1.5	4180100	4180100	0	0	0	2	1	3				466	6090;7106;7371	True;True;True	6403;7467;7741	16081;18843;19516	16356;19174;19861	16356;19174;19861			-1
A0A1D8PQA6	A0A1D8PQA6	18	18	18	tr|A0A1D8PQA6|A0A1D8PQA6_CANAL AMP-activated serine/threonine-protein kinase regulatory subunit OS=Candida albicans (strain SC5314 / ATCC MYA-2876) OX=237561 GN=SNF4 PE=4 SV=1	1	18	18	18	18	17	18	17	18	17	67	67	67	37.685	336	336	0	248.72	By MS/MS	By MS/MS	67	66.7	1923000000	1089200000	833840000	155760000	157290000	26	19	45				467	259;1557;2372;2571;3627;4351;4504;4534;5061;5064;5740;5741;6656;6682;6808;7154;7679;8068	True;True;True;True;True;True;True;True;True;True;True;True;True;True;True;True;True;True	273;1635;2492;2696;3793;4539;4695;4725;5277;5280;5281;6026;6027;6993;7021;7158;7515;8061;8062;8469	807;808;4242;4243;6303;6304;6895;6896;9691;9692;11415;11416;11783;11784;11785;11786;11851;11852;11853;13206;13207;13208;13209;13210;13216;13217;13218;13219;13220;13221;13222;14992;14993;14994;17579;17580;17640;17641;17642;17643;17971;17972;17973;17974;18937;18938;18939;18940;20253;20254;20255;20256;20257;20258;21287;21288	1130;1131;4558;4559;6556;7166;7167;10030;11659;11660;12016;12017;12018;12019;12020;12021;12077;12078;12079;13430;13431;13432;13433;13438;13439;13440;13441;15164;15165;15166;17907;17964;17965;17966;18282;18283;18284;18285;19265;19266;19267;20540;20541;20542;20543;20544;21633;21634	1130;4559;6556;7167;10030;11660;12017;12077;13431;13440;15164;15166;17907;17966;18283;19265;20542;21634	482;483	263;298	-1
A0A1D8PQB0	A0A1D8PQB0	2	2	2	tr|A0A1D8PQB0|A0A1D8PQB0_CANAL E3 ubiquitin-protein ligase listerin OS=Candida albicans (strain SC5314 / ATCC MYA-2876) OX=237561 GN=CAALFM_C604060WA PE=3 SV=1	1	2	2	2	2	2	2	2	2	2	2.5	2.5	2.5	102.03	878	878	0	12.771	By MS/MS	By MS/MS	2.5	2.5	7680700	4721900	2958900	3301300	2939700	2	1	3				468	6016;7372	True;True	6324;7742	15822;15823;19517;19518	16051;16052;19862	16051;19862			-1
A0A1D8PQC8	A0A1D8PQC8	14	14	14	tr|A0A1D8PQC8|A0A1D8PQC8_CANAL NTF2 domain-containing protein OS=Candida albicans (strain SC5314 / ATCC MYA-2876) OX=237561 GN=CAALFM_C604290WA PE=4 SV=1	1	14	14	14	12	13	12	13	12	13	34.6	34.6	34.6	67.084	622	622	0	146.38	By MS/MS	By MS/MS	30.2	33.1	264420000	140500000	123910000	23213000	26974000	13	13	26				469	543;1224;1366;1837;3999;6102;6135;6520;7356;7572;7621;7767;8114;8602	True;True;True;True;True;True;True;True;True;True;True;True;True;True	571;1284;1434;1929;4176;6415;6449;6852;7725;7952;8002;8157;8518;9034	1548;1549;3395;3396;3758;4978;4979;10574;10575;10576;10577;16110;16190;16191;17224;17225;19486;19487;20000;20117;20118;20489;20490;21415;21416;21417;22714;22715	1837;1838;3725;3726;4074;5262;10876;10877;10878;10879;16382;16465;16466;17546;17547;19832;19833;20301;20409;20764;20765;21772;21773;21774;23237;23238	1837;3726;4074;5262;10878;16382;16466;17546;19832;20301;20409;20764;21774;23237			-1
A0A1D8PQD2	A0A1D8PQD2	17	17	17	tr|A0A1D8PQD2|A0A1D8PQD2_CANAL CCR4-NOT core subunit OS=Candida albicans (strain SC5314 / ATCC MYA-2876) OX=237561 GN=CDC39 PE=4 SV=1	1	17	17	17	16	16	16	16	16	16	11.2	11.2	11.2	228.52	2016	2016	0	136.88	By MS/MS	By MS/MS	10.5	10.2	200830000	119110000	81716000	28822000	32421000	13	14	27				470	653;944;1591;1973;2305;3641;4599;4762;4838;4874;5585;5612;5706;5736;7824;8347;8785	True;True;True;True;True;True;True;True;True;True;True;True;True;True;True;True;True	685;988;1669;2069;2420;3808;4793;4968;5049;5085;5864;5897;5992;6022;8215;8764;9225	1803;1804;2612;2613;2614;2615;4366;4367;5281;5282;6101;6102;9725;9726;12005;12006;12476;12477;12689;12766;12767;14559;14560;14665;14666;14920;14921;14985;14986;20662;22084;22085;23222;23223	2077;2078;2933;2934;2935;4692;5535;5536;6327;10059;10060;12241;12242;12722;12940;13009;13010;14752;14848;14849;14850;15102;15103;15158;20966;22624;23779;23780	2078;2933;4692;5535;6327;10059;12241;12722;12940;13009;14752;14849;15102;15158;20966;22624;23780	484	669	-1
A0A1D8PQD6	A0A1D8PQD6	2	2	2	tr|A0A1D8PQD6|A0A1D8PQD6_CANAL Nop8p OS=Candida albicans (strain SC5314 / ATCC MYA-2876) OX=237561 GN=NOP8 PE=4 SV=1	1	2	2	2	2	1	2	1	2	1	3.5	3.5	3.5	79.479	688	688	0	12.871	By MS/MS	By MS/MS	3.5	2	10440000	7340000	3099800	0	0	1	1	2				471	4389;6734	True;True	4577;7077	11512;11513;17795	11753;18107	11753;18107			-1
A0A1D8PQE0	A0A1D8PQE0	3	3	3	tr|A0A1D8PQE0|A0A1D8PQE0_CANAL Dol-P-Man:Man(5)GlcNAc(2)-PP-Dol alpha-1,3-mannosyltransferase OS=Candida albicans (strain SC5314 / ATCC MYA-2876) OX=237561 GN=CAALFM_C604340WA PE=4 SV=1	1	3	3	3	3	3	3	3	3	3	7.7	7.7	7.7	59.598	519	519	0	18.12	By MS/MS	By MS/MS	7.7	7.7	20056000	11948000	8108500	6698200	5461200	2	0	2				472	6068;7042;8866	True;True;True	6377;7402;9308	16008;16009;18604;18605;23423;23424	16280;18932;23964;23965	16280;18932;23965			-1
A0A1D8PQG0;Q59RG0	A0A1D8PQG0	5;1	5;1	5;1	sp|A0A1D8PQG0|NAG3_CANAL Major facilitator superfamily multidrug transporter NAG3 OS=Candida albicans (strain SC5314 / ATCC MYA-2876) OX=237561 GN=NAG3 PE=2 SV=1	2	5	5	5	5	4	5	4	5	4	15.2	15.2	15.2	62.603	561	561;581	0	39.595	By MS/MS	By MS/MS	15.2	10.3	174090000	89977000	84110000	25689000	31336000	5	4	9				473	3849;4451;5176;6885;8316	True;True;True;True;True	4021;4642;5396;7238;8732	10201;10202;10203;10204;11657;13494;13495;18170;18171;18172;22009;22010	10508;10509;10510;10511;11900;13726;18479;18480;22559	10508;11900;13726;18479;22559	485	222	-1;-1
A0A1D8PQI3	A0A1D8PQI3	6	6	6	tr|A0A1D8PQI3|A0A1D8PQI3_CANAL Telomere length regulation protein conserved domain-containing protein OS=Candida albicans (strain SC5314 / ATCC MYA-2876) OX=237561 GN=CAALFM_C700210CA PE=3 SV=1	1	6	6	6	3	5	3	5	3	5	10.3	10.3	10.3	89.328	788	788	0	43.374	By MS/MS	By MS/MS	5.1	7.9	21517000	8906400	12611000	4293100	7098500	2	5	7				474	1626;2536;5047;5545;6772;8329	True;True;True;True;True;True	1704;2660;5263;5823;7117;8745	4435;6703;13173;13174;13175;14470;17878;22033;22034	4753;6927;13401;13402;14677;18184;22578;22579	4753;6927;13401;14677;18184;22579			-1
A0A1D8PQJ1	A0A1D8PQJ1	3	3	3	tr|A0A1D8PQJ1|A0A1D8PQJ1_CANAL RRM domain-containing protein OS=Candida albicans (strain SC5314 / ATCC MYA-2876) OX=237561 GN=CAALFM_C700250CA PE=4 SV=1	1	3	3	3	3	3	3	3	3	3	20.3	20.3	20.3	20.515	187	187	0	21.139	By matching	By MS/MS	20.3	20.3	22062000	12664000	9397500	6362300	7221700	0	2	2				475	1613;1614;2507	True;True;True	1691;1692;2630	4409;4410;4411;4412;6639;6640	4728;4729;6871	4728;4729;6871			-1
A0A1D8PQJ7	A0A1D8PQJ7	2	2	2	tr|A0A1D8PQJ7|A0A1D8PQJ7_CANAL Importin N-terminal domain-containing protein OS=Candida albicans (strain SC5314 / ATCC MYA-2876) OX=237561 GN=CAALFM_C700340CA PE=4 SV=1	1	2	2	2	0	2	0	2	0	2	3.2	3.2	3.2	108.99	971	971	0	13.562		By MS/MS	0	3.2	849020	0	849020	0	0	0	2	2				476	2203;7386	True;True	2309;7756	5857;19546	6105;19889	6105;19889			-1
A0A1D8PQJ8	A0A1D8PQJ8	11	11	11	tr|A0A1D8PQJ8|A0A1D8PQJ8_CANAL Uncharacterized protein OS=Candida albicans (strain SC5314 / ATCC MYA-2876) OX=237561 GN=CAALFM_C700350CA PE=4 SV=1	1	11	11	11	9	11	9	11	9	11	30.1	30.1	30.1	50.434	439	439	0	93.688	By MS/MS	By MS/MS	24.4	30.1	214120000	116110000	98012000	19668000	23141000	8	9	17				477	410;504;859;1150;1494;1910;6234;6392;6484;6490;7249	True;True;True;True;True;True;True;True;True;True;True	434;530;901;1201;1569;2002;6553;6717;6814;6820;7614	1212;1213;1453;1454;2392;2393;3206;3207;4087;4088;5141;5142;16471;16472;16854;16855;17121;17122;17130;19204	1514;1515;1737;1738;2718;2719;3547;3548;4405;5415;16782;17139;17140;17438;17439;17447;19533	1515;1738;2718;3547;4405;5415;16782;17140;17439;17447;19533			-1
A0A1D8PQK1	A0A1D8PQK1	2	2	2	tr|A0A1D8PQK1|A0A1D8PQK1_CANAL Mitochondrial thiamine pyrophosphate carrier 1 OS=Candida albicans (strain SC5314 / ATCC MYA-2876) OX=237561 GN=CAALFM_C700380WA PE=3 SV=1	1	2	2	2	2	2	2	2	2	2	8.8	8.8	8.8	29.71	272	272	0	13.014	By MS/MS	By MS/MS	8.8	8.8	22266000	13920000	8345600	10710000	8830300	1	2	3				478	1537;3720	True;True	1615;3890	4197;4198;9914;9915	4509;4510;10232	4509;10232	486	160	-1
A0A1D8PQK6	A0A1D8PQK6	5	5	5	tr|A0A1D8PQK6|A0A1D8PQK6_CANAL Calcium-transporting ATPase OS=Candida albicans (strain SC5314 / ATCC MYA-2876) OX=237561 GN=PMR1 PE=3 SV=1	1	5	5	5	5	3	5	3	5	3	7.2	7.2	7.2	100.87	917	917	0	44.853	By MS/MS	By MS/MS	7.2	4.3	58557000	43595000	14962000	13599000	10671000	4	2	6				479	4392;5267;6733;6996;8127	True;True;True;True;True	4581;5489;7076;7352;8532	11522;13687;13688;17791;17792;17793;17794;18417;18418;21441	11760;13895;18105;18106;18707;18708;21797	11760;13895;18106;18708;21797			-1
A0A1D8PQL8	A0A1D8PQL8	3	3	3	tr|A0A1D8PQL8|A0A1D8PQL8_CANAL glutamate--tRNA ligase OS=Candida albicans (strain SC5314 / ATCC MYA-2876) OX=237561 GN=GUS1 PE=3 SV=1	1	3	3	3	2	2	2	2	2	2	4.6	4.6	4.6	82.587	725	725	0	18.006	By MS/MS	By MS/MS	3	3.4	18451000	9025000	9426000	0	0	2	1	3				480	50;3340;7879	True;True;True	51;3491;8270	128;8958;20780;20781	115;9346;21070	115;9346;21070			-1
A0A1D8PQM5	A0A1D8PQM5	5	5	5	tr|A0A1D8PQM5|A0A1D8PQM5_CANAL RNA polymerase-associated protein CTR9 OS=Candida albicans (strain SC5314 / ATCC MYA-2876) OX=237561 GN=CAALFM_C700520WA PE=4 SV=1	1	5	5	5	5	4	5	4	5	4	5.1	5.1	5.1	123.81	1091	1091	0	30.446	By MS/MS	By MS/MS	5.1	4.2	20246000	13650000	6596400	4014100	3660100	3	3	6				481	1785;3247;4385;5541;9055	True;True;True;True;True	1874;3395;4573;5819;9502	4852;4853;4854;8703;8704;11504;14464;14465;23948;23949	5140;5141;9066;11743;14673;24497;24498	5140;9066;11743;14673;24497			-1
A0A1D8PQN1	A0A1D8PQN1	1	1	1	tr|A0A1D8PQN1|A0A1D8PQN1_CANAL Rtf1p OS=Candida albicans (strain SC5314 / ATCC MYA-2876) OX=237561 GN=RTF1 PE=4 SV=1	1	1	1	1	1	0	1	0	1	0	2.6	2.6	2.6	66.527	568	568	0.0025063	6.7388	By MS/MS		2.6	0	1160000	1160000	0	0	0	1	0	1				482	7429	TRUE	7801	19642	19970	19970			-1
A0A1D8PQP2	A0A1D8PQP2	8	8	8	tr|A0A1D8PQP2|A0A1D8PQP2_CANAL Replication factor C subunit 2 OS=Candida albicans (strain SC5314 / ATCC MYA-2876) OX=237561 GN=RFC2 PE=3 SV=1	1	8	8	8	6	8	6	8	6	8	25.6	25.6	25.6	41.553	363	363	0	59.682	By MS/MS	By MS/MS	19.3	25.6	128740000	68675000	60065000	20774000	21598000	6	8	14				483	286;1689;3360;4481;4668;7151;7940;8490	True;True;True;True;True;True;True;True	301;1768;3511;4672;4865;7512;8332;8917	878;879;4601;4602;9005;9006;11731;11732;12228;12229;18932;20956;22436;22437	1196;1197;4913;4914;9394;9395;11975;11976;12500;12501;19260;21290;22953;22954	1196;4914;9394;11975;12501;19260;21290;22953	487;488	144;156	-1
A0A1D8PQP7	A0A1D8PQP7	2	2	2	tr|A0A1D8PQP7|A0A1D8PQP7_CANAL Cyb5p OS=Candida albicans (strain SC5314 / ATCC MYA-2876) OX=237561 GN=CYB5 PE=3 SV=1	1	2	2	2	2	2	2	2	2	2	21.4	21.4	21.4	14.031	126	126	0	24.925	By MS/MS	By MS/MS	21.4	21.4	40777000	21439000	19338000	10093000	13224000	2	1	3				484	6812;7789	True;True	7162;8180	17984;17985;20547;20548;20549;20550	18292;20824;20825;20826	18292;20824			-1
A0A1D8PQP8	A0A1D8PQP8	2	2	2	tr|A0A1D8PQP8|A0A1D8PQP8_CANAL RNA-processing protein OS=Candida albicans (strain SC5314 / ATCC MYA-2876) OX=237561 GN=CAALFM_C700780WA PE=4 SV=1	1	2	2	2	2	0	2	0	2	0	2.9	2.9	2.9	87.985	764	764	0	15.549	By MS/MS		2.9	0	1939000	1939000	0	0	0	2	0	2				485	4702;5567	True;True	4902;5846	12307;14514	12569;14711	12569;14711			-1
A0A1D8PQQ3	A0A1D8PQQ3	2	2	2	tr|A0A1D8PQQ3|A0A1D8PQQ3_CANAL Alpha-1,4 glucan phosphorylase OS=Candida albicans (strain SC5314 / ATCC MYA-2876) OX=237561 GN=GPH1 PE=3 SV=1	1	2	2	2	2	2	2	2	2	2	4	4	4	102.86	900	900	0	11.679	By MS/MS	By MS/MS	4	4	10228000	6421400	3806400	4073900	3774100	1	2	3				486	7177;8920	True;True	7540;9362	19006;19007;23573;23574	19338;19339;24111	19338;24111			-1
A0A1D8PQQ5	A0A1D8PQQ5	9	9	9	sp|A0A1D8PQQ5|RS18B_CANAL Small ribosomal subunit protein uS13 OS=Candida albicans (strain SC5314 / ATCC MYA-2876) OX=237561 GN=RPS18 PE=1 SV=1	1	9	9	9	9	9	9	9	9	9	57.2	57.2	57.2	16.99	145	145	0	96.235	By MS/MS	By MS/MS	57.2	57.2	1151900000	667820000	484050000	119610000	132190000	11	8	19				487	176;1265;3555;3610;3861;3901;4675;6079;6637	True;True;True;True;True;True;True;True;True	186;1325;3718;3776;4033;4034;4074;4872;6389;6974	569;570;3491;3492;3493;3494;9518;9519;9520;9521;9651;9652;10231;10232;10233;10318;10319;12241;12242;16039;16040;17497;17498	800;801;3807;3808;3809;9866;9867;9868;9993;9994;10535;10536;10537;10622;12510;12511;16307;16308;16309;17808;17809	800;3808;9868;9994;10535;10622;12510;16309;17808	489;490	29;73	-1
A0A1D8PQQ7	A0A1D8PQQ7	23	23	23	tr|A0A1D8PQQ7|A0A1D8PQQ7_CANAL mRNA-binding protein OS=Candida albicans (strain SC5314 / ATCC MYA-2876) OX=237561 GN=CAALFM_C701030CA PE=3 SV=1	1	23	23	23	21	22	21	22	21	22	25.1	25.1	25.1	135.9	1217	1217	0	187.6	By MS/MS	By MS/MS	22.8	24.1	463110000	283340000	179770000	27604000	26924000	18	23	41				488	428;674;857;928;952;1061;1356;1881;1942;2120;3520;4135;4731;4984;5347;5356;5394;5881;6433;7251;7453;7955;8319	True;True;True;True;True;True;True;True;True;True;True;True;True;True;True;True;True;True;True;True;True;True;True	452;709;898;972;996;1108;1423;1973;2037;2225;3680;4316;4932;5198;5592;5603;5652;6183;6760;7616;7826;8349;8735	1252;1253;1865;1866;2382;2383;2578;2579;2631;2632;2938;3733;5075;5076;5213;5214;5664;5665;9434;9435;9436;9437;10911;10912;10913;10914;12378;12379;13025;13026;13928;13929;13951;13952;14075;14076;15423;15424;16964;16965;19206;19698;19699;19700;19701;20997;20998;22014;22015	1550;1551;2132;2133;2709;2710;2906;2948;3289;4052;5352;5353;5475;5476;5918;5919;9793;9794;9795;9796;11204;11205;11206;11207;12640;12641;13251;13252;14149;14169;14280;14281;15593;15594;17245;19535;20022;20023;20024;21337;22563;22564	1550;2133;2709;2906;2948;3289;4052;5352;5475;5919;9794;11207;12641;13251;14149;14169;14280;15594;17245;19535;20023;21337;22563	491;492;493;494;495;496	239;405;583;618;851;955	-1
A0A1D8PQQ9	A0A1D8PQQ9	3	3	3	tr|A0A1D8PQQ9|A0A1D8PQQ9_CANAL Mitochondrial 54S ribosomal protein YmL6 OS=Candida albicans (strain SC5314 / ATCC MYA-2876) OX=237561 GN=YML6 PE=3 SV=1	1	3	3	3	3	3	3	3	3	3	13.3	13.3	13.3	31.684	278	278	0	22.371	By MS/MS	By MS/MS	13.3	13.3	34562000	17738000	16823000	10757000	10444000	3	2	5				489	4803;7736;8391	True;True;True	5010;8122;8812	12586;12587;20394;20395;22193;22194	12836;20666;20667;22725;22726	12836;20667;22725			-1
A0A1D8PQR2	A0A1D8PQR2	2	2	2	tr|A0A1D8PQR2|A0A1D8PQR2_CANAL Mitochondrial 37S ribosomal protein MRPS16 OS=Candida albicans (strain SC5314 / ATCC MYA-2876) OX=237561 GN=CAALFM_C701020CA PE=3 SV=1	1	2	2	2	1	2	1	2	1	2	12.1	12.1	12.1	20.151	173	173	0	12.696	By MS/MS	By MS/MS	5.8	12.1	7215100	4032000	3183100	0	0	1	2	3				490	1831;8377	True;True	1923;8797	4955;22160;22161	5229;22697;22698	5229;22697			-1
A0A1D8PQS0	A0A1D8PQS0	7	7	7	tr|A0A1D8PQS0|A0A1D8PQS0_CANAL 60S acidic ribosomal protein P0 OS=Candida albicans (strain SC5314 / ATCC MYA-2876) OX=237561 GN=RPP0 PE=3 SV=1	1	7	7	7	6	7	6	7	6	7	29.5	29.5	29.5	33.272	312	312	0	96.749	By MS/MS	By MS/MS	26	29.5	1595500000	787100000	808360000	221300000	241880000	10	10	20				491	950;1249;2526;2738;4962;6992;8040	True;True;True;True;True;True;True	994;1309;2649;2870;5176;7347;7348;8437	2626;2627;2628;2629;3457;3458;6680;7389;7390;12973;12974;12975;12976;18405;18406;18407;18408;18409;18410;21204;21205	2943;2944;2945;2946;3776;3777;6904;7708;7709;13206;13207;13208;18696;18697;18698;18699;18700;18701;21546;21547	2945;3777;6904;7709;13207;18697;21547	497;498	38;128	-1
A0A1D8PQS1	A0A1D8PQS1	4	4	4	tr|A0A1D8PQS1|A0A1D8PQS1_CANAL Extradiol ring-cleavage dioxygenase class III enzyme subunit B domain-containing protein OS=Candida albicans (strain SC5314 / ATCC MYA-2876) OX=237561 GN=CAALFM_C701150WA PE=3 SV=1	1	4	4	4	3	3	3	3	3	3	17.4	17.4	17.4	34.227	299	299	0	28.822	By MS/MS	By MS/MS	13.7	14.4	29615000	17143000	12472000	9978000	10428000	3	3	6				492	2603;5540;6152;8190	True;True;True;True	2728;5818;6468;8598	7003;7004;14463;16265;16266;21642	7282;7283;14672;16581;16582;22143	7283;14672;16582;22143			-1
A0A1D8PQT4	A0A1D8PQT4	11	11	11	tr|A0A1D8PQT4|A0A1D8PQT4_CANAL eIF-2B GDP-GTP exchange factor subunit alpha OS=Candida albicans (strain SC5314 / ATCC MYA-2876) OX=237561 GN=GCN3 PE=3 SV=1	1	11	11	11	10	9	10	9	10	9	57.9	57.9	57.9	35.13	311	311	0	124	By MS/MS	By MS/MS	53.1	43.4	364730000	209030000	155710000	48257000	49783000	11	10	21				493	1297;2163;4335;5923;6123;6717;7298;7701;8562;8596;8826	True;True;True;True;True;True;True;True;True;True;True	1361;2269;4523;6227;6436;7058;7665;8085;8990;9028;9267	3593;3594;5750;11377;11378;15521;15522;15523;16162;16163;17753;19328;19329;20309;20310;22616;22617;22700;22701;22702;22703;23316;23317	3908;3909;3910;5990;11629;11630;15683;15684;15685;16440;16441;18068;19665;19666;20592;20593;23146;23147;23223;23224;23861;23862	3910;5990;11629;15683;16440;18068;19665;20592;23147;23224;23861	499;500;501;502	20;22;33;166	-1
A0A1D8PQT9	A0A1D8PQT9	2	2	2	tr|A0A1D8PQT9|A0A1D8PQT9_CANAL non-specific serine/threonine protein kinase OS=Candida albicans (strain SC5314 / ATCC MYA-2876) OX=237561 GN=GCN2 PE=4 SV=1	1	2	2	2	2	1	2	1	2	1	1	1	1	200.97	1764	1764	0	11.422	By MS/MS	By MS/MS	1	0.5	27955000	26044000	1910500	0	0	2	0	2				494	1687;4946	True;True	1765;5160	4587;4588;12941	4901;4902;13179	4901;13179			-1
A0A1D8PQY9	A0A1D8PQY9	1	1	1	tr|A0A1D8PQY9|A0A1D8PQY9_CANAL Tom7p OS=Candida albicans (strain SC5314 / ATCC MYA-2876) OX=237561 GN=TOM7 PE=3 SV=1	1	1	1	1	1	0	1	0	1	0	15.4	15.4	15.4	7.2052	65	65	0.0025707	7.3928	By MS/MS		15.4	0	0	0	0	0	0	1	0	1				495	2296	TRUE	2410	6079	6308	6308			-1
A0A1D8PR30	A0A1D8PR30	15	15	15	tr|A0A1D8PR30|A0A1D8PR30_CANAL Protein kinase domain-containing protein OS=Candida albicans (strain SC5314 / ATCC MYA-2876) OX=237561 GN=CAALFM_C702220CA PE=4 SV=1	1	15	15	15	15	15	15	15	15	15	42.2	42.2	42.2	46.531	408	408	0	147.77	By MS/MS	By MS/MS	42.2	42.2	1098200000	636550000	461630000	85204000	88751000	23	22	45				496	451;801;998;1529;1777;1778;1989;2472;3079;4833;5132;5635;7248;7304;8062	True;True;True;True;True;True;True;True;True;True;True;True;True;True;True	477;840;1043;1606;1866;1867;2086;2594;3226;5044;5352;5920;7613;7671;8463	1319;1320;1321;1322;2243;2244;2733;2734;2735;2736;4173;4174;4829;4830;4831;4832;4833;4834;5323;5324;5325;5326;6549;6550;8308;8309;12679;12680;13375;13376;13377;13378;14716;14717;14718;14719;19200;19201;19202;19203;19345;19346;21270;21271;21272;21273	1619;1620;1621;1622;2585;2586;3044;3045;3046;3047;4491;4492;5120;5121;5122;5123;5124;5125;5570;5571;5572;6792;6793;8694;8695;12930;12931;13600;13601;13602;13603;14891;14892;14893;14894;19529;19530;19531;19532;19682;19683;21614;21615;21616;21617	1620;2586;3044;4491;5120;5123;5572;6793;8694;12931;13601;14894;19530;19682;21617			-1
A0A1D8PR36	A0A1D8PR36	1	1	1	tr|A0A1D8PR36|A0A1D8PR36_CANAL Uncharacterized protein OS=Candida albicans (strain SC5314 / ATCC MYA-2876) OX=237561 GN=CAALFM_C702450WA PE=4 SV=1	1	1	1	1	0	1	0	1	0	1	1.8	1.8	1.8	70.362	617	617	0.0048504	6.3728		By MS/MS	0	1.8	1624500	0	1624500	0	0	0	1	1				497	5944	TRUE	6248	15564	15720	15720			-1
A0A1D8PR41	A0A1D8PR41	1	1	1	tr|A0A1D8PR41|A0A1D8PR41_CANAL ER membrane protein complex subunit 3 OS=Candida albicans (strain SC5314 / ATCC MYA-2876) OX=237561 GN=CAALFM_C702470CA PE=3 SV=1	1	1	1	1	1	1	1	1	1	1	3.8	3.8	3.8	29.879	261	261	0.0025084	6.7562	By MS/MS	By MS/MS	3.8	3.8	3306200	3306200	0	0	0	1	1	2				498	4848	TRUE	5059	12708;12709	12959;12960	12959			-1
A0A1D8PR52	A0A1D8PR52	2	2	2	tr|A0A1D8PR52|A0A1D8PR52_CANAL GPN-loop GTPase OS=Candida albicans (strain SC5314 / ATCC MYA-2876) OX=237561 GN=CAALFM_C702460CA PE=3 SV=1	1	2	2	2	1	2	1	2	1	2	4.7	4.7	4.7	48.778	425	425	0	13.552	By MS/MS	By MS/MS	2.4	4.7	15672000	8970700	6701800	0	0	1	1	2				499	3620;9278	True;True	3786;9735	9677;9678;24535	10017;25091	10017;25091			-1
A0A1D8PR55	A0A1D8PR55	5	5	5	tr|A0A1D8PR55|A0A1D8PR55_CANAL Uncharacterized protein OS=Candida albicans (strain SC5314 / ATCC MYA-2876) OX=237561 GN=CAALFM_C702610CA PE=4 SV=1	1	5	5	5	5	5	5	5	5	5	19.3	19.3	19.3	36.607	316	316	0	55.117	By MS/MS	By MS/MS	19.3	19.3	145960000	86789000	59169000	19275000	18283000	7	5	12				500	2245;4248;5172;7165;8568	True;True;True;True;True	2357;4432;5392;7526;8997	5956;5957;5958;11177;11178;11179;11180;13485;13486;18970;18971;22638;22639	6194;6195;11448;11449;11450;11451;11452;13717;13718;19302;23172;23173	6195;11449;13717;19302;23172	503;504	8;30	-1
A0A1D8PR66	A0A1D8PR66	6	6	6	tr|A0A1D8PR66|A0A1D8PR66_CANAL E3 ubiquitin-protein ligase OS=Candida albicans (strain SC5314 / ATCC MYA-2876) OX=237561 GN=CAALFM_C702860CA PE=4 SV=1	1	6	6	6	5	6	5	6	5	6	7.2	7.2	7.2	129.3	1139	1139	0	57.992	By MS/MS	By MS/MS	6.3	7.2	30992000	16158000	14834000	4627600	6273100	2	5	7				501	2483;3643;4294;5174;5285;7677	True;True;True;True;True;True	2605;3810;4479;5394;5508;8059	6578;6579;9729;9730;11291;11292;13488;13489;13727;20249;20250	6822;10063;11555;13720;13721;13930;20537;20538	6822;10063;11555;13720;13930;20537	505	221	-1
A0A1D8PR68	A0A1D8PR68	1	1	1	tr|A0A1D8PR68|A0A1D8PR68_CANAL Uncharacterized protein OS=Candida albicans (strain SC5314 / ATCC MYA-2876) OX=237561 GN=CAALFM_C702850WA PE=4 SV=1	1	1	1	1	1	1	1	1	1	1	2	2	2	73.888	644	644	1	-2	By MS/MS	By MS/MS	2	2	40805000	19834000	20971000	0	0	0	1	1	+			502	4522	TRUE	4713	11825;11826	12056	12056	506	546	-1
A0A1D8PR81	A0A1D8PR81	3	3	3	tr|A0A1D8PR81|A0A1D8PR81_CANAL Uncharacterized protein OS=Candida albicans (strain SC5314 / ATCC MYA-2876) OX=237561 GN=SAP190 PE=3 SV=1	1	3	3	3	1	3	1	3	1	3	4.9	4.9	4.9	97.825	861	861	0	21.345	By MS/MS	By MS/MS	2.3	4.9	15862000	6476400	9385500	6495100	5400400	2	4	6				503	2328;6528;7989	True;True;True	2445;6860;8384	6155;6156;6157;6158;17243;21073	6378;6379;6380;6381;17564;21422	6378;17564;21422			-1
A0A1D8PR87	A0A1D8PR87	2	2	2	tr|A0A1D8PR87|A0A1D8PR87_CANAL Mitogen-activated protein kinase kinase kinase OS=Candida albicans (strain SC5314 / ATCC MYA-2876) OX=237561 GN=BCK1 PE=4 SV=1	1	2	2	2	2	1	2	1	2	1	3.9	3.9	3.9	147.94	1319	1319	0	11.825	By MS/MS	By MS/MS	3.9	0.8	17792000	15175000	2617600	0	0	1	1	2				504	3738;8787	True;True	3908;9227	9954;23226;23227	10272;23783;23784	10272;23784			-1
A0A1D8PR92	A0A1D8PR92	2	2	2	tr|A0A1D8PR92|A0A1D8PR92_CANAL Chs6p OS=Candida albicans (strain SC5314 / ATCC MYA-2876) OX=237561 GN=CHS6 PE=4 SV=1	1	2	2	2	1	2	1	2	1	2	3.9	3.9	3.9	87.565	761	761	0.0027347	10.643	By MS/MS	By MS/MS	0.9	3.9	51123000	33231000	17892000	0	0	0	1	1				505	2145;7051	True;True	2251;7411	5722;18623;18624	5965;18946	5965;18946			-1
A0A1D8PR93	A0A1D8PR93	1	1	1	tr|A0A1D8PR93|A0A1D8PR93_CANAL Histone H1 OS=Candida albicans (strain SC5314 / ATCC MYA-2876) OX=237561 GN=HHO1 PE=3 SV=1	1	1	1	1	1	1	1	1	1	1	7.2	7.2	7.2	18.553	180	180	0.0027051	10.087	By MS/MS	By MS/MS	7.2	7.2	11357000	6456900	4899600	0	0	1	1	2				506	7650	TRUE	8032	20195;20196	20488;20489	20489			-1
A0A1D8PR98	A0A1D8PR98	3	3	3	tr|A0A1D8PR98|A0A1D8PR98_CANAL Lmo1p OS=Candida albicans (strain SC5314 / ATCC MYA-2876) OX=237561 GN=LMO1 PE=4 SV=1	1	3	3	3	2	3	2	3	2	3	5.5	5.5	5.5	70.074	614	614	0	21.632	By MS/MS	By MS/MS	3.7	5.5	18908000	9919200	8988800	6933100	5536200	2	3	5				507	3256;6626;8606	True;True;True	3404;6963;9038	8723;8724;17476;22723;22724;22725	9083;9084;17789;23246;23247	9083;17789;23247			-1
A0A1D8PR99	A0A1D8PR99	5	5	5	tr|A0A1D8PR99|A0A1D8PR99_CANAL protein disulfide-isomerase OS=Candida albicans (strain SC5314 / ATCC MYA-2876) OX=237561 GN=PDI1 PE=3 SV=1	1	5	5	5	4	4	4	4	4	4	12.7	12.7	12.7	62.906	559	559	0	34.21	By MS/MS	By MS/MS	9.8	9.3	27111000	15760000	11350000	4686200	6831100	2	4	6				508	1223;4123;4133;4795;6846	True;True;True;True;True	1283;4304;4314;5002;7196	3393;3394;10890;10909;12571;12572;18065;18066	3724;11187;11202;12823;12824;18377	3724;11187;11202;12824;18377	507	105	-1
A0A1D8PRA8	A0A1D8PRA8	9	9	9	tr|A0A1D8PRA8|A0A1D8PRA8_CANAL Pyridoxamine 5-phosphate oxidase Alr4036 family FMN-binding domain-containing protein OS=Candida albicans (strain SC5314 / ATCC MYA-2876) OX=237561 GN=CAALFM_C703200CA PE=4 SV=1	1	9	9	9	8	9	8	9	8	9	48.7	48.7	48.7	26.85	228	228	0	168.13	By MS/MS	By MS/MS	45.6	48.7	814490000	458130000	356360000	99845000	94598000	15	13	28				509	702;1158;1159;2144;2896;5519;5624;6328;8407	True;True;True;True;True;True;True;True;True	738;1209;1210;2250;3033;5797;5909;6651;8828	1928;1929;3220;3221;3222;3223;3224;3225;5718;5719;5720;5721;7823;7824;7825;7826;14420;14421;14422;14423;14693;16700;16701;16702;16703;22230;22231;22232;22233	2194;2195;3557;3558;3559;3560;5961;5962;5963;5964;8144;8145;8146;14631;14632;14633;14634;14874;16999;17000;17001;22761;22762;22763;22764;22765;22766;22767	2195;3557;3558;5963;8145;14631;14874;16999;22763			-1
A0A1D8PRB6	A0A1D8PRB6	2	2	2	tr|A0A1D8PRB6|A0A1D8PRB6_CANAL Proteasome core particle subunit beta 3 OS=Candida albicans (strain SC5314 / ATCC MYA-2876) OX=237561 GN=PUP3 PE=4 SV=1	1	2	2	2	2	2	2	2	2	2	16.5	16.5	16.5	22.651	206	206	0	17.84	By MS/MS	By MS/MS	16.5	16.5	16556000	10476000	6080800	4846200	3556900	2	3	5				510	2096;5628	True;True	2200;5913	5592;5593;5594;5595;14700;14701	5832;5833;5834;14878;14879	5832;14878			-1
A0A1D8PRE0	A0A1D8PRE0	5	5	5	tr|A0A1D8PRE0|A0A1D8PRE0_CANAL SnoRNA-binding rRNA-processing protein OS=Candida albicans (strain SC5314 / ATCC MYA-2876) OX=237561 GN=ENP1 PE=3 SV=1	1	5	5	5	5	3	5	3	5	3	10.5	10.5	10.5	54.444	475	475	0	30.739	By MS/MS	By MS/MS	10.5	6.1	35721000	23583000	12138000	5442300	7436200	4	2	6				511	156;840;1326;2107;8594	True;True;True;True;True	164;879;1393;2212;9026	421;2333;2334;3664;3665;5637;5638;22697	445;2665;3987;5895;5896;23221	445;2665;3987;5896;23221			-1
A0A1D8PRF5	A0A1D8PRF5	2	2	2	tr|A0A1D8PRF5|A0A1D8PRF5_CANAL Sla2p OS=Candida albicans (strain SC5314 / ATCC MYA-2876) OX=237561 GN=SLA2 PE=3 SV=1	1	2	2	2	2	2	2	2	2	2	2.4	2.4	2.4	120.85	1063	1063	0	16.275	By MS/MS	By MS/MS	2.4	2.4	13919000	8385300	5533400	6316600	5663100	2	1	3				512	3685;5125	True;True	3854;5345	9832;9833;13358;13359	10154;13586;13587	10154;13587			-1
A0A1D8PRG4	A0A1D8PRG4	2	2	2	tr|A0A1D8PRG4|A0A1D8PRG4_CANAL Mam33p OS=Candida albicans (strain SC5314 / ATCC MYA-2876) OX=237561 GN=MAM33 PE=4 SV=1	1	2	2	2	2	2	2	2	2	2	9.5	9.5	9.5	29.882	264	264	0	11.631	By MS/MS	By MS/MS	9.5	9.5	12510000	6671900	5838000	3367200	4797700	2	3	5				513	2601;8510	True;True	2726;8938	6997;6998;6999;7000;22479;22480	7278;7279;7280;22999;23000	7279;23000			-1
A0A1D8PRG5	A0A1D8PRG5	2	2	2	tr|A0A1D8PRG5|A0A1D8PRG5_CANAL Ribosomal protein P1B OS=Candida albicans (strain SC5314 / ATCC MYA-2876) OX=237561 GN=RPP1B PE=3 SV=1	1	2	2	2	2	2	2	2	2	2	37	37	37	10.78	108	108	0	55.261	By MS/MS	By MS/MS	37	37	161930000	98996000	62930000	70610000	61043000	4	4	8				514	18;7437	True;True	19;7809	44;45;46;47;19658;19659;19660;19661	41;42;43;44;19985;19986;19987;19988	41;19986			-1
A0A1D8PRG7	A0A1D8PRG7	6	6	6	tr|A0A1D8PRG7|A0A1D8PRG7_CANAL B30.2/SPRY domain-containing protein OS=Candida albicans (strain SC5314 / ATCC MYA-2876) OX=237561 GN=CAALFM_C703890CA PE=4 SV=1	1	6	6	6	3	6	3	6	3	6	11.5	11.5	11.5	75.671	676	676	0	52.907	By MS/MS	By MS/MS	5.5	11.5	42212000	20965000	21247000	8034800	12125000	3	4	7				515	2657;2758;5551;5963;9066;9241	True;True;True;True;True;True	2785;2890;5829;6267;9513;9694	7190;7442;7443;14481;15604;15605;23969;23970;24425	7524;7756;7757;14686;15755;15756;24515;24516;24973	7524;7757;14686;15755;24515;24973			-1
A0A1D8PRG8	A0A1D8PRG8	4	4	4	tr|A0A1D8PRG8|A0A1D8PRG8_CANAL Protein RER1 OS=Candida albicans (strain SC5314 / ATCC MYA-2876) OX=237561 GN=CAALFM_C703800WA PE=3 SV=1	1	4	4	4	3	4	3	4	3	4	19.1	19.1	19.1	24.561	204	204	0	25.12	By MS/MS	By MS/MS	14.2	19.1	34672000	11424000	23248000	8295800	11053000	2	3	5				516	250;2006;5167;9177	True;True;True;True	264;2104;5387;9625	791;5370;5371;13475;13476;24245;24246	1116;5615;5616;13708;13709;24788	1116;5615;13709;24788			-1
A0A1D8PRH3	A0A1D8PRH3	6	6	6	tr|A0A1D8PRH3|A0A1D8PRH3_CANAL Ume1p OS=Candida albicans (strain SC5314 / ATCC MYA-2876) OX=237561 GN=UME1 PE=4 SV=1	1	6	6	6	6	6	6	6	6	6	20	20	20	55.307	485	485	0	52.553	By MS/MS	By MS/MS	20	20	60239000	32945000	27295000	8871700	10587000	4	6	10				517	2596;3000;3357;5143;5684;7609	True;True;True;True;True;True	2721;3142;3508;5363;5970;7990	6984;6985;8096;8097;8995;8996;13402;13403;14849;14850;20089;20090	7263;7264;8431;9376;13626;13627;15031;15032;20383;20384	7263;8431;9376;13627;15031;20384			-1
A0A1D8PRH4	A0A1D8PRH4	2	2	2	tr|A0A1D8PRH4|A0A1D8PRH4_CANAL Genetic interactor of prohibitin 7, mitochondrial OS=Candida albicans (strain SC5314 / ATCC MYA-2876) OX=237561 GN=CAALFM_C703880CA PE=4 SV=1	1	2	2	2	2	2	2	2	2	2	18.8	18.8	18.8	36.396	308	308	0	11.088	By MS/MS	By MS/MS	18.8	18.8	14137000	6644100	7493000	4293600	3693100	2	3	5				518	836;2130	True;True	875;2236	2325;2326;5687;5688;5689	2658;2659;5935;5936;5937	2658;5935			-1
A0A1D8PRI1	A0A1D8PRI1	7	7	7	tr|A0A1D8PRI1|A0A1D8PRI1_CANAL Type I HSP40 co-chaperone OS=Candida albicans (strain SC5314 / ATCC MYA-2876) OX=237561 GN=HLJ1 PE=4 SV=1	1	7	7	7	7	7	7	7	7	7	27.5	27.5	27.5	37.122	331	331	0	63.253	By MS/MS	By MS/MS	27.5	27.5	169420000	97977000	71446000	17266000	18383000	8	7	15				519	116;673;3238;3581;8304;8551;9224	True;True;True;True;True;True;True	122;708;3386;3744;8720;8979;9676	318;319;1863;1864;8686;8687;9574;9575;21985;21986;21987;22589;22590;22591;24378;24379	347;348;2130;2131;9049;9050;9913;9914;22539;22540;23121;23122;23123;24916;24917	347;2131;9049;9913;22540;23122;24917			-1
A0A1D8PRI2	A0A1D8PRI2	8	8	8	tr|A0A1D8PRI2|A0A1D8PRI2_CANAL Serine/threonine protein kinase OS=Candida albicans (strain SC5314 / ATCC MYA-2876) OX=237561 GN=ENV7 PE=3 SV=1	1	8	8	8	8	8	8	8	8	8	36.3	36.3	36.3	41.228	364	364	0	206.83	By MS/MS	By MS/MS	36.3	36.3	1525500000	989280000	536240000	192980000	141400000	19	20	39				520	453;4262;4604;5318;5663;6455;7169;7305	True;True;True;True;True;True;True;True	479;4446;4798;5553;5554;5949;6785;7532;7672	1327;1328;1329;1330;11208;11209;11210;11211;11212;11213;12022;12023;12024;12025;13834;13835;14788;14789;14790;14791;17017;17018;17019;17020;18987;18988;18989;18990;19347;19348;19349;19350	1628;1629;1630;1631;11478;11479;11480;11481;11482;12258;12259;12260;12261;12262;12263;12264;14029;14030;14953;14954;14955;14956;14957;17296;17297;17298;19318;19319;19320;19321;19322;19323;19324;19325;19326;19684;19685;19686;19687	1630;11478;12258;14029;14953;17297;19321;19685	508	134	-1
A0A1D8PRI4	A0A1D8PRI4	6	6	6	tr|A0A1D8PRI4|A0A1D8PRI4_CANAL Kap120p OS=Candida albicans (strain SC5314 / ATCC MYA-2876) OX=237561 GN=KAP120 PE=4 SV=1	1	6	6	6	6	5	6	5	6	5	6.3	6.3	6.3	114	980	980	0	39.509	By MS/MS	By MS/MS	6.3	5.3	24861000	14830000	10031000	3948200	4378400	5	3	8				521	2256;4478;5287;5902;7099;8854	True;True;True;True;True;True	2369;4669;5511;6205;7460;9296	5981;5982;11726;13738;13739;15473;15474;18830;18831;23398;23399	6216;11969;13939;15639;15640;19163;19164;23942;23943	6216;11969;13939;15639;19163;23942			-1
A0A1D8PRJ6	A0A1D8PRJ6	2	2	2	tr|A0A1D8PRJ6|A0A1D8PRJ6_CANAL Translation initiation factor eIF2 subunit beta OS=Candida albicans (strain SC5314 / ATCC MYA-2876) OX=237561 GN=SUI3 PE=3 SV=1	1	2	2	2	2	2	2	2	2	2	6.4	6.4	6.4	31.079	281	281	0	12.843	By MS/MS	By MS/MS	6.4	6.4	18437000	8338800	10098000	4464200	7719300	1	1	2				522	6417;8231	True;True	6743;8641	16921;16922;21773;21774	17200;22313	17200;22313	509	218	-1
A0A1D8PRK4	A0A1D8PRK4	1	1	1	tr|A0A1D8PRK4|A0A1D8PRK4_CANAL Ufe1p OS=Candida albicans (strain SC5314 / ATCC MYA-2876) OX=237561 GN=UFE1 PE=3 SV=1	1	1	1	1	1	1	1	1	1	1	2.6	2.6	2.6	35.969	306	306	0.0055911	6.287	By MS/MS	By MS/MS	2.6	2.6	7032600	3221000	3811600	0	0	1	1	2				523	7688	TRUE	8072	20274;20275	20558;20559	20558			-1
A0A1D8PRL8	A0A1D8PRL8	3	3	3	tr|A0A1D8PRL8|A0A1D8PRL8_CANAL Aminotransferase class I/classII domain-containing protein OS=Candida albicans (strain SC5314 / ATCC MYA-2876) OX=237561 GN=CAALFM_CR00130CA PE=3 SV=1	1	3	3	3	3	3	3	3	3	3	10.5	10.5	10.5	43.887	390	390	0	27.89	By MS/MS	By MS/MS	10.5	10.5	49009000	30882000	18127000	13977000	11947000	2	3	5				524	3285;8451;9108	True;True;True	3435;8874;9555	8814;8815;22335;22336;24076;24077	9195;22858;22859;24621;24622	9195;22858;24621			-1
A0A1D8PRM4	A0A1D8PRM4	2	2	2	tr|A0A1D8PRM4|A0A1D8PRM4_CANAL Nucleoporin OS=Candida albicans (strain SC5314 / ATCC MYA-2876) OX=237561 GN=CAALFM_CR00230WA PE=3 SV=1	1	2	2	2	2	1	2	1	2	1	1.4	1.4	1.4	209.94	1847	1847	0	15.661	By MS/MS	By MS/MS	1.4	0.6	14978000	10862000	4116200	0	0	2	1	3				525	3746;4693	True;True	3916;4891	9970;9971;12278	10286;10287;12543	10287;12543			-1
A0A1D8PRM5	A0A1D8PRM5	4	4	4	tr|A0A1D8PRM5|A0A1D8PRM5_CANAL F1F0 ATP synthase subunit f OS=Candida albicans (strain SC5314 / ATCC MYA-2876) OX=237561 GN=ATP17 PE=4 SV=1	1	4	4	4	2	4	2	4	2	4	29.4	29.4	29.4	11.272	102	102	0	25.407	By MS/MS	By MS/MS	16.7	29.4	191820000	90715000	101110000	72952000	96222000	2	4	6				526	2414;4878;5707;7244	True;True;True;True	2535;5089;5993;7609	6405;12772;12773;14922;19191;19192	6652;13015;13016;15104;19521;19522	6652;13016;15104;19521			-1
A0A1D8PRM6	A0A1D8PRM6	6	6	6	tr|A0A1D8PRM6|A0A1D8PRM6_CANAL ATP-dependent DNA helicase RRM3 OS=Candida albicans (strain SC5314 / ATCC MYA-2876) OX=237561 GN=RRM3 PE=3 SV=1	1	6	6	6	5	5	5	5	5	5	12	12	12	70.159	618	618	0	43.765	By MS/MS	By MS/MS	10.4	8.6	61768000	35410000	26358000	10980000	13577000	5	3	8				527	1519;2134;2782;5371;5941;9166	True;True;True;True;True;True	1595;2240;2915;5622;6245;9614	4152;5694;5695;7502;13994;13995;15558;15559;24218;24219	4473;5941;5942;7813;14210;15716;24757;24758	4473;5942;7813;14210;15716;24758	510;511	387;392	-1
A0A1D8PRN2	A0A1D8PRN2	2	2	2	tr|A0A1D8PRN2|A0A1D8PRN2_CANAL Nicotinamide-nucleotide adenylyltransferase OS=Candida albicans (strain SC5314 / ATCC MYA-2876) OX=237561 GN=CAALFM_CR00350WA PE=3 SV=1	1	2	2	2	2	2	2	2	2	2	6.7	6.7	6.7	45.151	401	401	0	11.395	By matching	By MS/MS	6.7	6.7	11416000	6417900	4998200	3942800	4299900	0	2	2				528	6372;7399	True;True	6697;7770	16811;16812;19578;19579	17102;19915	17102;19915			-1
A0A1D8PRN5	A0A1D8PRN5	1	1	1	tr|A0A1D8PRN5|A0A1D8PRN5_CANAL Uncharacterized protein OS=Candida albicans (strain SC5314 / ATCC MYA-2876) OX=237561 GN=CAALFM_CR00160CA PE=4 SV=1	1	1	1	1	1	1	1	1	1	1	10.3	10.3	10.3	16.459	146	146	0.0026786	9.1881	By MS/MS	By MS/MS	10.3	10.3	10471000	4455600	6015500	0	0	0	1	1				529	2678	TRUE	2806	7232;7233;7234	7561;7562	7562			-1
A0A1D8PRN8	A0A1D8PRN8	30	30	30	tr|A0A1D8PRN8|A0A1D8PRN8_CANAL non-specific serine/threonine protein kinase OS=Candida albicans (strain SC5314 / ATCC MYA-2876) OX=237561 GN=KIN2 PE=4 SV=1	1	30	30	30	25	30	25	30	25	30	37.9	37.9	37.9	133.88	1212	1212	0	313.1	By MS/MS	By MS/MS	30.8	37.9	972200000	498060000	474150000	51001000	68667000	22	30	52				530	218;507;1338;2322;2515;2737;3209;3824;4130;4863;5411;5890;6027;6134;6448;6482;6533;6993;7236;7394;7496;7864;8025;8424;8599;8625;8630;8684;8789;8846	True;True;True;True;True;True;True;True;True;True;True;True;True;True;True;True;True;True;True;True;True;True;True;True;True;True;True;True;True;True	230;533;1405;2438;2638;2869;3357;3995;4311;5074;5670;5671;6193;6336;6448;6778;6812;6865;7349;7601;7765;7871;8255;8422;8845;9031;9058;9063;9118;9229;9288	714;715;716;1459;1460;3691;6139;6140;6654;6655;7387;7388;8626;8627;10140;10141;10142;10903;10904;10905;12746;12747;14112;14113;14114;15448;15449;15914;15915;16188;16189;17003;17004;17117;17118;17254;17255;18411;18412;19168;19169;19170;19171;19566;19567;19568;19801;19802;20753;21172;22266;22267;22708;22709;22765;22766;22775;22776;22915;23230;23231;23232;23381	1046;1047;1743;1744;4014;6362;6884;6885;7707;8997;10449;10450;11198;11199;12993;14312;14313;14314;15616;15617;16191;16463;16464;17278;17279;17434;17435;17575;17576;18702;18703;19500;19501;19502;19503;19906;19907;20120;20121;21048;21518;22792;22793;23231;23232;23286;23287;23294;23295;23424;23787;23788;23927	1046;1744;4014;6362;6884;7707;8997;10449;11198;12993;14312;15616;16191;16464;17279;17434;17575;18702;19500;19907;20121;21048;21518;22793;23231;23286;23294;23424;23787;23927	512;513;514;515	323;621;807;885	-1
A0A1D8PRP4	A0A1D8PRP4	1	1	1	tr|A0A1D8PRP4|A0A1D8PRP4_CANAL SnoRNA-binding rRNA-processing protein OS=Candida albicans (strain SC5314 / ATCC MYA-2876) OX=237561 GN=CAALFM_CR00460CA PE=3 SV=1	1	1	1	1	1	1	1	1	1	1	8.2	8.2	8.2	21.603	183	183	0.0025105	6.7646	By matching	By MS/MS	8.2	8.2	7319900	4505000	2815000	0	0	0	1	1				531	8384	TRUE	8804	22176;22177	22710	22710			-1
A0A1D8PRP6	A0A1D8PRP6	4	4	4	tr|A0A1D8PRP6|A0A1D8PRP6_CANAL Mitochondrial 54S ribosomal protein YmL9 OS=Candida albicans (strain SC5314 / ATCC MYA-2876) OX=237561 GN=CAALFM_CR00490WA PE=3 SV=1	1	4	4	4	3	4	3	4	3	4	15.7	15.7	15.7	32.005	293	293	0	24.96	By MS/MS	By MS/MS	10.9	15.7	41731000	24836000	16895000	12616000	9381200	3	2	5				532	1916;3796;4647;6974	True;True;True;True	2008;3967;4842;7328	5151;10081;10082;12183;12184;18370;18371	5422;10393;12459;18666;18667	5422;10393;12459;18667			-1
A0A1D8PRR4	A0A1D8PRR4	1	1	1	tr|A0A1D8PRR4|A0A1D8PRR4_CANAL Trans-hexaprenyltranstransferase OS=Candida albicans (strain SC5314 / ATCC MYA-2876) OX=237561 GN=CAALFM_CR00570WA PE=4 SV=1	1	1	1	1	1	1	1	1	1	1	3.5	3.5	3.5	56.141	510	510	0.0026132	7.9402	By matching	By MS/MS	3.5	3.5	5835400	3569600	2265800	0	0	0	1	1				533	6972	TRUE	7326	18366;18367	18664	18664			-1
A0A1D8PRR7	A0A1D8PRR7	68	68	68	tr|A0A1D8PRR7|A0A1D8PRR7_CANAL Acetyl-CoA carboxylase OS=Candida albicans (strain SC5314 / ATCC MYA-2876) OX=237561 GN=ACC1 PE=4 SV=1	1	68	68	68	62	66	62	66	62	66	41.5	41.5	41.5	253.42	2271	2271	0	323.31	By MS/MS	By MS/MS	37.1	40.9	2575600000	1404300000	1171300000	56265000	66245000	65	75	140				534	215;224;280;1085;1357;1386;1530;1808;1859;1897;1919;2409;2459;2694;2792;2995;3020;3158;3287;3305;3310;3347;3458;3543;3564;3742;3795;3810;3884;3933;4113;4115;4175;4377;4514;4561;4593;4774;4778;4862;4955;5195;5220;5565;5634;5636;6037;6059;6066;6200;6369;6443;6792;6796;6857;7115;7175;7360;7425;7537;7585;7667;7818;8132;8730;8862;9200;9382	True;True;True;True;True;True;True;True;True;True;True;True;True;True;True;True;True;True;True;True;True;True;True;True;True;True;True;True;True;True;True;True;True;True;True;True;True;True;True;True;True;True;True;True;True;True;True;True;True;True;True;True;True;True;True;True;True;True;True;True;True;True;True;True;True;True;True;True	226;227;236;295;1134;1424;1454;1607;1899;1951;1989;2011;2529;2581;2824;2925;3137;3164;3306;3437;3438;3456;3461;3498;3616;3704;3705;3727;3912;3966;3981;4057;4107;4294;4296;4357;4565;4705;4754;4755;4787;4980;4984;5073;5169;5415;5442;5843;5844;5919;5921;6346;6368;6375;6519;6693;6772;7142;7146;7207;7476;7538;7729;7796;7915;7966;8049;8209;8537;9166;9304;9648;9843	706;707;708;709;728;729;863;864;865;866;3044;3045;3734;3735;3801;3802;4175;4176;4177;4908;5025;5026;5112;5156;5157;6394;6395;6513;6514;7280;7281;7534;7535;8088;8169;8170;8488;8489;8490;8491;8817;8818;8819;8865;8866;8884;8885;8886;8973;8974;9271;9272;9492;9493;9494;9539;9540;9961;9962;10079;10080;10109;10110;10279;10280;10398;10399;10867;10868;10871;10872;11004;11481;11482;11483;11484;11811;11812;…	1041;1042;1043;1059;1060;1182;1183;1184;1185;3409;3410;4053;4054;4113;4493;4494;5188;5307;5308;5387;5426;5427;6640;6641;6761;6762;7608;7609;7849;7850;8424;8571;8862;8863;8864;8865;9197;9198;9199;9242;9273;9274;9275;9358;9359;9637;9638;9847;9848;9885;10278;10279;10391;10392;10413;10414;10415;10580;10695;11166;11167;11169;11170;11171;11290;11725;11726;11727;11728;12043;12044;12150;12151;12152;12227…	1041;1059;1183;3409;4053;4113;4494;5188;5307;5387;5426;6640;6761;7609;7850;8424;8571;8862;9197;9242;9273;9359;9638;9847;9885;10279;10392;10413;10580;10695;11167;11171;11290;11727;12044;12151;12228;12768;12782;12991;13195;13762;13814;14708;14890;14898;16215;16253;16277;16685;17096;17267;18254;18261;18399;19186;19335;19842;19961;20229;20333;20519;20949;21805;23522;23959;24833;25328	516;517;518;519;520;521;522;523;524;525;526;527;528;529;530;531;532	290;330;385;433;448;452;563;828;1175;1197;1544;1822;1843;2069;2083;2198;2251	-1
A0A1D8PRR9	A0A1D8PRR9	35	35	35	tr|A0A1D8PRR9|A0A1D8PRR9_CANAL Exportin OS=Candida albicans (strain SC5314 / ATCC MYA-2876) OX=237561 GN=CRM1 PE=3 SV=1	1	35	35	35	35	31	35	31	35	31	44.3	44.3	44.3	124.03	1079	1079	0	323.31	By MS/MS	By MS/MS	44.3	39.1	4594900000	2631400000	1963500000	173780000	176950000	57	53	110				535	335;659;665;714;843;1027;1071;1077;1307;1412;1769;1864;2152;2209;2289;2956;3152;3267;3330;3521;4363;4704;5198;5349;5511;5918;6227;6288;7387;7428;7550;8552;9102;9124;9251	True;True;True;True;True;True;True;True;True;True;True;True;True;True;True;True;True;True;True;True;True;True;True;True;True;True;True;True;True;True;True;True;True;True;True	352;691;698;699;751;883;1072;1073;1118;1125;1126;1372;1484;1858;1956;2258;2315;2402;3098;3299;3415;3481;3681;4551;4904;5418;5595;5596;5788;6222;6546;6609;7757;7799;7800;7928;8980;9549;9572;9705	1019;1818;1819;1820;1821;1835;1836;1837;1838;1839;1840;1955;1956;1957;1958;2344;2345;2346;2822;2823;2824;2825;2958;2959;2960;2961;2962;2963;2987;2988;2989;2990;3615;3616;3871;3872;4811;4812;5035;5036;5037;5038;5734;5735;5870;5871;6057;6058;6059;6060;7978;7979;7980;7981;8472;8473;8752;8938;8939;9438;9439;11443;11444;12309;12310;12311;12312;13543;13544;13545;13936;13937;13938;13939;13940;14398;1439…	1338;2088;2089;2090;2091;2101;2102;2103;2104;2105;2106;2221;2222;2223;2224;2225;2676;2677;3139;3140;3141;3305;3306;3307;3308;3309;3310;3311;3312;3345;3346;3347;3348;3932;3933;4190;4191;5103;5104;5314;5315;5316;5317;5976;5977;6119;6120;6289;6290;6291;6292;8299;8300;8301;8302;8303;8304;8843;8844;9114;9325;9326;9797;11688;11689;12571;12572;12573;12574;12575;12576;13766;13767;13768;14157;14158;14159;…	1338;2091;2101;2221;2676;3140;3312;3345;3932;4190;5103;5314;5976;6119;6290;8299;8843;9114;9325;9797;11688;12572;13766;14160;14613;15670;16764;16897;19893;19966;20252;23124;24610;24657;24996	533;534;535;536;537;538;539;540;541;542	143;156;429;535;550;722;732;763;1065;1076	-1
A0A1D8PRU4	A0A1D8PRU4	2	2	2	tr|A0A1D8PRU4|A0A1D8PRU4_CANAL Actin-related protein 2/3 complex subunit 4 OS=Candida albicans (strain SC5314 / ATCC MYA-2876) OX=237561 GN=ARC19 PE=3 SV=1	1	2	2	2	2	2	2	2	2	2	11.6	11.6	11.6	20.118	173	173	0	15.316	By MS/MS	By MS/MS	11.6	11.6	22505000	12918000	9586900	7171400	7499800	2	2	4				536	115;7331	True;True	121;7699	316;317;19408;19409	345;346;19742;19743	345;19742			-1
A0A1D8PRX1	A0A1D8PRX1	3	3	3	tr|A0A1D8PRX1|A0A1D8PRX1_CANAL Transmembrane 9 superfamily member OS=Candida albicans (strain SC5314 / ATCC MYA-2876) OX=237561 GN=CAALFM_CR01260WA PE=3 SV=1	1	3	3	3	3	3	3	3	3	3	4.9	4.9	4.9	82.755	731	731	0	25.405	By MS/MS	By MS/MS	4.9	4.9	54961000	32440000	22522000	17089000	18131000	3	3	6				537	6009;6129;9328	True;True;True	6317;6442;9788	15802;15803;16176;16177;24654;24655	16023;16024;16453;16454;25203;25204	16024;16454;25204			-1
A0A1D8PRX4	A0A1D8PRX4	1	1	1	tr|A0A1D8PRX4|A0A1D8PRX4_CANAL Fth2p OS=Candida albicans (strain SC5314 / ATCC MYA-2876) OX=237561 GN=FTH2 PE=3 SV=1	1	1	1	1	1	1	1	1	1	1	2	2	2	58.419	511	511	0.0025381	7.0702	By MS/MS	By MS/MS	2	2	8825700	4867600	3958100	0	0	1	1	2				538	2962	TRUE	3104	8001;8002	8326;8327	8326			-1
A0A1D8PRY3	A0A1D8PRY3	13	13	13	tr|A0A1D8PRY3|A0A1D8PRY3_CANAL ATP synthase subunit gamma OS=Candida albicans (strain SC5314 / ATCC MYA-2876) OX=237561 GN=ATP3 PE=3 SV=1	1	13	13	13	13	11	13	11	13	11	50.7	50.7	50.7	32.119	294	294	0	154.19	By MS/MS	By MS/MS	50.7	50.7	704330000	411840000	292490000	82161000	83686000	18	15	33				539	1390;2324;2395;2658;4084;4085;5475;6054;6173;7700;7901;8344;8345	True;True;True;True;True;True;True;True;True;True;True;True;True	1459;2440;2515;2786;4265;4266;5749;5750;6363;6490;8084;8292;8761;8762	3816;3817;3818;3819;6143;6144;6145;6146;6362;6363;7191;7192;10791;10792;10793;14321;14322;14323;14324;14325;15977;16318;16319;16320;16321;20307;20308;20851;20852;22076;22077;22078;22079;22080;22081	4135;4136;4137;4138;6365;6366;6367;6368;6369;6612;7525;7526;11076;11077;11078;14547;14548;14549;14550;16244;16631;16632;16633;16634;20590;20591;21173;21174;21175;22616;22617;22618;22619;22620	4136;6365;6612;7525;11076;11078;14547;16244;16632;20590;21173;22616;22618	543	263	-1
A0A1D8PRY4	A0A1D8PRY4	2	2	2	tr|A0A1D8PRY4|A0A1D8PRY4_CANAL Cwh43p OS=Candida albicans (strain SC5314 / ATCC MYA-2876) OX=237561 GN=CWH43 PE=4 SV=1	1	2	2	2	1	2	1	2	1	2	2.7	2.7	2.7	116.13	1022	1022	0	14.617	By MS/MS	By MS/MS	1.2	2.7	21826000	11656000	10171000	0	0	1	2	3				540	739;7457	True;True	776;7830	2015;19708;19709	2287;20030;20031	2287;20031			-1
A0A1D8PRY9	A0A1D8PRY9	1	1	1	tr|A0A1D8PRY9|A0A1D8PRY9_CANAL Protein transport protein Sec61 subunit beta OS=Candida albicans (strain SC5314 / ATCC MYA-2876) OX=237561 GN=CAALFM_CR01490CA PE=3 SV=1	1	1	1	1	1	1	1	1	1	1	12.6	12.6	12.6	9.8933	95	95	0	11.901	By MS/MS	By MS/MS	12.6	12.6	17610000	9676300	7933800	0	0	1	1	2				541	505	TRUE	531	1455;1456	1739;1740	1739			-1
A0A1D8PRZ8	A0A1D8PRZ8	2	2	2	tr|A0A1D8PRZ8|A0A1D8PRZ8_CANAL Type 2C protein phosphatase OS=Candida albicans (strain SC5314 / ATCC MYA-2876) OX=237561 GN=PTC2 PE=3 SV=1	1	2	2	2	1	2	1	2	1	2	3.6	3.6	3.6	64.479	583	583	0	12.491	By MS/MS	By MS/MS	2.2	3.6	2365100	0	2365100	0	0	1	2	3				542	2617;9082	True;True	2742;9529	7087;24007;24008	7434;24546;24547	7434;24547			-1
A0A1D8PS45	A0A1D8PS45	11	11	11	tr|A0A1D8PS45|A0A1D8PS45_CANAL Adh5p OS=Candida albicans (strain SC5314 / ATCC MYA-2876) OX=237561 GN=ADH5 PE=3 SV=1	1	11	11	11	11	11	11	11	11	11	49.1	49.1	49.1	35.702	336	336	0	152.18	By MS/MS	By MS/MS	49.1	49.1	1649400000	1017000000	632450000	258910000	182400000	17	16	33				543	1043;1304;2785;2838;2933;3612;5422;6720;7026;8183;8457	True;True;True;True;True;True;True;True;True;True;True	1090;1369;2918;2971;3072;3778;5684;7061;7385;7386;8591;8881	2894;2895;2896;2897;3609;3610;7507;7508;7687;7688;7689;7690;7898;7899;7900;7901;9655;9656;14176;14177;17757;17758;17759;17760;18497;18498;18499;21628;21629;22352;22353	3250;3251;3252;3253;3926;3927;7817;7818;8025;8026;8027;8028;8224;8225;8226;8227;9996;9997;14412;14413;18072;18073;18074;18075;18076;18077;18788;18789;18790;22131;22132;22875;22876	3251;3926;7817;8025;8225;9996;14412;18074;18790;22131;22876	544;545	1;290	-1
A0A1D8PS46	A0A1D8PS46	2	2	2	tr|A0A1D8PS46|A0A1D8PS46_CANAL Oligopeptide transporter OS=Candida albicans (strain SC5314 / ATCC MYA-2876) OX=237561 GN=OPT1 PE=3 SV=1	1	2	2	2	2	2	2	2	2	2	4.1	4.1	4.1	88.395	783	783	0	17.809	By MS/MS	By MS/MS	4.1	4.1	42210000	17848000	24362000	14157000	21823000	2	3	5				544	643;992	True;True	674;1037	1773;1774;2721;2722;2723	2048;2049;2050;3034;3035	2050;3034			-1
A0A1D8PS50	A0A1D8PS50	1	1	1	tr|A0A1D8PS50|A0A1D8PS50_CANAL Ras family GTPase OS=Candida albicans (strain SC5314 / ATCC MYA-2876) OX=237561 GN=RSR1 PE=4 SV=1	1	1	1	1	1	1	1	1	1	1	4.8	4.8	4.8	27.632	248	248	0.0026978	10.035	By MS/MS	By MS/MS	4.8	4.8	12186000	5857200	6328900	0	0	1	1	2				545	7976	TRUE	8371	21048;21049	21399;21400	21399			-1
A0A1D8PS74	A0A1D8PS74	2	2	2	tr|A0A1D8PS74|A0A1D8PS74_CANAL ER membrane protein complex subunit 5 OS=Candida albicans (strain SC5314 / ATCC MYA-2876) OX=237561 GN=CAALFM_CR02380CA PE=3 SV=1	1	2	2	2	1	2	1	2	1	2	15.6	15.6	15.6	15.826	135	135	0	13.895	By MS/MS	By MS/MS	8.9	15.6	13502000	4599500	8902700	0	0	1	1	2				546	520;3294	True;True	546;3445	1495;8841;8842	1790;9219	1790;9219			-1
A0A1D8PS93	A0A1D8PS93	8	8	8	tr|A0A1D8PS93|A0A1D8PS93_CANAL Conserved oligomeric Golgi complex subunit 2 OS=Candida albicans (strain SC5314 / ATCC MYA-2876) OX=237561 GN=CAALFM_CR02630CA PE=4 SV=1	1	8	8	8	8	7	8	7	8	7	44.5	44.5	44.5	32.914	281	281	0	56.072	By MS/MS	By MS/MS	44.5	41.3	95884000	57289000	38595000	16747000	15661000	6	6	12				547	2135;2338;5280;5555;5557;7016;7310;8607	True;True;True;True;True;True;True;True	2241;2455;5502;5833;5835;7375;7678;9039	5696;5697;6227;13711;13712;14488;14489;14492;14493;18469;18470;18471;18472;19367;19368;19369;22726;22727	5943;6488;13915;13916;14692;14694;18758;18759;18760;19706;19707;19708;23248;23249	5943;6488;13915;14692;14694;18760;19708;23248			-1
A0A1D8PSA9	A0A1D8PSA9	2	2	2	tr|A0A1D8PSA9|A0A1D8PSA9_CANAL phosphoglucomutase (alpha-D-glucose-1,6-bisphosphate-dependent) OS=Candida albicans (strain SC5314 / ATCC MYA-2876) OX=237561 GN=PGM2 PE=1 SV=1	1	2	2	2	2	1	2	1	2	1	3.8	3.8	3.8	61.841	560	560	0.0018282	10.686	By MS/MS	By MS/MS	3.8	2.1	31740000	15948000	15792000	0	0	2	1	3				548	5734;6986	True;True	6020;7341	14980;14981;14982;18395	15154;15155;18687	15155;18687			-1
A0A1D8PSB9	A0A1D8PSB9	4	4	4	tr|A0A1D8PSB9|A0A1D8PSB9_CANAL Srp40p OS=Candida albicans (strain SC5314 / ATCC MYA-2876) OX=237561 GN=SRP40 PE=4 SV=1	1	4	4	4	2	3	2	3	2	3	16.1	16.1	16.1	46.908	428	428	0	41.744	By MS/MS	By MS/MS	10	9.3	29580000	14529000	15051000	0	0	2	3	5				549	2150;2582;6357;8585	True;True;True;True	2256;2707;6681;9017	5731;6952;16775;22680;22681	5973;7235;17069;23208;23209	5973;7235;17069;23209			-1
A0A1D8PSC5	A0A1D8PSC5	6	6	6	sp|A0A1D8PSC5|RL28_CANAL Large ribosomal subunit protein uL15 OS=Candida albicans (strain SC5314 / ATCC MYA-2876) OX=237561 GN=RPL28 PE=1 SV=1	1	6	6	6	6	6	6	6	6	6	36.9	36.9	36.9	16.663	149	149	0	43.45	By MS/MS	By MS/MS	36.9	36.9	399940000	253350000	146600000	89479000	73485000	9	6	15				550	635;2775;4839;5256;6032;7354	True;True;True;True;True;True	666;2908;5050;5478;6341;7722	1760;1761;7483;7484;7485;7486;12690;12691;13664;13665;15926;15927;15928;15929;19479;19480;19481;19482	2033;2034;7795;7796;12941;12942;13875;13876;16202;16203;16204;19825;19826;19827;19828	2033;7796;12941;13876;16204;19826			-1
A0A1D8PSD4	A0A1D8PSD4	1	1	1	tr|A0A1D8PSD4|A0A1D8PSD4_CANAL Sys3p OS=Candida albicans (strain SC5314 / ATCC MYA-2876) OX=237561 GN=SYS3 PE=4 SV=1	1	1	1	1	1	1	1	1	1	1	1.5	1.5	1.5	102.94	895	895	1	-2	By MS/MS	By MS/MS	1.5	1.5	55210000	26096000	29115000	0	0	1	0	1	+			551	4728	TRUE	4929	12370;12371	12635	12635	546	683	-1
A0A1D8PSE0	A0A1D8PSE0	9	9	9	tr|A0A1D8PSE0|A0A1D8PSE0_CANAL Mitochondrial peculiar membrane protein 1 OS=Candida albicans (strain SC5314 / ATCC MYA-2876) OX=237561 GN=CAALFM_CR03120WA PE=4 SV=1	1	9	9	9	9	9	9	9	9	9	37.9	37.9	37.9	37.086	322	322	0	69.233	By MS/MS	By MS/MS	37.9	37.9	149470000	89257000	60209000	28752000	35172000	6	7	13				552	1125;2051;2473;3853;3871;4316;5867;6788;6944	True;True;True;True;True;True;True;True;True	1175;2152;2595;4025;4044;4503;6169;7138;7297	3129;3130;5477;5478;6551;6552;10212;10213;10253;10254;11340;11341;15391;15392;17932;17933;18302;18303	3477;5718;6794;6795;10519;10520;10555;10556;11596;11597;15567;18248;18249;18613	3477;5718;6794;10519;10555;11597;15567;18248;18613	547;548	209;269	-1
A0A1D8PSE1	A0A1D8PSE1	7	7	7	tr|A0A1D8PSE1|A0A1D8PSE1_CANAL Mlc1p OS=Candida albicans (strain SC5314 / ATCC MYA-2876) OX=237561 GN=MLC1 PE=4 SV=1	1	7	7	7	6	5	6	5	6	5	52.4	52.4	52.4	15.996	143	143	0	56.426	By MS/MS	By MS/MS	52.4	37.8	240870000	136920000	103950000	56495000	56279000	6	6	12				553	741;2530;2531;2881;3644;5092;9116	True;True;True;True;True;True;True	778;2653;2654;3017;3811;5310;9564	2018;2019;6687;6688;7787;7788;9731;9732;9733;9734;13291;13292;24098	2290;2291;6911;6912;8117;8118;10064;10065;10066;10067;13504;24641	2290;6911;6912;8117;10064;13504;24641			-1
A0A1D8PSF4	A0A1D8PSF4	3	3	3	tr|A0A1D8PSF4|A0A1D8PSF4_CANAL GTP-binding protein OS=Candida albicans (strain SC5314 / ATCC MYA-2876) OX=237561 GN=CAALFM_CR03180WA PE=3 SV=1	1	3	3	3	3	2	3	2	3	2	11.8	11.8	11.8	42.067	373	373	0	22.05	By MS/MS	By MS/MS	11.8	5.6	30116000	21126000	8990600	7904000	10742000	3	2	5				554	1099;2656;5217	True;True;True	1148;2784;5439	3070;3071;7188;7189;13589	3430;3431;7522;7523;13808	3430;7523;13808	549;550	19;196	-1
A0A1D8PSH3	A0A1D8PSH3	8	8	8	tr|A0A1D8PSH3|A0A1D8PSH3_CANAL Citrate synthase OS=Candida albicans (strain SC5314 / ATCC MYA-2876) OX=237561 GN=CIT1 PE=3 SV=1	1	8	8	8	8	8	8	8	8	8	19.9	19.9	19.9	52.001	467	467	0	76.207	By MS/MS	By MS/MS	19.9	19.9	105410000	59717000	45696000	17359000	18784000	8	5	13				555	148;431;2706;3064;4232;7837;9197;9337	True;True;True;True;True;True;True;True	156;455;2836;3210;4416;8228;9645;9797	400;401;1259;1260;7309;7310;8277;8278;11142;11143;20688;20689;24288;24289;24678;24679	429;430;1555;1556;7635;7636;8666;11412;11413;20985;24828;25226;25227	430;1555;7636;8666;11413;20985;24828;25227			-1
A0A1D8PSI3	A0A1D8PSI3	22	22	22	tr|A0A1D8PSI3|A0A1D8PSI3_CANAL Uncharacterized protein OS=Candida albicans (strain SC5314 / ATCC MYA-2876) OX=237561 GN=CAALFM_CR03520CA PE=4 SV=1	1	22	22	22	21	22	21	22	21	22	42.3	42.3	42.3	67.33	613	613	0	199.08	By MS/MS	By MS/MS	39.8	42.3	717190000	421840000	295350000	32342000	36152000	17	19	36				556	43;219;1406;2330;2332;2592;2952;2985;3332;3867;4164;6815;6845;6971;7007;7497;7540;8404;8932;9170;9171;9329	True;True;True;True;True;True;True;True;True;True;True;True;True;True;True;True;True;True;True;True;True;True	44;231;1478;2447;2449;2717;3094;3127;3483;4040;4346;7165;7195;7325;7363;7872;7918;8825;9374;9618;9619;9789	111;112;717;718;3863;3864;6161;6162;6165;6166;6977;6978;7964;7965;7966;7967;8067;8068;8942;8943;10245;10246;10979;10980;17990;17991;18063;18064;18364;18365;18441;18442;19803;19804;19922;19923;22224;22225;23598;23599;24229;24230;24231;24232;24656	101;102;1048;1049;4183;6384;6385;6388;7257;7258;8288;8289;8290;8404;8405;9329;9330;10548;10549;11268;11269;18297;18298;18376;18662;18663;18729;18730;20122;20123;20236;20237;22755;22756;24128;24769;24770;24771;24772;25205	101;1048;4183;6385;6388;7257;8288;8405;9329;10549;11269;18297;18376;18663;18730;20123;20237;22756;24128;24769;24771;25205	551	109	-1
A0A1D8PSJ6	A0A1D8PSJ6	7	7	7	tr|A0A1D8PSJ6|A0A1D8PSJ6_CANAL Vacuolar transporter chaperone OS=Candida albicans (strain SC5314 / ATCC MYA-2876) OX=237561 GN=VTC3 PE=4 SV=1	1	7	7	7	5	7	5	7	5	7	12	12	12	91.529	784	784	0	53.945	By MS/MS	By MS/MS	8.9	12	46730000	20797000	25934000	5961500	7529600	4	7	11				557	1109;3430;3582;4846;5046;6740;7644	True;True;True;True;True;True;True	1159;3586;3745;5057;5262;7083;8025	3095;9197;9576;9577;12705;12706;13171;13172;17810;17811;20178;20179	3449;9571;9915;9916;12957;13399;13400;18121;18122;20473;20474	3449;9571;9915;12957;13400;18121;20473			-1
A0A1D8PSK2	A0A1D8PSK2	2	2	2	sp|A0A1D8PSK2|RS30_CANAL Small ribosomal subunit protein eS30 OS=Candida albicans (strain SC5314 / ATCC MYA-2876) OX=237561 GN=RPS30 PE=1 SV=1	1	2	2	2	2	2	2	2	2	2	17.5	17.5	17.5	7.1103	63	63	0	17.858	By MS/MS	By MS/MS	17.5	17.5	150040000	83971000	66068000	83440000	81695000	2	2	4				558	2390;6648	True;True	2510;6985	6345;6346;17565;17566	6593;6594;17895;17896	6593;17895			-1
A0A1D8PSL3	A0A1D8PSL3	1	1	1	tr|A0A1D8PSL3|A0A1D8PSL3_CANAL Protein transport protein SEC22 OS=Candida albicans (strain SC5314 / ATCC MYA-2876) OX=237561 GN=SEC22 PE=3 SV=1	1	1	1	1	1	1	1	1	1	1	3.7	3.7	3.7	25.094	216	216	0.0040717	6.4497	By MS/MS	By matching	3.7	3.7	5759400	3314900	2444500	0	0	1	0	1				559	5625	TRUE	5910	14694;14695	14875	14875			-1
A0A1D8PSQ3	A0A1D8PSQ3	7	7	7	tr|A0A1D8PSQ3|A0A1D8PSQ3_CANAL Type I HSP40 co-chaperone OS=Candida albicans (strain SC5314 / ATCC MYA-2876) OX=237561 GN=YDJ1 PE=3 SV=1	1	7	7	7	6	7	6	7	6	7	21.9	21.9	21.9	42.731	393	393	0	59.127	By MS/MS	By MS/MS	18.3	21.9	134170000	85743000	48429000	35837000	32997000	8	7	15				560	721;1656;2991;3054;3199;3605;5452	True;True;True;True;True;True;True	758;1734;3133;3200;3347;3771;5719	1972;1973;4499;8079;8080;8255;8256;8257;8258;8582;8583;8584;8585;9641;9642;14256;14257	2235;2236;4812;8415;8416;8647;8648;8649;8948;8949;8950;9977;9978;9979;14486;14487	2236;4812;8415;8647;8949;9979;14486	552;553;554	305;311;365	-1
A0A1D8PSR2	A0A1D8PSR2	1	1	1	tr|A0A1D8PSR2|A0A1D8PSR2_CANAL tRNA (Cytosine-5-)-methyltransferase OS=Candida albicans (strain SC5314 / ATCC MYA-2876) OX=237561 GN=CAALFM_CR04300WA PE=3 SV=1	1	1	1	1	1	1	1	1	1	1	2.4	2.4	2.4	81.256	713	713	0	11.102	By MS/MS	By MS/MS	2.4	2.4	9664100	5762700	3901400	0	0	1	0	1				561	8381	TRUE	8801	22170;22171	22706;22707	22706			-1
A0A1D8PSS1	A0A1D8PSS1	1	1	1	tr|A0A1D8PSS1|A0A1D8PSS1_CANAL Chromatin modification protein OS=Candida albicans (strain SC5314 / ATCC MYA-2876) OX=237561 GN=CAALFM_CR04450CA PE=3 SV=1	1	1	1	1	0	1	0	1	0	1	1.4	1.4	1.4	89.962	798	798	0.002453	6.4839		By MS/MS	0	1.4	2523900	0	2523900	0	0	0	1	1				562	5245	TRUE	5467	13644	13856	13856			-1
A0A1D8PSS4	A0A1D8PSS4	2	2	2	tr|A0A1D8PSS4|A0A1D8PSS4_CANAL Proteasome core particle subunit alpha 4 OS=Candida albicans (strain SC5314 / ATCC MYA-2876) OX=237561 GN=PRE6 PE=3 SV=1	1	2	2	2	2	1	2	1	2	1	10	10	10	27.443	250	250	0	11.601	By MS/MS	By matching	10	4.4	8054600	6374700	1680000	0	0	1	0	1				563	4340;7136	True;True	4528;7497	11387;18902;18903	11637;19228	11637;19228			-1
A0A1D8PSV5	A0A1D8PSV5	12	12	12	sp|A0A1D8PSV5|RS3_CANAL Small ribosomal subunit protein uS3 OS=Candida albicans (strain SC5314 / ATCC MYA-2876) OX=237561 GN=RPS3 PE=1 SV=1	1	12	12	12	12	12	12	12	12	12	53.8	53.8	53.8	27.271	251	251	0	108.1	By MS/MS	By MS/MS	53.8	53.8	1178300000	670540000	507750000	111120000	123420000	15	15	30				564	52;545;837;1952;2696;2861;3089;3317;4706;5029;5157;8948	True;True;True;True;True;True;True;True;True;True;True;True	53;573;876;2047;2048;2826;2995;3236;3468;4906;5245;5377;9390	130;131;1552;1553;2327;2328;5233;5234;5235;7284;7285;7738;7739;8333;8334;8335;8336;8900;8901;12315;12316;13130;13131;13430;13431;13432;23630;23631;23632;23633	117;118;1840;1841;2660;2661;5491;5492;7612;7613;8074;8718;8719;8720;8721;9286;9287;12579;12580;13359;13360;13651;13652;13653;13654;13655;24158;24159;24160;24161	117;1840;2660;5492;7613;8074;8719;9287;12580;13359;13652;24160	555;556	128;158	-1
A0A1D8PSV9	A0A1D8PSV9	2	2	2	tr|A0A1D8PSV9|A0A1D8PSV9_CANAL Mediator of RNA polymerase II transcription subunit 5 OS=Candida albicans (strain SC5314 / ATCC MYA-2876) OX=237561 GN=MED5 PE=3 SV=1	1	2	2	2	1	2	1	2	1	2	2	2	2	120.34	1036	1036	0	14.83	By MS/MS	By MS/MS	0.9	2	13885000	5651000	8233700	0	0	1	2	3				565	1103;4859	True;True	1152;5070	3078;12739;12740	3436;12986;12987	3436;12986			-1
A0A1D8PSY1	A0A1D8PSY1	16	16	16	tr|A0A1D8PSY1|A0A1D8PSY1_CANAL Glutamine synthetase OS=Candida albicans (strain SC5314 / ATCC MYA-2876) OX=237561 GN=GLN1 PE=3 SV=1	1	16	16	16	16	15	16	15	16	15	59.8	59.8	59.8	41.693	373	373	0	323.31	By MS/MS	By MS/MS	59.8	55.8	7519200000	4059200000	3459900000	552460000	716820000	34	31	65				566	1210;1472;1484;2475;2480;2559;2948;3426;3944;3998;6127;6671;8109;8187;8417;9158	True;True;True;True;True;True;True;True;True;True;True;True;True;True;True;True	1267;1546;1558;1559;2597;2602;2684;3089;3090;3582;4118;4175;6440;7009;7010;8512;8513;8595;8838;9606	3349;3350;4015;4016;4017;4049;4050;4051;4052;4053;4054;4055;4056;6557;6558;6559;6560;6570;6571;6572;6573;6762;6763;7944;7945;7946;7947;7948;7949;7950;7951;7952;7953;7954;9189;9190;10429;10430;10431;10432;10572;10573;16173;16174;17611;17612;17613;17614;17615;17616;17617;17618;21403;21404;21405;21406;21635;21636;21637;22254;22255;24192;24193;24194	3682;4325;4326;4357;4358;4359;4360;4361;4362;4363;4364;4365;6800;6801;6802;6815;6816;6817;6818;6979;6980;8270;8271;8272;8273;8274;8275;8276;8277;8278;8279;9566;9567;10719;10720;10721;10722;10723;10874;10875;16450;16451;17934;17935;17936;17937;17938;17939;17940;17941;17942;17943;21758;21759;21760;21761;21762;21763;21764;22137;22138;22782;22783;24732;24733;24734	3682;4326;4361;6800;6818;6980;8272;9566;10723;10874;16450;17934;21763;22137;22782;24732	557;558;559;560	282;302;348;361	-1
A0A1D8PSZ0	A0A1D8PSZ0	1	1	1	tr|A0A1D8PSZ0|A0A1D8PSZ0_CANAL Ife2p OS=Candida albicans (strain SC5314 / ATCC MYA-2876) OX=237561 GN=IFE2 PE=3 SV=1	1	1	1	1	1	1	1	1	1	1	3.2	3.2	3.2	48.502	435	435	0.0025253	6.8799	By MS/MS	By matching	3.2	3.2	5732300	2717800	3014600	0	0	1	0	1				567	867	TRUE	909	2407;2408	2732	2732			-1
A0A1D8PT01	A0A1D8PT01	4	4	4	tr|A0A1D8PT01|A0A1D8PT01_CANAL Mitochondrial fission process protein 1 OS=Candida albicans (strain SC5314 / ATCC MYA-2876) OX=237561 GN=CAALFM_CR05450CA PE=3 SV=1	1	4	4	4	4	4	4	4	4	4	18.6	18.6	18.6	24.229	215	215	0	31.872	By MS/MS	By MS/MS	18.6	18.6	43692000	20936000	22756000	9910000	12267000	2	4	6				568	2435;8947;9029;9306	True;True;True;True	2556;9389;9474;9764	6453;6454;23628;23629;23880;23881;24596;24597	6697;24156;24157;24437;24438;25148;25149	6697;24156;24438;25148			-1
A0A1D8PT02	A0A1D8PT02	20	20	20	tr|A0A1D8PT02|A0A1D8PT02_CANAL Flavodoxin-like fold family protein OS=Candida albicans (strain SC5314 / ATCC MYA-2876) OX=237561 GN=PST3 PE=3 SV=1	1	20	20	20	20	17	20	17	20	17	99.5	99.5	99.5	21.174	199	199	0	323.31	By MS/MS	By MS/MS	99.5	98	319770000000	184430000000	135350000000	39391000000	36177000000	431	370	801				569	161;162;163;169;463;464;1491;2095;2607;3948;4265;4621;4622;6088;6089;6149;6453;6900;8197;8198	True;True;True;True;True;True;True;True;True;True;True;True;True;True;True;True;True;True;True;True	170;171;172;179;489;490;1566;2199;2732;4122;4449;4815;4816;6401;6402;6465;6783;7253;8606;8607	443;444;445;446;447;448;449;450;451;452;453;454;455;456;457;458;459;460;461;462;463;464;465;466;467;468;469;470;471;472;473;474;475;476;477;478;479;480;481;482;483;484;485;486;487;488;489;490;491;492;493;494;495;508;509;510;511;512;513;514;515;516;517;518;519;520;521;522;523;524;525;526;527;528;529;530;531;532;533;534;535;536;537;538;539;540;541;542;543;544;545;546;547;548;549;550;551;552;553;554…	467;468;469;470;471;472;473;474;475;476;477;478;479;480;481;482;483;484;485;486;487;488;489;490;491;492;493;494;495;496;497;498;499;500;501;502;503;504;505;506;507;508;509;510;511;512;513;514;515;516;517;518;519;520;521;522;523;524;525;526;527;528;529;530;540;541;542;543;544;545;546;547;548;549;550;551;552;553;554;555;556;557;558;559;560;561;562;563;564;565;566;567;568;569;570;571;572;573;574;575…	471;527;529;547;1652;1654;4390;5823;7303;10754;11492;12298;12347;16336;16352;16499;17293;18509;22194;22217			-1
A0A1D8PT03	A0A1D8PT03	14	14	14	tr|A0A1D8PT03|A0A1D8PT03_CANAL Flavodoxin-like fold family protein OS=Candida albicans (strain SC5314 / ATCC MYA-2876) OX=237561 GN=YCP4 PE=3 SV=1	1	14	14	14	14	13	14	13	14	13	61.5	61.5	61.5	29.783	288	288	0	323.31	By MS/MS	By MS/MS	61.5	60.1	56249000000	32618000000	23630000000	6707800000	6469500000	148	132	280				570	66;2853;2854;3102;5342;5364;5365;6021;6119;6268;6451;6452;6706;9093	True;True;True;True;True;True;True;True;True;True;True;True;True;True	67;2987;2988;3249;5587;5613;5614;5615;6330;6432;6589;6781;6782;7047;9540	158;159;160;161;162;163;164;7720;7721;7722;7723;7724;7725;8361;8362;8363;8364;8365;8366;8367;13908;13909;13910;13911;13912;13913;13914;13915;13916;13917;13918;13919;13920;13974;13975;13976;13977;13978;13979;13980;13981;13982;15840;15841;15842;15843;15844;15845;15846;15847;15848;15849;15850;15851;15852;15853;15854;15855;15856;15857;15858;15859;15860;15861;15862;15863;15864;15865;15866;15867;15868;…	143;144;145;146;147;148;149;150;151;152;153;154;155;156;157;158;159;160;161;162;163;164;165;166;167;168;169;170;171;172;8056;8057;8058;8059;8060;8741;8742;8743;8744;8745;8746;8747;8748;8749;14100;14101;14102;14103;14104;14105;14106;14107;14108;14109;14110;14111;14112;14113;14114;14115;14116;14117;14118;14119;14120;14121;14122;14123;14124;14125;14126;14127;14128;14129;14130;14131;14132;14133;14134…	143;8056;8060;8743;14100;14192;14200;16128;16418;16857;17289;17292;18034;24570	561;562	1;49	-1
A0A1D8PT04	A0A1D8PT04	9	9	9	tr|A0A1D8PT04|A0A1D8PT04_CANAL Mitochondrial thiamine pyrophosphate carrier 1 OS=Candida albicans (strain SC5314 / ATCC MYA-2876) OX=237561 GN=CAALFM_CR05480WA PE=3 SV=1	1	9	9	9	9	9	9	9	9	9	36.7	36.7	36.7	32.009	286	286	0	73.01	By MS/MS	By MS/MS	36.7	36.7	239630000	118050000	121580000	27826000	33269000	9	8	17				571	1375;1938;2633;2667;3656;5600;5997;6469;7883	True;True;True;True;True;True;True;True;True	1443;2033;2759;2760;2795;3825;5880;6305;6799;8274	3778;3779;5204;5205;7131;7132;7133;7134;7209;7210;9772;9773;14605;14606;15776;15777;17045;17046;20788;20789	4090;4091;5468;7467;7468;7469;7541;7542;10106;10107;14793;14794;16005;17323;17324;21076;21077	4090;5468;7467;7542;10106;14794;16005;17323;21076	563	74	-1
A0A1D8PT08	A0A1D8PT08	2	1	1	tr|A0A1D8PT08|A0A1D8PT08_CANAL Ribonucleoside-diphosphate reductase OS=Candida albicans (strain SC5314 / ATCC MYA-2876) OX=237561 GN=RNR3 PE=3 SV=1	1	2	1	1	2	2	1	1	1	1	1.8	1	1	92.615	816	816	1	-2	By MS/MS	By MS/MS	1.8	1.8	12213000	6381400	5831700	0	0	1	0	1	+			572	7765;8158	False;True	8155;8566	20485;20486;21574;21575	20760;20761;22075	20760;22075	564	736	-1
A0A1D8PT38	A0A1D8PT38	3	1	1	tr|A0A1D8PT38|A0A1D8PT38_CANAL Mitogen-activated protein kinase OS=Candida albicans (strain SC5314 / ATCC MYA-2876) OX=237561 GN=CEK2 PE=3 SV=1	1	3	1	1	3	3	1	1	1	1	7.5	3.5	3.5	43.303	372	372	0.0027273	10.594	By MS/MS	By MS/MS	7.5	7.5	11473000	6139100	5333500	0	0	1	1	2				573	3135;3150;3953	False;True;False	3282;3297;4127	8437;8438;8467;8468;10473;10474	8814;8838;8839;10776	8814;8838;10776			-1
A0A1D8PT49	A0A1D8PT49	15	15	15	tr|A0A1D8PT49|A0A1D8PT49_CANAL Serine/threonine protein kinase OS=Candida albicans (strain SC5314 / ATCC MYA-2876) OX=237561 GN=CAALFM_CR06040WA PE=4 SV=1	1	15	15	15	12	15	12	15	12	15	36.7	36.7	36.7	69.683	630	630	0	139.14	By MS/MS	By MS/MS	28.7	36.7	402410000	232210000	170190000	39417000	36898000	13	15	28				574	1009;1798;3025;3263;3757;3913;4299;5140;5615;5962;6316;6522;7257;7856;8239	True;True;True;True;True;True;True;True;True;True;True;True;True;True;True	1054;1888;3169;3411;3927;4086;4485;5360;5900;6266;6638;6854;7622;8247;8650	2770;2771;4883;4884;8183;8184;8742;8743;9994;9995;10341;10342;10343;10344;11303;11304;13395;14675;15602;15603;16667;16668;17228;19225;19226;20732;20733;21793;21794;21795;21796	3080;3081;5165;5166;8582;8583;9105;9106;10304;10305;10645;10646;10647;10648;11564;11565;13621;14857;15753;15754;16958;16959;17550;19550;19551;21018;21019;21020;22330;22331;22332;22333	3080;5166;8583;9105;10304;10645;11564;13621;14857;15754;16958;17550;19550;21018;22331			-1
A0A1D8PT85	A0A1D8PT85	3	3	3	tr|A0A1D8PT85|A0A1D8PT85_CANAL Cation efflux protein cytoplasmic domain-containing protein OS=Candida albicans (strain SC5314 / ATCC MYA-2876) OX=237561 GN=CAALFM_CR06230WA PE=4 SV=1	1	3	3	3	3	3	3	3	3	3	6.5	6.5	6.5	68.792	616	616	0	25.804	By MS/MS	By MS/MS	6.5	6.5	22968000	14216000	8751800	8196700	7508400	3	3	6				575	2232;4476;5078	True;True;True	2344;4667;5295	5925;5926;11722;11723;13252;13253	6166;6167;11965;11966;13467;13468	6166;11965;13467			-1
A0A1D8PT87	A0A1D8PT87	1	1	1	tr|A0A1D8PT87|A0A1D8PT87_CANAL ICE2-domain-containing protein OS=Candida albicans (strain SC5314 / ATCC MYA-2876) OX=237561 GN=CAALFM_CR06640CA PE=4 SV=1	1	1	1	1	1	0	1	0	1	0	2.8	2.8	2.8	54.76	493	493	0.0026572	8.6834	By MS/MS		2.8	0	5700700	5700700	0	0	0	1	0	1				576	300	TRUE	315	912	1229	1229			-1
A0A1D8PT92	A0A1D8PT92	1	1	1	tr|A0A1D8PT92|A0A1D8PT92_CANAL DUF1776-domain-containing protein OS=Candida albicans (strain SC5314 / ATCC MYA-2876) OX=237561 GN=CAALFM_CR06620WA PE=4 SV=1	1	1	1	1	1	0	1	0	1	0	1.8	1.8	1.8	51.052	448	448	0.0094712	6.1904	By MS/MS		1.8	0	1866800	1866800	0	0	0	1	0	1				577	6991	TRUE	7346	18404	18695	18695			-1
A0A1D8PTA4;Q59MT5	A0A1D8PTA4;Q59MT5	2;1	2;1	2;1	tr|A0A1D8PTA4|A0A1D8PTA4_CANAL Permease OS=Candida albicans (strain SC5314 / ATCC MYA-2876) OX=237561 GN=SEO1 PE=4 SV=1;tr|Q59MT5|Q59MT5_CANAL Transporter SEO1 OS=Candida albicans (strain SC5314 / ATCC MYA-2876) OX=237561 GN=CAALFM_CR06790CA PE=4 SV=1	2	2	2	2	2	2	2	2	2	2	3.8	3.8	3.8	69.601	609	609;604	0	15.005	By MS/MS	By MS/MS	3.8	3.8	48500000	29126000	19373000	20936000	18318000	2	1	3				578	600;1327	True;True	630;1394	1688;1689;3666;3667	1973;3988;3989	1973;3989			-1;-1
A0A1D8PTB5	A0A1D8PTB5	13	13	13	tr|A0A1D8PTB5|A0A1D8PTB5_CANAL Succinate--CoA ligase [ADP-forming] subunit beta, mitochondrial OS=Candida albicans (strain SC5314 / ATCC MYA-2876) OX=237561 GN=LSC2 PE=3 SV=1	1	13	13	13	12	13	12	13	12	13	40.2	40.2	40.2	44.52	415	415	0	105.19	By MS/MS	By MS/MS	38.1	40.2	341160000	191850000	149310000	26008000	30386000	10	12	22				579	142;730;1121;1615;1887;2593;4373;4416;5258;5572;6705;7740;9074	True;True;True;True;True;True;True;True;True;True;True;True;True	150;767;1171;1693;1979;2718;4561;4606;5480;5851;7046;8126;9521	382;383;1992;1993;3119;3120;4413;5088;5089;6979;6980;11474;11475;11476;11577;11578;13667;13668;14523;14524;17700;17701;20404;20405;23988;23989	410;411;2254;2255;3468;3469;4730;5365;7259;11719;11720;11813;11814;13878;13879;14719;14720;18016;18017;20677;20678;24531	410;2255;3469;4730;5365;7259;11720;11813;13879;14719;18016;20677;24531	565	140	-1
A0A1D8PTC9	A0A1D8PTC9	3	3	3	tr|A0A1D8PTC9|A0A1D8PTC9_CANAL Altered inheritance of mitochondria protein 19, mitochondrial OS=Candida albicans (strain SC5314 / ATCC MYA-2876) OX=237561 GN=CAALFM_CR06820WA PE=4 SV=1	1	3	3	3	3	3	3	3	3	3	34.5	34.5	34.5	18.481	174	174	0	56.442	By MS/MS	By MS/MS	34.5	34.5	81202000	52657000	28546000	23728000	15551000	5	5	10				580	2668;3790;5077	True;True;True	2796;3961;5294	7211;7212;10068;10069;10070;10071;13248;13249;13250;13251	7543;7544;10381;10382;10383;10384;13463;13464;13465;13466	7544;10381;13466			-1
A0A1D8PTD0	A0A1D8PTD0	1	1	1	tr|A0A1D8PTD0|A0A1D8PTD0_CANAL DNA polymerase epsilon catalytic subunit OS=Candida albicans (strain SC5314 / ATCC MYA-2876) OX=237561 GN=POL2 PE=3 SV=1	1	1	1	1	1	1	1	1	1	1	0.3	0.3	0.3	255.88	2211	2211	0.0094637	6.1893	By MS/MS	By MS/MS	0.3	0.3	23806000	20891000	2914600	0	0	1	1	2				581	4712	TRUE	4913	12327;12328	12591;12592	12591			-1
A0A1D8PTD1	A0A1D8PTD1	85	85	82	tr|A0A1D8PTD1|A0A1D8PTD1_CANAL Bifunctional carbamoylphosphate synthetase/aspartate transcarbamylase OS=Candida albicans (strain SC5314 / ATCC MYA-2876) OX=237561 GN=URA2 PE=3 SV=1	1	85	85	82	81	78	81	78	79	75	48.6	48.6	47.3	244.64	2216	2216	0	323.31	By MS/MS	By MS/MS	46.9	43.6	2680000000	1475900000	1204100000	53725000	60788000	76	83	159				582	133;309;400;522;580;746;766;795;824;1195;1330;1333;1364;1395;1477;1486;1503;1597;1604;1650;1667;1866;1907;1940;1971;2058;2100;2182;2597;3026;3038;3234;3312;3428;3456;3945;3982;4087;4303;4387;4409;4544;4730;5269;5293;5296;5354;5640;5651;5785;6038;6190;6215;6285;6362;6473;6578;6677;6783;6801;6809;6997;6998;7128;7436;7536;7575;7633;7922;8004;8064;8074;8149;8412;8465;8507;8662;8671;8672;8713;8771;879…	True;True;True;True;True;True;True;True;True;True;True;True;True;True;True;True;True;True;True;True;True;True;True;True;True;True;True;True;True;True;True;True;True;True;True;True;True;True;True;True;True;True;True;True;True;True;True;True;True;True;True;True;True;True;True;True;True;True;True;True;True;True;True;True;True;True;True;True;True;True;True;True;True;True;True;True;True;True;True;True…	141;324;420;548;608;783;804;834;863;1250;1397;1400;1432;1464;1551;1561;1578;1675;1682;1728;1745;1958;1999;2035;2067;2159;2204;2288;2722;3170;3182;3382;3463;3584;3613;3614;4119;4157;4268;4489;4575;4599;4737;4931;5491;5519;5524;5601;5925;5937;6082;6347;6509;6534;6606;6686;6803;6912;7016;7132;7133;7151;7159;7353;7354;7489;7808;7914;7956;8014;8314;8400;8465;8475;8555;8833;8889;8890;8934;9096;9105;910…	366;367;931;932;933;934;1173;1174;1175;1176;1498;1499;1640;1641;2035;2036;2084;2155;2156;2157;2158;2159;2294;2295;3300;3301;3672;3673;3674;3675;3682;3683;3754;3755;3832;3833;4028;4029;4030;4059;4060;4061;4103;4104;4376;4377;4389;4390;4486;4487;4525;4526;5040;5041;5135;5136;5210;5277;5278;5491;5492;5619;5620;5815;5816;6986;6987;6988;8185;8186;8212;8213;8214;8678;8679;8888;8889;8890;9193;9194;9265;…	394;395;1246;1247;1248;1249;1476;1477;1478;1479;1792;1933;1934;2311;2312;2356;2424;2425;2426;2631;3628;3629;3994;3995;3996;3997;4004;4005;4072;4150;4151;4339;4340;4367;4368;4369;4418;4700;4711;4799;4800;4838;4839;5319;5320;5411;5412;5472;5531;5532;5729;5881;5882;6072;7265;7266;7267;7268;8584;8585;8607;8608;9042;9277;9278;9569;9634;9635;10724;10829;11080;11081;11570;11747;11748;11799;11800;11801;1…	394;1248;1478;1792;1934;2311;2356;2425;2631;3628;3996;4004;4072;4151;4339;4367;4418;4700;4711;4800;4838;5320;5411;5472;5532;5729;5881;6072;7266;8584;8607;9042;9277;9569;9635;10724;10829;11080;11570;11748;11799;12112;12639;13897;13959;13968;14166;14903;14926;15311;16216;16669;16736;16891;17080;17418;17683;17955;18238;18268;18287;18710;18711;19208;19984;20227;20315;20444;21242;21469;21620;21647;220…	566;567;568;569;570;571;572;573;574;575;576;577;578;579;580;581;582;583;584;585	239;569;807;845;1023;1093;1189;1198;1200;1289;1294;1335;1467;1735;1936;1957;1973;2113;2205;2210	-1
A0A1D8PTD9	A0A1D8PTD9	15	15	15	tr|A0A1D8PTD9|A0A1D8PTD9_CANAL Dsl1p OS=Candida albicans (strain SC5314 / ATCC MYA-2876) OX=237561 GN=DSL1 PE=4 SV=1	1	15	15	15	15	15	15	15	15	15	27.9	27.9	27.9	79.582	680	680	0	222.98	By MS/MS	By MS/MS	27.9	27.9	257150000	140080000	117080000	18669000	22694000	12	14	26				583	2030;2127;3258;3618;3719;3770;4429;5144;5319;6108;6395;6476;7041;7411;8092	True;True;True;True;True;True;True;True;True;True;True;True;True;True;True	2129;2232;3406;3784;3889;3941;4620;5364;5555;6421;6720;6806;7401;7782;8494	5421;5422;5423;5677;5678;8729;8730;9671;9672;9912;9913;10023;10024;11609;11610;13404;13405;13836;13837;16122;16123;16860;16861;16862;16863;17107;17108;18602;18603;19604;19605;21350;21351;21352;21353	5662;5663;5664;5929;9089;10012;10013;10230;10231;10339;10340;11848;11849;13628;14031;14032;16392;16393;17143;17144;17145;17425;18931;19936;21698;21699;21700;21701	5663;5929;9089;10012;10231;10339;11849;13628;14032;16392;17144;17425;18931;19936;21700	586	308	-1
A0A1D8PTE0	A0A1D8PTE0	1	1	1	tr|A0A1D8PTE0|A0A1D8PTE0_CANAL 1-phosphatidylinositol 4-kinase OS=Candida albicans (strain SC5314 / ATCC MYA-2876) OX=237561 GN=STT4 PE=3 SV=1	1	1	1	1	1	1	1	1	1	1	0.8	0.8	0.8	219.09	1927	1927	0.0025773	7.4545	By MS/MS	By MS/MS	0.8	0.8	6216400	4108300	2108100	0	0	1	1	2				584	223	TRUE	235	726;727	1057;1058	1057	587	324	-1
A0A1D8PTF1	A0A1D8PTF1	1	1	1	tr|A0A1D8PTF1|A0A1D8PTF1_CANAL Emp46p OS=Candida albicans (strain SC5314 / ATCC MYA-2876) OX=237561 GN=EMP46 PE=4 SV=1	1	1	1	1	1	1	1	1	1	1	2.6	2.6	2.6	53.234	465	465	0.002521	6.8349	By matching	By MS/MS	2.6	2.6	4770600	3003000	1767700	0	0	0	1	1				585	4649	TRUE	4844	12186;12187	12461	12461			-1
A0A1D8PTF3	A0A1D8PTF3	13	13	13	tr|A0A1D8PTF3|A0A1D8PTF3_CANAL Protein arginine methyltransferase NDUFAF7 OS=Candida albicans (strain SC5314 / ATCC MYA-2876) OX=237561 GN=CAALFM_CR07200WA PE=3 SV=1	1	13	13	13	11	12	11	12	11	12	28.7	28.7	28.7	60.566	527	527	0	99.95	By MS/MS	By MS/MS	24.9	26.6	302600000	173850000	128750000	29119000	31880000	11	10	21				586	1042;1685;2218;2352;3194;3195;3393;4685;5090;5104;5948;6267;6401	True;True;True;True;True;True;True;True;True;True;True;True;True	1089;1763;2324;2470;3342;3343;3546;4882;5307;5308;5323;6252;6588;6726	2893;4584;4585;5887;5888;6257;8573;8574;8575;9084;9085;12262;12263;13286;13287;13288;13316;13317;15574;15575;16553;16554;16877;16878	3249;4898;4899;6132;6133;6134;6517;8939;8940;9468;12529;13499;13500;13501;13525;13526;15729;15730;16855;17159;17160	3249;4898;6134;6517;8939;8940;9468;12529;13499;13525;15729;16855;17159	588;589;590;591	129;388;507;514	-1
A0A1D8PTG2	A0A1D8PTG2	2	2	2	tr|A0A1D8PTG2|A0A1D8PTG2_CANAL Fre7p OS=Candida albicans (strain SC5314 / ATCC MYA-2876) OX=237561 GN=FRE7 PE=4 SV=1	1	2	2	2	1	2	1	2	1	2	6.5	6.5	6.5	46.297	403	403	0	17.232	By MS/MS	By MS/MS	3.5	6.5	11976000	5896200	6079900	0	0	1	2	3				587	4537;8394	True;True	4730;8815	11866;22199;22200	12098;22730;22731	12098;22730			-1
A0A1D8PTH2	A0A1D8PTH2	2	2	2	tr|A0A1D8PTH2|A0A1D8PTH2_CANAL Sec39 domain-containing protein OS=Candida albicans (strain SC5314 / ATCC MYA-2876) OX=237561 GN=CAALFM_CR07350WA PE=4 SV=1	1	2	2	2	1	1	1	1	1	1	3.8	3.8	3.8	94.811	817	817	0	12.348	By MS/MS	By MS/MS	2.4	1.3	2583500	0	2583500	0	0	1	1	2				588	3788;5856	True;True	3959;6158	10065;15369	10378;15544	10378;15544			-1
A0A1D8PTH3	A0A1D8PTH3	5	5	5	tr|A0A1D8PTH3|A0A1D8PTH3_CANAL dihydrolipoyllysine-residue succinyltransferase OS=Candida albicans (strain SC5314 / ATCC MYA-2876) OX=237561 GN=KGD2 PE=3 SV=1	1	5	5	5	4	5	4	5	4	5	18.8	18.8	18.8	48.039	441	441	0	42.962	By MS/MS	By MS/MS	14.7	18.8	63608000	35419000	28189000	17855000	21895000	3	2	5				589	602;1536;5317;5472;8618	True;True;True;True;True	632;1614;5552;5746;9051	1692;1693;4195;4196;13832;13833;14315;14316;22748	1975;4508;14027;14028;14542;23269	1975;4508;14027;14542;23269	592	132	-1
A0A1D8PTI0	A0A1D8PTI0	1	1	1	tr|A0A1D8PTI0|A0A1D8PTI0_CANAL mRNA splicing protein OS=Candida albicans (strain SC5314 / ATCC MYA-2876) OX=237561 GN=CAALFM_CR07510WA PE=4 SV=1	1	1	1	1	0	1	0	1	0	1	6.4	6.4	6.4	14.295	125	125	1	-2		By MS/MS	0	6.4	726720	0	726720	0	0	0	0	0	+			590	5418	TRUE	5678	14129	14327	14327	593	16	-1
A0A1D8PTI2	A0A1D8PTI2	9	9	9	tr|A0A1D8PTI2|A0A1D8PTI2_CANAL Rab family GTPase OS=Candida albicans (strain SC5314 / ATCC MYA-2876) OX=237561 GN=YPT31 PE=1 SV=1	1	9	9	9	8	9	8	9	8	9	47.3	47.3	47.3	24.933	222	222	0	73.992	By MS/MS	By MS/MS	43.7	47.3	142380000	77904000	64473000	13805000	17770000	6	8	14				591	79;285;820;1473;2458;6560;6777;7454;7718	True;True;True;True;True;True;True;True;True	85;300;859;1547;2580;6893;7122;7827;8104	232;233;877;2286;2287;4018;4019;6511;6512;17325;17326;17327;17328;17886;17887;19702;19703;20355;20356	259;260;1195;2624;2625;4327;6760;17647;17648;17649;18189;20025;20026;20632;20633	260;1195;2624;4327;6760;17647;18189;20025;20632			-1
A0A1D8PTI7	A0A1D8PTI7	4	4	4	sp|A0A1D8PTI7|RS27_CANAL Small ribosomal subunit protein eS27 OS=Candida albicans (strain SC5314 / ATCC MYA-2876) OX=237561 GN=RPS27 PE=1 SV=1	1	4	4	4	4	4	4	4	4	4	46.3	46.3	46.3	8.9694	82	82	0	32.334	By MS/MS	By MS/MS	46.3	46.3	762610000	441990000	320620000	266590000	270000000	6	7	13				592	5096;6877;7933;8560	True;True;True;True	5314;7228;7229;8325;8988	13298;13299;18141;18142;18143;18144;20939;20940;22610;22611;22612;22613	13509;13510;18445;18446;18447;18448;21273;21274;23140;23141;23142;23143;23144	13510;18447;21273;23144	594	33	-1
A0A1D8PTJ6	A0A1D8PTJ6	17	17	17	tr|A0A1D8PTJ6|A0A1D8PTJ6_CANAL Protein kinase domain-containing protein OS=Candida albicans (strain SC5314 / ATCC MYA-2876) OX=237561 GN=CAALFM_CR07700WA PE=4 SV=1	1	17	17	17	17	14	17	14	17	14	54.3	54.3	54.3	45.54	403	403	0	154.43	By MS/MS	By MS/MS	54.3	41.9	731850000	409050000	322800000	51564000	56068000	18	15	33				593	612;1017;1407;2902;3154;3768;4519;5073;5391;5799;5834;6258;6957;7001;7289;7500;7905	True;True;True;True;True;True;True;True;True;True;True;True;True;True;True;True;True	642;1062;1479;3039;3302;3939;4710;5290;5647;6096;6134;6135;6579;7310;7357;7655;7875;8297	1710;1711;2799;2800;2801;2802;3865;7836;8480;8481;10020;11820;11821;13240;13241;14056;14057;15178;15179;15286;15287;15288;16532;16533;16534;16535;18328;18329;18330;18331;18428;18429;18430;18431;19309;19310;19810;19811;20869;20870	1988;3120;3121;4184;8155;8854;8855;10337;12051;12052;13455;13456;14263;14264;15340;15341;15342;15445;15446;15447;16836;16837;16838;18632;18633;18717;18718;18719;18720;19647;19648;20129;21194;21195	1988;3120;4184;8155;8854;10337;12051;13456;14263;15340;15446;16836;18633;18720;19647;20129;21195	595;596;597;598;599	147;298;364;382;391	-1
A0A1D8PTM0	A0A1D8PTM0	9	9	9	tr|A0A1D8PTM0|A0A1D8PTM0_CANAL Aminotransferase class I/classII domain-containing protein OS=Candida albicans (strain SC5314 / ATCC MYA-2876) OX=237561 GN=CAALFM_CR08000CA PE=4 SV=1	1	9	9	9	9	9	9	9	9	9	21.2	21.2	21.2	63.508	560	560	0	83.604	By MS/MS	By MS/MS	21.2	21.2	214650000	114810000	99840000	20086000	25094000	10	9	19				594	11;1329;1905;2235;2715;5573;6318;6529;8001	True;True;True;True;True;True;True;True;True	12;1396;1997;2347;2847;5852;6641;6861;8397	29;30;3670;3671;5131;5132;5931;5932;5933;7335;7336;14525;14526;16673;16674;17244;17245;21112;21113	25;26;3992;3993;5407;5408;6170;6171;6172;7659;7660;14721;14722;16964;16965;17565;17566;21463;21464	26;3993;5407;6170;7660;14721;16964;17565;21464	600	306	-1
A0A1D8PTN4	A0A1D8PTN4	2	2	2	tr|A0A1D8PTN4|A0A1D8PTN4_CANAL H/ACA ribonucleoprotein complex subunit NOP10 OS=Candida albicans (strain SC5314 / ATCC MYA-2876) OX=237561 GN=NOP10 PE=3 SV=1	1	2	2	2	2	1	2	1	2	1	28.8	28.8	28.8	6.8819	59	59	0	12.195	By MS/MS	By MS/MS	28.8	13.6	25079000	19900000	5178700	0	0	2	1	3				595	2090;3712	True;True	2193;3882	5578;5579;9899	5808;5809;10220	5808;10220			-1
A0A1D8PTN6	A0A1D8PTN6	2	2	2	tr|A0A1D8PTN6|A0A1D8PTN6_CANAL ATP-binding cassette bilirubin transporter OS=Candida albicans (strain SC5314 / ATCC MYA-2876) OX=237561 GN=CAALFM_CR08200CA PE=4 SV=1	1	2	2	2	2	2	2	2	2	2	1.3	1.3	1.3	166.83	1490	1490	0.00091912	11.028	By MS/MS	By MS/MS	1.3	1.3	17159000	12647000	4511700	9326100	6507500	1	1	2				596	2129;6492	True;True	2235;6822	5685;5686;17135;17136	5934;17452	5934;17452			-1
A0A1D8PTR1	A0A1D8PTR1	1	1	1	tr|A0A1D8PTR1|A0A1D8PTR1_CANAL Uncharacterized protein OS=Candida albicans (strain SC5314 / ATCC MYA-2876) OX=237561 GN=CAALFM_CR08520CA PE=4 SV=1	1	1	1	1	1	1	1	1	1	1	12.7	12.7	12.7	12.398	110	110	0.0026087	7.8991	By MS/MS	By MS/MS	12.7	12.7	9236900	5325000	3912000	0	0	1	1	2				597	5891	TRUE	6194	15450;15451	15618;15619	15619			-1
A0A1D8PTR7	A0A1D8PTR7	2	2	2	tr|A0A1D8PTR7|A0A1D8PTR7_CANAL Tropomyosin OS=Candida albicans (strain SC5314 / ATCC MYA-2876) OX=237561 GN=TPM2 PE=4 SV=1	1	2	2	2	1	2	1	2	1	2	13.7	13.7	13.7	18.969	161	161	0	12.394	By MS/MS	By MS/MS	8.1	13.7	11474000	6386600	5087800	0	0	1	2	3				598	112;1593	True;True	118;1671	310;311;4370	339;340;4695	339;4695			-1
A0A1D8PTS0	A0A1D8PTS0	3	3	3	tr|A0A1D8PTS0|A0A1D8PTS0_CANAL Ribosomal protein P2A OS=Candida albicans (strain SC5314 / ATCC MYA-2876) OX=237561 GN=RPP2A PE=3 SV=1	1	3	3	3	3	3	3	3	3	3	47.2	47.2	47.2	10.858	108	108	0	36.393	By MS/MS	By MS/MS	47.2	47.2	234860000	139690000	95168000	70783000	71138000	4	5	9				599	645;5953;9139	True;True;True	676;6257;9587	1777;1778;1779;1780;15583;15584;15585;15586;24149;24150	2052;2053;2054;2055;15737;15738;15739;24686;24687;24688	2053;15737;24688			-1
A0A1D8PTS8	A0A1D8PTS8	4	4	4	tr|A0A1D8PTS8|A0A1D8PTS8_CANAL Ubiquitin-protein ligase OS=Candida albicans (strain SC5314 / ATCC MYA-2876) OX=237561 GN=CAALFM_CR08650CA PE=4 SV=1	1	4	4	4	3	4	3	4	3	4	7.3	7.3	7.3	81.738	714	714	0	31.723	By MS/MS	By MS/MS	4.8	7.3	37486000	20631000	16855000	9119100	8923800	1	4	5				600	4515;4569;5539;6154	True;True;True;True	4706;4763;5817;6470	11813;11936;11937;14461;14462;16268;16269	12045;12178;12179;14671;16584;16585	12045;12179;14671;16585			-1
A0A1D8PTU2	A0A1D8PTU2	4	4	4	tr|A0A1D8PTU2|A0A1D8PTU2_CANAL Cleavage polyadenylation factor subunit OS=Candida albicans (strain SC5314 / ATCC MYA-2876) OX=237561 GN=CAALFM_CR08900CA PE=4 SV=1	1	4	4	4	4	3	4	3	4	3	14.2	14.2	14.2	40.535	365	365	0	26.021	By MS/MS	By MS/MS	14.2	7.7	60916000	43866000	17050000	15725000	14276000	4	3	7				601	2197;2508;4871;7182	True;True;True;True	2303;2631;5082;7545	5845;5846;6641;6642;12761;19016;19017	6095;6096;6872;6873;13005;19346;19347	6096;6872;13005;19347	601;602	121;223	-1
A0A1D8PTU3	A0A1D8PTU3	4	4	4	tr|A0A1D8PTU3|A0A1D8PTU3_CANAL Band 7 domain-containing protein OS=Candida albicans (strain SC5314 / ATCC MYA-2876) OX=237561 GN=SLP3 PE=3 SV=1	1	4	4	4	3	3	3	3	3	3	12	12	12	38.795	350	350	0	24.128	By MS/MS	By MS/MS	8.6	9.1	17717000	9688600	8028300	0	0	3	2	5				602	3508;8420;8649;9154	True;True;True;True	3668;8841;9083;9602	9397;9398;9399;22259;22829;22830;24187	9751;9752;22787;23350;23351;24727	9751;22787;23351;24727	603;604;605	229;275;289	-1
A0A1D8PTV3	A0A1D8PTV3	2	2	2	tr|A0A1D8PTV3|A0A1D8PTV3_CANAL chitin synthase OS=Candida albicans (strain SC5314 / ATCC MYA-2876) OX=237561 GN=CHS2 PE=4 SV=1	1	2	2	2	2	2	2	2	2	2	2.4	2.4	2.4	115.57	1009	1009	0	12.569	By matching	By MS/MS	2.4	2.4	9853200	5711000	4142300	3637200	3744000	0	2	2				603	487;7203	True;True	513;7566	1410;1411;19082;19083	1703;19421	1703;19421			-1
A0A1D8PTV4	A0A1D8PTV4	17	17	17	tr|A0A1D8PTV4|A0A1D8PTV4_CANAL Tubulin alpha chain OS=Candida albicans (strain SC5314 / ATCC MYA-2876) OX=237561 GN=TUB1 PE=3 SV=1	1	17	17	17	17	17	17	17	17	17	47.1	47.1	47.1	49.968	448	448	0	247.99	By MS/MS	By MS/MS	47.1	47.1	2665400000	1444700000	1220700000	234550000	258810000	23	22	45				604	396;581;624;983;1238;1266;1339;1349;1525;1992;1999;2554;2783;3318;3938;8153;9204	True;True;True;True;True;True;True;True;True;True;True;True;True;True;True;True;True	415;609;610;654;655;1028;1298;1326;1406;1416;1602;2089;2097;2679;2916;3469;4112;8560;9652	1161;1162;1163;1164;1642;1643;1644;1645;1646;1735;1736;1737;1738;1739;2701;2702;2703;2704;3428;3429;3430;3431;3495;3496;3692;3693;3694;3718;3719;4165;4166;5331;5332;5333;5334;5356;5357;6752;6753;7503;7504;8902;8903;10416;10417;21540;21541;21542;21543;24301;24302	1465;1466;1467;1468;1935;1936;1937;1938;1939;2011;2012;2013;2014;2015;3016;3017;3018;3754;3755;3810;3811;4015;4016;4017;4039;4484;4485;5576;5577;5578;5603;5604;6970;6971;7814;9288;9289;9290;9291;10709;22015;22016;22017;22018;24839;24840	1467;1937;2011;3018;3754;3810;4017;4039;4484;5577;5603;6970;7814;9290;10709;22015;24840	606;607;608;609	303;314;378;399	-1
A0A1D8PTV5	A0A1D8PTV5	1	1	1	tr|A0A1D8PTV5|A0A1D8PTV5_CANAL Uncharacterized protein OS=Candida albicans (strain SC5314 / ATCC MYA-2876) OX=237561 GN=CAALFM_CR09070CA PE=4 SV=1	1	1	1	1	1	1	1	1	1	1	2	2	2	57.311	492	492	0.0026432	8.3714	By MS/MS	By MS/MS	2	2	10287000	7451100	2835800	0	0	1	1	2				605	2000	TRUE	2098	5358;5359	5605;5606	5605			-1
A0A1D8PTW0	A0A1D8PTW0	3	3	3	tr|A0A1D8PTW0|A0A1D8PTW0_CANAL Peroxisomal membrane protein PEX13 OS=Candida albicans (strain SC5314 / ATCC MYA-2876) OX=237561 GN=PEX13 PE=3 SV=1	1	3	3	3	3	3	3	3	3	3	11.1	11.1	11.1	39.878	371	371	0	33.413	By MS/MS	By MS/MS	11.1	11.1	73801000	43444000	30357000	23478000	21317000	2	3	5				606	392;1552;8845	True;True;True	410;1630;9287	1152;1153;4232;4233;23379;23380	1457;4550;4551;23925;23926	1457;4551;23926			-1
A0A1D8PTW2	A0A1D8PTW2	6	6	6	tr|A0A1D8PTW2|A0A1D8PTW2_CANAL Meiotic sister chromatid recombination protein 1 OS=Candida albicans (strain SC5314 / ATCC MYA-2876) OX=237561 GN=CAALFM_CR09140CA PE=4 SV=1	1	6	6	6	6	5	6	5	6	5	10.2	10.2	10.2	91.561	788	788	0	44.431	By MS/MS	By MS/MS	10.2	8.4	33267000	20715000	12552000	6576100	6038000	5	5	10				607	711;1786;4343;6617;7596;8817	True;True;True;True;True;True	748;1875;4531;6953;7977;9258	1949;1950;4855;4856;11393;11394;17451;20063;20064;23296;23297	2217;5142;5143;5144;11642;11643;17764;20358;20359;23843;23844	2217;5144;11642;17764;20358;23843			-1
A0A1D8PTW6	A0A1D8PTW6	6	6	6	sp|A0A1D8PTW6|ERG13_CANAL Hydroxymethylglutaryl-CoA synthase OS=Candida albicans (strain SC5314 / ATCC MYA-2876) OX=237561 GN=ERG13 PE=1 SV=1	1	6	6	6	6	5	6	5	6	5	19.3	19.3	19.3	49.755	451	451	0	46.235	By MS/MS	By MS/MS	19.3	15.3	60203000	36499000	23704000	11690000	10008000	5	3	8				608	2612;3690;4296;4740;6011;6122	True;True;True;True;True;True	2737;3859;4481;4942;6319;6435	7075;9842;9843;9844;9845;11295;11296;12400;12401;15806;15807;16160;16161	7424;10163;10164;10165;11558;12660;16028;16438;16439	7424;10163;11558;12660;16028;16438			-1
A0A1D8PTX1	A0A1D8PTX1	6	6	6	tr|A0A1D8PTX1|A0A1D8PTX1_CANAL Actin-related protein 2 OS=Candida albicans (strain SC5314 / ATCC MYA-2876) OX=237561 GN=ARP2 PE=3 SV=1	1	6	6	6	5	3	5	3	5	3	18.7	18.7	18.7	44.323	391	391	0	50.115	By MS/MS	By MS/MS	15.6	8.2	30382000	17668000	12714000	7343800	9550600	5	2	7				609	936;3477;5644;6226;7146;7480	True;True;True;True;True;True	980;3635;5929;6545;7507;7855	2596;9316;14740;14741;16453;16454;18920;19764	2921;9678;14910;14911;16763;19246;20089	2921;9678;14910;16763;19246;20089	610;611;612	56;74;113	-1
A0A1D8PTX6	A0A1D8PTX6	7	7	7	tr|A0A1D8PTX6|A0A1D8PTX6_CANAL NADH-cytochrome b5 reductase OS=Candida albicans (strain SC5314 / ATCC MYA-2876) OX=237561 GN=CAALFM_CR09110CA PE=3 SV=1	1	7	7	7	7	6	7	6	7	6	28.4	28.4	28.4	32.554	285	285	0	50.597	By MS/MS	By MS/MS	28.4	22.1	172250000	99356000	72894000	25201000	25036000	6	5	11				610	2513;3245;4114;4596;6873;7881;8921	True;True;True;True;True;True;True	2636;3393;4295;4790;7223;8272;9363	6650;6651;8701;10869;10870;11999;12000;18126;18127;20784;20785;23575;23576;23577	6880;6881;9064;11168;12237;18432;18433;21073;21074;24112;24113	6880;9064;11168;12237;18432;21074;24113	613;614	78;271	-1
A0A1D8PTX9	A0A1D8PTX9	5	5	5	tr|A0A1D8PTX9|A0A1D8PTX9_CANAL Pho88p OS=Candida albicans (strain SC5314 / ATCC MYA-2876) OX=237561 GN=PHO88 PE=4 SV=1	1	5	5	5	4	5	4	5	4	5	38.2	38.2	38.2	20.955	191	191	0	52.993	By MS/MS	By MS/MS	30.4	38.2	41369000	20748000	20620000	7950600	8667800	2	4	6				611	1909;3319;3965;6736;9344	True;True;True;True;True	2001;3470;4140;7079;9804	5139;5140;8904;8905;10499;10500;17798;17799;24693	5414;9292;10799;18109;18110;25241	5414;9292;10799;18109;25241	615	72	-1
A0A1D8PTY4	A0A1D8PTY4	19	18	18	tr|A0A1D8PTY4|A0A1D8PTY4_CANAL Elf1p OS=Candida albicans (strain SC5314 / ATCC MYA-2876) OX=237561 GN=ELF1 PE=3 SV=1	1	19	18	18	19	18	18	17	18	17	20.5	19.8	19.8	133.9	1195	1195	0	150.17	By MS/MS	By MS/MS	20.5	18.2	259230000	152400000	106830000	24107000	25304000	14	15	29				612	89;1208;1448;1508;2114;2731;2761;2950;4446;4718;4826;6570;6866;6891;7622;8179;8202;8811;8986	True;True;True;True;True;False;True;True;True;True;True;True;True;True;True;True;True;True;True	95;1265;1521;1583;2219;2863;2893;3092;4637;4919;5036;6904;7216;7244;8003;8587;8611;9252;9429	254;255;3344;3345;3346;3959;3960;4111;4112;5651;5652;7372;7373;7448;7449;7959;11647;11648;12342;12343;12662;12663;12664;17348;17349;18112;18113;18182;18183;20119;20120;21621;21622;21697;21698;23281;23282;23749;23750	280;3678;3679;4268;4424;4425;5907;5908;7691;7692;7761;7762;7763;8283;11890;12609;12610;12916;12917;12918;17667;17668;18420;18490;18491;20410;20411;22126;22238;23829;24284;24285	280;3678;4268;4425;5907;7692;7763;8283;11890;12609;12916;17667;18420;18491;20411;22126;22238;23829;24284	616;617;618	305;409;1025	-1
A0A1D8PTY6	A0A1D8PTY6	4	4	4	tr|A0A1D8PTY6|A0A1D8PTY6_CANAL Proteasome core particle subunit alpha 2 OS=Candida albicans (strain SC5314 / ATCC MYA-2876) OX=237561 GN=PRE8 PE=3 SV=1	1	4	4	4	4	4	4	4	4	4	19.5	19.5	19.5	27.741	251	251	0	31.768	By MS/MS	By MS/MS	19.5	19.5	38523000	19885000	18638000	5898800	7198800	5	2	7				613	2298;3553;5028;5219	True;True;True;True	2412;3716;5244;5441	6082;6083;9514;9515;13128;13129;13592;13593;13594;13595	6311;6312;9863;13358;13811;13812;13813	6312;9863;13358;13811	619	110	-1
A0A1D8PTZ1	A0A1D8PTZ1	2	2	2	tr|A0A1D8PTZ1|A0A1D8PTZ1_CANAL Uncharacterized protein OS=Candida albicans (strain SC5314 / ATCC MYA-2876) OX=237561 GN=CAALFM_CR09330CA PE=4 SV=1	1	2	2	2	2	0	2	0	2	0	6.1	6.1	6.1	100.05	901	901	0	11.354	By MS/MS		6.1	0	3554300	3554300	0	0	0	3	0	3				614	4375;5200	True;True	4563;5420	11478;13548	11722;13770;13771	11722;13771			-1
A0A1D8PTZ5	A0A1D8PTZ5	1	1	1	tr|A0A1D8PTZ5|A0A1D8PTZ5_CANAL Thiaminase-2/PQQC domain-containing protein OS=Candida albicans (strain SC5314 / ATCC MYA-2876) OX=237561 GN=CAALFM_CR09350CA PE=4 SV=1	1	1	1	1	1	0	1	0	1	0	5.9	5.9	5.9	28.06	237	237	0.0024631	6.5247	By MS/MS		5.9	0	0	0	0	0	0	1	0	1				615	1595	TRUE	1673	4373	4697	4697			-1
A0A1D8PU05	A0A1D8PU05	2	2	2	tr|A0A1D8PU05|A0A1D8PU05_CANAL Translation machinery-associated protein 7 OS=Candida albicans (strain SC5314 / ATCC MYA-2876) OX=237561 GN=CAALFM_CR09640CA PE=4 SV=1	1	2	2	2	2	2	2	2	2	2	34.4	34.4	34.4	6.6547	64	64	0	15.469	By MS/MS	By MS/MS	34.4	34.4	32988000	16179000	16809000	9231300	13368000	2	2	4				616	2574;6456	True;True	2699;6786	6900;6901;17021;17022	7171;7172;17299;17300	7172;17299			-1
A0A1D8PU08	A0A1D8PU08	2	2	2	tr|A0A1D8PU08|A0A1D8PU08_CANAL Ubiquinone biosynthesis protein OS=Candida albicans (strain SC5314 / ATCC MYA-2876) OX=237561 GN=CAALFM_CR09590WA PE=3 SV=1	1	2	2	2	2	2	2	2	2	2	8.7	8.7	8.7	33.325	289	289	0	14.721	By MS/MS	By MS/MS	8.7	8.7	8463900	5020100	3443800	0	0	1	1	2				617	4467;5839	True;True	4658;6140	11702;11703;15298;15299	11950;15458;15459	11950;15459			-1
A0A1D8PU10	A0A1D8PU10	4	4	4	tr|A0A1D8PU10|A0A1D8PU10_CANAL Nuo1p OS=Candida albicans (strain SC5314 / ATCC MYA-2876) OX=237561 GN=NUO1 PE=4 SV=1	1	4	4	4	4	4	4	4	4	4	30.4	30.4	30.4	23.915	204	204	0	31.228	By MS/MS	By MS/MS	30.4	30.4	92254000	54303000	37951000	20873000	22261000	5	4	9				618	471;1452;5034;7618	True;True;True;True	497;1526;5250;7999	1371;1372;1373;1374;3974;3975;13142;13143;20111;20112	1669;1670;1671;4286;4287;13371;13372;20403;20404	1671;4287;13371;20404			-1
A0A1D8PU44	A0A1D8PU44	2	2	2	tr|A0A1D8PU44|A0A1D8PU44_CANAL Mss51p OS=Candida albicans (strain SC5314 / ATCC MYA-2876) OX=237561 GN=MSS51 PE=4 SV=1	1	2	2	2	2	2	2	2	2	2	5.3	5.3	5.3	50.834	435	435	0	11.657	By MS/MS	By MS/MS	5.3	5.3	14023000	8286800	5735800	0	0	0	1	1				619	2747;8554	True;True	2879;8982	7410;7411;22596;22597	7726;7727;23128	7727;23128			-1
A0A1D8PU45	A0A1D8PU45	1	1	1	tr|A0A1D8PU45|A0A1D8PU45_CANAL Zcf39p OS=Candida albicans (strain SC5314 / ATCC MYA-2876) OX=237561 GN=ZCF39 PE=4 SV=1	1	1	1	1	1	0	1	0	1	0	2.1	2.1	2.1	78.897	681	681	0.0079365	6.2289	By MS/MS		2.1	0	0	0	0	0	0	1	0	1				620	5035	TRUE	5251	13144	13373	13373			-1
A0A1D8PU46	A0A1D8PU46	21	21	20	tr|A0A1D8PU46|A0A1D8PU46_CANAL snoRNP complex protein OS=Candida albicans (strain SC5314 / ATCC MYA-2876) OX=237561 GN=SIK1 PE=3 SV=1	1	21	21	20	20	20	20	20	19	19	55.8	55.8	53.5	57.769	516	516	0	223.56	By MS/MS	By MS/MS	53.7	51.7	1031700000	607950000	423740000	82911000	82091000	22	21	43				621	27;538;1044;1867;1883;1904;2406;2423;3156;3157;3725;3842;4516;5345;5454;5516;6145;7065;8514;8810;9071	True;True;True;True;True;True;True;True;True;True;True;True;True;True;True;True;True;True;True;True;True	28;566;1091;1959;1975;1996;2526;2544;3304;3305;3895;4013;4707;5590;5722;5793;6461;7425;8942;9251;9518	71;72;1537;1538;1539;1540;2898;2899;5042;5043;5044;5045;5046;5078;5079;5129;5130;6389;6390;6428;6429;6430;6431;8484;8485;8486;8487;9924;10183;10184;11814;11815;13925;13926;14263;14407;14408;16218;16219;18688;18689;22488;22489;23279;23280;23980;23981;23982;23983	68;69;1827;1828;1829;3254;3255;5321;5322;5323;5324;5355;5356;5405;5406;6635;6636;6676;6677;6678;8858;8859;8860;8861;10240;10491;10492;12046;12047;14146;14147;14491;14620;14621;16489;16490;19020;23008;23009;23827;23828;24525;24526;24527	68;1827;3255;5322;5355;5405;6635;6678;8859;8860;10240;10491;12046;14147;14491;14620;16489;19020;23009;23827;24526	620;621;622;623	258;267;295;421	-1
A0A1D8PU48	A0A1D8PU48	1	1	1	tr|A0A1D8PU48|A0A1D8PU48_CANAL Fgr34p OS=Candida albicans (strain SC5314 / ATCC MYA-2876) OX=237561 GN=FGR34 PE=4 SV=1	1	1	1	1	1	1	1	1	1	1	2.7	2.7	2.7	58.334	521	521	0.002611	7.903	By MS/MS	By MS/MS	2.7	2.7	6787200	3698900	3088400	0	0	1	1	2				622	8521	TRUE	8949	22523;22524	23052;23053	23052			-1
A0A1D8PU51	A0A1D8PU51	1	1	1	tr|A0A1D8PU51|A0A1D8PU51_CANAL NADH-ubiquinone oxidoreductase 78 kDa subunit, mitochondrial OS=Candida albicans (strain SC5314 / ATCC MYA-2876) OX=237561 GN=CAALFM_CR10140WA PE=3 SV=1	1	1	1	1	1	1	1	1	1	1	1.5	1.5	1.5	79.24	720	720	0.0048583	6.3969	By MS/MS	By MS/MS	1.5	1.5	5041400	2621100	2420400	0	0	1	1	2				623	4410	TRUE	4600	11564;11565	11803;11804	11804			-1
A0A1D8PU59	A0A1D8PU59	2	2	2	tr|A0A1D8PU59|A0A1D8PU59_CANAL Utp5p OS=Candida albicans (strain SC5314 / ATCC MYA-2876) OX=237561 GN=UTP5 PE=4 SV=1	1	2	2	2	2	2	2	2	2	2	3.5	3.5	3.5	71.339	636	636	0	11.227	By matching	By MS/MS	3.5	3.5	12256000	7234700	5021700	0	0	0	0	0				624	2388;8584	True;True	2508;9016	6342;6343;22678;22679	6591;23207	6591;23207			-1
A0A1D8PU61	A0A1D8PU61	1	1	1	tr|A0A1D8PU61|A0A1D8PU61_CANAL S-(hydroxymethyl)glutathione dehydrogenase OS=Candida albicans (strain SC5314 / ATCC MYA-2876) OX=237561 GN=FDH3 PE=3 SV=1	1	1	1	1	1	1	1	1	1	1	3.1	3.1	3.1	40.586	381	381	0.0025929	7.6137	By MS/MS	By matching	3.1	3.1	5210800	3145500	2065300	0	0	1	0	1				625	6237	TRUE	6556	16476;16477	16785	16785			-1
A0A1D8PU69	A0A1D8PU69	1	1	1	tr|A0A1D8PU69|A0A1D8PU69_CANAL Thioredoxin OS=Candida albicans (strain SC5314 / ATCC MYA-2876) OX=237561 GN=TRX1 PE=3 SV=1	1	1	1	1	1	1	1	1	1	1	8.7	8.7	8.7	11.487	103	103	0.005627	6.3341	By MS/MS	By matching	8.7	8.7	6239800	4204000	2035800	0	0	1	0	1				626	2301	TRUE	2416	6091;6092	6318	6318			-1
A0A1D8PU71	A0A1D8PU71	7	7	7	tr|A0A1D8PU71|A0A1D8PU71_CANAL Cytochrome c lysine N-methyltransferase OS=Candida albicans (strain SC5314 / ATCC MYA-2876) OX=237561 GN=CTM1 PE=4 SV=1	1	7	7	7	7	6	7	6	7	6	16.6	16.6	16.6	79.067	686	686	0	62.167	By MS/MS	By MS/MS	16.6	11.7	87609000	45241000	42368000	10045000	12920000	7	4	11				627	1321;1353;5151;6510;7138;7951;8350	True;True;True;True;True;True;True	1388;1420;5371;6841;7499;8345;8767	3656;3657;3727;3728;13419;13420;17182;17183;18906;20988;20989;22089;22090	3979;3980;4046;4047;13640;13641;17495;19231;21330;22627;22628	3979;4047;13640;17495;19231;21330;22627			-1
A0A1D8PU75	A0A1D8PU75	5	5	5	tr|A0A1D8PU75|A0A1D8PU75_CANAL Tyrosine protein phosphatase OS=Candida albicans (strain SC5314 / ATCC MYA-2876) OX=237561 GN=PTP3 PE=4 SV=1	1	5	5	5	5	5	5	5	5	5	7	7	7	102.49	922	922	0	36.654	By MS/MS	By MS/MS	7	7	40619000	26193000	14426000	9310800	6250400	5	2	7				628	1702;3586;4575;6514;7783	True;True;True;True;True	1785;3749;4769;6845;8174	4649;4650;9588;9589;11949;11950;17190;17191;20533;20534	4961;9924;9925;12190;17501;17502;20804	4961;9924;12190;17501;20804			-1
A0A1D8PU93	A0A1D8PU93	3	3	3	tr|A0A1D8PU93|A0A1D8PU93_CANAL Replication factor C subunit 4 OS=Candida albicans (strain SC5314 / ATCC MYA-2876) OX=237561 GN=RFC4 PE=3 SV=1	1	3	3	3	2	3	2	3	2	3	9.9	9.9	9.9	36.271	323	323	0	23.469	By MS/MS	By MS/MS	5.9	9.9	26717000	16722000	9994900	9809400	8112000	2	3	5				629	333;2919;3352	True;True;True	350;3057;3503	1016;1017;7874;8985;8986	1335;1336;8198;9368;9369	1335;8198;9368			-1
[truncated: 674 more rows]

## Sheet: Initial MIBS Pulldown
Protein IDs		From	Entry	Reviewed	Entry Name	Protein names	Gene Names	Organism	Length	Gene Ontology (molecular function)
A0A1D8PMU7;A0A1D8PKY5;A0A1D8PIT9;A0A1D8PPA9;A0A1D8PRM3;A0A1D8PFZ1;A0A1D8PMT1;Q59KS8;A0A1D8PRK6;A0A1D8PP87;A0A1D8PC38;A0A1D8PUC0;A0A1D8PDT5	A0A1D8PCI9	A0A1D8PMU7	A0A1D8PMU7	unreviewed	A0A1D8PMU7_CANAL	Tlo11p	TLO11 CAALFM_C500010WA orf19.5700	Candida albicans (strain SC5314 / ATCC MYA-2876) (Yeast)	169	high molecular weight kininogen binding [GO:0030985]; thioredoxin peroxidase activity [GO:0008379]
A0A1D8PC56	A0A1D8PDA6	A0A1D8PC56	A0A1D8PC56	unreviewed	A0A1D8PC56_CANAL	Glucose-signaling factor 2	CAALFM_C100210CA orf19.13501	Candida albicans (strain SC5314 / ATCC MYA-2876) (Yeast)	384	structural constituent of ribosome [GO:0003735]
A0A1D8PC73	A0A1D8PDJ5	A0A1D8PC73	A0A1D8PC73	unreviewed	A0A1D8PC73_CANAL	MICOS complex subunit MIC19	CAALFM_C100450CA orf19.6062.3	Candida albicans (strain SC5314 / ATCC MYA-2876) (Yeast)	150	adenyl-nucleotide exchange factor activity [GO:0000774]; ATP binding [GO:0005524]; ATP hydrolysis activity [GO:0016887]; ATP-dependent protein folding chaperone [GO:0140662]; peptide binding [GO:0042277]
[truncated: 1,208 more rows]

## Sheet: MIBS Proteins
Protein classifications	Proteins	Numbers	Percent	Proteins	Numbers	Percent
ABC1, CAALFM_C101450WA, orf19.10842	Total	1211	100	Total	1211	100
PHO85, CAALFM_C104520CA, orf19.14136	Kinase	94	7.76218	Kinase	94	7.76218
IKS1, CAALFM_C105370CA, orf19.8058	ATPase	16	1.32122	ATPase	16	1.32122
[truncated: 978 more rows]

## Sheet: MIBS Kinases
Protein IDs	Majority protein IDs	Fasta headers	Gene Name	Razor + unique peptides	Unique peptides	Intensity	LFQ intensity 1	LFQ intensity 2
[truncated: 94 more rows]

[truncated: 4 more sheets: Kinome Analysis across Database, Uniprot Goswami overlap, Kinases in each MIBS Assay, MIBS Competition Graphs]
