# Supplementary material for: Chemoproteomic Profiling of C. albicans for Characterization of Anti-fungal Kinase Inhibitors
Source: bioRxiv. 2025 Jan 10:2025.01.10.632200. Preprint. [Version 1] doi: 10.1101/2025.01.10.632200 (PMC11741263; doi:10.1101/2025.01.10.632200)
Supplement: Supplement 4 [file media-4.xlsx]

## Sheet: Key
This Key applies to the Kinases Tab
Column location	Column Names	Column Description
A-F	Protein IDs, Majority Protein IDs; Protein Names, Kinase Family; Gene Names;Fasta headers	Protein ID and protein information according to UniProt database, filtered by kinase family
G-K	Log2 fold changes	Log2 fold changes drug treated sample against DMSO treated sample
L-R	LFQ intensities	Log2 transformed LFQ intensities (normalized intensities provided by MaxQuant software)
S,T	Razor + unique peptides; unique peptides	# peptides identified across all samples
U	Intensity	summed data across all samples, used to sort by overall intensity
V-AB	Intensity for individual samples	Sum of the intensities for all peptides belonging to a protein group
AC-AE	Only identified by site; Reverse; Potential contaminant	Filter used to filter out possible contaminants
Raw Data Tab contains proteins straight from MaxQuant software
Kinases Tab contains the kinases exported from Perseus software
The QC tab contains percent kinase enrichment per sample
Sample Number	Sample Name
1	YK-I-02_DMSO
2	YK-I-02_100nM
3	YK-I-02_1uM
4	YK-I-02_10uM
5	MN-I-157_DMSO
6	MN-I-157_100nM
7	MN-I-157_10uM
Comparisons
YK-I-02_100nM v. DMSO
YK-I-02_1uM v. DMSO
YK-I-02_10uM v. DMSO
MN-I-157_100nM v. DMSO
MN-I-157_10uM v. DMSO

## Sheet: Raw Data
Protein IDs	Majority protein IDs	Protein names	Gene names	Fasta headers	LFQ intensity 1	LFQ intensity 2	LFQ intensity 3	LFQ intensity 4	LFQ intensity 5	LFQ intensity 6	LFQ intensity 7	Peptide counts (all)	Peptide counts (razor+unique)	Peptide counts (unique)	Number of proteins	Peptides	Razor + unique peptides	Unique peptides	Peptides 1	Peptides 2	Peptides 3	Peptides 4	Peptides 5	Peptides 6	Peptides 7	Razor + unique peptides 1	Razor + unique peptides 2	Razor + unique peptides 3	Razor + unique peptides 4	Razor + unique peptides 5	Razor + unique peptides 6	Razor + unique peptides 7	Unique peptides 1	Unique peptides 2	Unique peptides 3	Unique peptides 4	Unique peptides 5	Unique peptides 6	Unique peptides 7	Sequence coverage [%]	Unique + razor sequence coverage [%]	Unique sequence coverage [%]	Mol. weight [kDa]	Sequence length	Sequence lengths	Q-value	Score	Identification type 1	Identification type 2
A0FGR8	A0FGR8	Extended synaptotagmin-2	ESYT2	sp|A0FGR8|ESYT2_HUMAN Extended synaptotagmin-2 OS=Homo sapiens OX=9606 GN=ESYT2 PE=1 SV=1	0	0	0	0	0	0	0	1	1	1	1	1	1	1	0	1	0	0	0	0	0	0	1	0	0	0	0	0	0	1	0	0	0	0	0	1.6	1.6	1.6	102.36	921	921	0	2.8129		By MS/MS
P0DOY3;P0DOY2;P0DOX8;P0CG04;P0CF74;A0M8Q6;B9A064	P0DOY3;P0DOY2;P0DOX8;P0CG04;P0CF74;A0M8Q6;B9A064	Ig lambda-1 chain C regions;Ig lambda-6 chain C region;Ig lambda-7 chain C region;Immunoglobulin lambda-like polypeptide 5	IGLC1;IGLC6;IGLC7;IGLL5	sp|P0DOY3|IGLC3_HUMAN Immunoglobulin lambda constant 3 OS=Homo sapiens OX=9606 GN=IGLC3 PE=1 SV=1;sp|P0DOY2|IGLC2_HUMAN Immunoglobulin lambda constant 2 OS=Homo sapiens OX=9606 GN=IGLC2 PE=1 SV=1;sp|P0DOX8|IGL1_HUMAN Immunoglobulin lambda-1 light chain OS=	0	0	0	0	0	0	0	1;1;1;1;1;1;1	1;1;1;1;1;1;1	1;1;1;1;1;1;1	7	1	1	1	1	1	0	1	1	0	1	1	1	0	1	1	0	1	1	1	0	1	1	0	1	14.2	14.2	14.2	11.265	106	106;106;216;106;106;106;214	0.0034247	1.3507	By MS/MS	By matching
A1A4S6	A1A4S6	Rho GTPase-activating protein 10	ARHGAP10	sp|A1A4S6|RHG10_HUMAN Rho GTPase-activating protein 10 OS=Homo sapiens OX=9606 GN=ARHGAP10 PE=1 SV=1	0	0	0	0	0	0	0	1	1	1	1	1	1	1	0	0	0	0	0	1	0	0	0	0	0	0	1	0	0	0	0	0	0	1	0	1.9	1.9	1.9	89.374	786	786	1	-2
A1L0T0	A1L0T0	Acetolactate synthase-like protein	ILVBL	sp|A1L0T0|HACL2_HUMAN 2-hydroxyacyl-CoA lyase 2 OS=Homo sapiens OX=9606 GN=ILVBL PE=1 SV=2	4763900	4441800	4233400	4452200	7787800	6554700	6834600	6	6	6	1	6	6	6	5	5	5	3	5	5	6	5	5	5	3	5	5	6	5	5	5	3	5	5	6	17.6	17.6	17.6	67.867	632	632	0	20.21	By MS/MS	By MS/MS
A2A3N6	A2A3N6	Putative PIP5K1A and PSMD4-like protein	PIPSL	sp|A2A3N6|PIPSL_HUMAN Putative PIP5K1A and PSMD4-like protein OS=Homo sapiens OX=9606 GN=PIPSL PE=5 SV=1	0	0	0	0	0	0	0	8	1	0	1	8	1	0	6	8	7	6	8	6	7	1	1	1	0	1	1	1	0	0	0	0	0	0	0	10.4	1.3	0	95.047	862	862	0	2.2344	By MS/MS	By matching
A2RU49	A2RU49	Hydroxylysine kinase	HYKK	sp|A2RU49|HYKK_HUMAN Hydroxylysine kinase OS=Homo sapiens OX=9606 GN=HYKK PE=1 SV=2	13889000	9097400	8883900	5676100	13128000	9895300	11753000	7	7	7	1	7	7	7	5	6	7	6	5	6	6	5	6	7	6	5	6	6	5	6	7	6	5	6	6	24.4	24.4	24.4	41.933	373	373	0	32.206	By MS/MS	By MS/MS
A3KMH1	A3KMH1	von Willebrand factor A domain-containing protein 8	VWA8	sp|A3KMH1|VWA8_HUMAN von Willebrand factor A domain-containing protein 8 OS=Homo sapiens OX=9606 GN=VWA8 PE=1 SV=2	0	0	0	0	0	0	0	1	1	1	1	1	1	1	1	1	0	0	1	0	1	1	1	0	0	1	0	1	1	1	0	0	1	0	1	0.9	0.9	0.9	214.82	1905	1905	0	5.4382	By matching	By MS/MS
A5YKK6	A5YKK6	CCR4-NOT transcription complex subunit 1	CNOT1	sp|A5YKK6|CNOT1_HUMAN CCR4-NOT transcription complex subunit 1 OS=Homo sapiens OX=9606 GN=CNOT1 PE=1 SV=2	4907000	5101200	5136700	6906900	4051600	4888800	6686200	12	12	12	1	12	12	12	8	8	6	7	8	6	10	8	8	6	7	8	6	10	8	8	6	7	8	6	10	5.8	5.8	5.8	266.94	2376	2376	0	20.911	By MS/MS	By MS/MS
A6ND36	A6ND36	Protein FAM83G	FAM83G	sp|A6ND36|FA83G_HUMAN Protein FAM83G OS=Homo sapiens OX=9606 GN=FAM83G PE=1 SV=2	4637500	3283500	2079900	0	5416900	2629900	2090700	6	6	6	1	6	6	6	4	4	4	1	5	5	2	4	4	4	1	5	5	2	4	4	4	1	5	5	2	10.6	10.6	10.6	90.834	823	823	0	14.947	By MS/MS	By MS/MS
A6NHL2	A6NHL2	Tubulin alpha chain-like 3	TUBAL3	sp|A6NHL2|TBAL3_HUMAN Tubulin alpha chain-like 3 OS=Homo sapiens OX=9606 GN=TUBAL3 PE=1 SV=2	208410000	77389000	108980000	90767000	146630000	111650000	124920000	5	1	1	1	5	1	1	4	4	4	5	4	4	4	1	1	1	1	1	1	1	1	1	1	1	1	1	1	10.3	3.8	3.8	49.908	446	446	0	19.096	By MS/MS	By MS/MS
A6NHQ2	A6NHQ2	rRNA/tRNA 2-O-methyltransferase fibrillarin-like protein 1	FBLL1	sp|A6NHQ2|FBLL1_HUMAN rRNA/tRNA 2-O-methyltransferase fibrillarin-like protein 1 OS=Homo sapiens OX=9606 GN=FBLL1 PE=3 SV=2	0	0	0	0	0	0	0	1	1	1	1	1	1	1	1	1	1	1	0	1	1	1	1	1	1	0	1	1	1	1	1	1	0	1	1	3.3	3.3	3.3	34.803	334	334	0.00050865	1.817	By MS/MS	By matching
P62834;P61224;A6NIZ1	P62834;P61224;A6NIZ1	Ras-related protein Rap-1A;Ras-related protein Rap-1b;Ras-related protein Rap-1b-like protein	RAP1A;RAP1B	sp|P62834|RAP1A_HUMAN Ras-related protein Rap-1A OS=Homo sapiens OX=9606 GN=RAP1A PE=1 SV=1;sp|P61224|RAP1B_HUMAN Ras-related protein Rap-1b OS=Homo sapiens OX=9606 GN=RAP1B PE=1 SV=1;sp|A6NIZ1|RP1BL_HUMAN Ras-related protein Rap-1b-like protein OS=Homo sa	0	0	0	0	0	0	0	1;1;1	1;1;1	1;1;1	3	1	1	1	1	1	1	1	0	1	1	1	1	1	1	0	1	1	1	1	1	1	0	1	1	5.4	5.4	5.4	20.987	184	184;184;184	0.0084946	0.99663	By matching	By MS/MS
A6NKT7;Q7Z3J3	A6NKT7;Q7Z3J3	RanBP2-like and GRIP domain-containing protein 3;RanBP2-like and GRIP domain-containing protein 4	RGPD3;RGPD4	sp|A6NKT7|RGPD3_HUMAN RanBP2-like and GRIP domain-containing protein 3 OS=Homo sapiens OX=9606 GN=RGPD3 PE=3 SV=2;sp|Q7Z3J3|RGPD4_HUMAN RanBP2-like and GRIP domain-containing protein 4 OS=Homo sapiens OX=9606 GN=RGPD4 PE=2 SV=3	0	0	0	0	0	0	0	10;9	1;1	1;1	2	10	1	1	8	9	8	8	10	7	9	0	1	1	1	1	1	1	0	1	1	1	1	1	1	6.4	0.7	0.7	197.48	1758	1758;1758	0	3.1565	By matching	By MS/MS
A7MCY6	A7MCY6	TANK-binding kinase 1-binding protein 1	TBKBP1	sp|A7MCY6|TBKB1_HUMAN TANK-binding kinase 1-binding protein 1 OS=Homo sapiens OX=9606 GN=TBKBP1 PE=1 SV=1	21139000	21784000	24707000	30194000	18918000	25364000	25768000	20	20	20	1	20	20	20	16	17	17	19	17	20	17	16	17	17	19	17	20	17	16	17	17	19	17	20	17	49.1	49.1	49.1	67.701	615	615	0	172.25	By MS/MS	By MS/MS
P62308;A8MWD9	P62308;A8MWD9	Small nuclear ribonucleoprotein G;Putative small nuclear ribonucleoprotein G-like protein 15	SNRPG;SNRPGP15	sp|P62308|RUXG_HUMAN Small nuclear ribonucleoprotein G OS=Homo sapiens OX=9606 GN=SNRPG PE=1 SV=1;sp|A8MWD9|RUXGL_HUMAN Putative small nuclear ribonucleoprotein G-like protein 15 OS=Homo sapiens OX=9606 GN=SNRPGP15 PE=5 SV=2	7091800	7439000	13155000	10225000	8249900	9251700	0	3;3	3;3	3;3	2	3	3	3	2	3	3	2	3	2	1	2	3	3	2	3	2	1	2	3	3	2	3	2	1	34.2	34.2	34.2	8.496	76	76;76	0	5.1189	By MS/MS	By MS/MS
P0CG08;B7ZAQ6	P0CG08;B7ZAQ6	Golgi pH regulator B;Golgi pH regulator A	GPR89B;GPR89A	sp|P0CG08|GPHRB_HUMAN Golgi pH regulator B OS=Homo sapiens OX=9606 GN=GPR89B PE=1 SV=1;sp|B7ZAQ6|GPHRA_HUMAN Golgi pH regulator A OS=Homo sapiens OX=9606 GN=GPR89A PE=1 SV=2	0	2175000	2110900	1727100	3586800	2188100	4188300	4;4	4;4	4;4	2	4	4	4	1	3	4	2	3	3	2	1	3	4	2	3	3	2	1	3	4	2	3	3	2	13.4	13.4	13.4	52.916	455	455;455	0	9.4467	By MS/MS	By MS/MS
CON__ENSEMBL:ENSBTAP00000038253;CON__REFSEQ:XP_932229	CON__ENSEMBL:ENSBTAP00000038253				4802600	0	13476000	0	0	13775000	13429000	17;1	4;0	2;0	2	17	4	2	14	14	14	14	16	15	14	2	1	2	2	3	3	2	0	0	0	1	1	1	0	20.6	6.3	4.3	63.165	606	606;345	0	6.9778	By MS/MS	By MS/MS
CON__ENSEMBL:ENSP00000377550;P13646;CON__P13646-1	CON__ENSEMBL:ENSP00000377550;P13646;CON__P13646-1	Keratin, type I cytoskeletal 13	KRT13	;sp|P13646|K1C13_HUMAN Keratin, type I cytoskeletal 13 OS=Homo sapiens OX=9606 GN=KRT13 PE=1 SV=4;	4162100	0	8136700	6690200	7869200	6664700	4525500	13;13;12	7;7;7	5;5;5	3	13	7	5	9	7	12	11	11	13	12	3	1	6	5	5	7	6	2	1	4	3	3	5	4	30.5	20.5	16.2	45.771	420	420;458;458	0	16.7	By MS/MS	By matching
CON__P00761	CON__P00761				5532700000	2490900000	2715200000	2766000000	4219700000	4310000000	3523300000	4	4	4	1	4	4	4	4	4	4	4	4	4	4	4	4	4	4	4	4	4	4	4	4	4	4	4	4	25.1	25.1	25.1	24.409	231	231	0	253.76	By MS/MS	By MS/MS
P02533;CON__P02533;CON__A2A4G1;CON__Q61782;CON__Q9D312;CON__Q99456;CON__P35900;Q99456;P35900;O76014;CON__A2AB72;Q14525;CON__REFSEQ:XP_986630;O76013;CON__O76014;CON__O76013;CON__O76015;Q15323;CON__Q14532;Q8N1A0;O76015;CON__Q15323;CON__A2A5Y0;CON__Q14525;CON__Q8N1A0;Q14532;CON__Q9UE12	P02533;CON__P02533	Keratin, type I cytoskeletal 14	KRT14	sp|P02533|K1C14_HUMAN Keratin, type I cytoskeletal 14 OS=Homo sapiens OX=9606 GN=KRT14 PE=1 SV=4;	133060000	108200000	186300000	191190000	187420000	299130000	237690000	38;38;9;4;2;2;2;2;2;1;1;1;1;1;1;1;1;1;1;1;1;1;1;1;1;1;1	32;32;3;4;2;0;2;0;2;0;0;0;0;0;0;0;0;0;0;1;0;0;0;0;1;0;0	9;9;0;1;0;0;0;0;0;0;0;0;0;0;0;0;0;0;0;0;0;0;0;0;0;0;0	27	38	32	9	33	32	34	34	35	36	35	27	26	28	28	29	30	29	7	6	7	6	9	8	7	73.7	68.4	29.2	51.561	472	472;472;456;93;431;494;424;494;424;449;453;404;476;467;471;467;456;416;448;295;456;416;416;404;295;448;416	0	323.31	By MS/MS	By MS/MS
CON__P02535-1	CON__P02535-1				0	0	0	0	0	0	0	11	1	1	1	11	1	1	8	9	10	10	10	11	10	0	0	0	0	0	1	0	0	0	0	0	0	1	0	17.9	4	4	57.769	570	570	1	-2	By matching	By matching
P02538;CON__P02538;CON__Q8VED5	P02538;CON__P02538	Keratin, type II cytoskeletal 6A	KRT6A	sp|P02538|K2C6A_HUMAN Keratin, type II cytoskeletal 6A OS=Homo sapiens OX=9606 GN=KRT6A PE=1 SV=3;	14615000	8959000	14647000	20017000	17681000	27142000	21965000	38;38;10	2;2;0	2;2;0	3	38	2	2	35	33	37	35	37	38	38	2	2	2	2	2	2	2	2	2	2	2	2	2	2	53.9	3.5	3.5	60.044	564	564;564;531	0	5.1437	By MS/MS	By matching
CON__P02662	CON__P02662				23710000	6617100	27479000	6982600	9937900	7521300	21342000	5	5	5	1	5	5	5	5	3	5	4	5	5	5	5	3	5	4	5	5	5	5	3	5	4	5	5	5	33.7	33.7	33.7	22.975	199	199	0	26.95	By MS/MS	By MS/MS
CON__P02663	CON__P02663				13504000	7632500	20770000	9846200	8332000	8816700	24616000	3	3	3	1	3	3	3	3	3	3	2	2	2	3	3	3	3	2	2	2	3	3	3	3	2	2	2	3	14.5	14.5	14.5	24.348	207	207	0	7.0018	By MS/MS	By MS/MS
CON__P02666	CON__P02666				17549000	5693100	7108900	4030600	0	0	20291000	2	2	2	1	2	2	2	1	1	2	2	1	1	2	1	1	2	2	1	1	2	1	1	2	2	1	1	2	12.4	12.4	12.4	23.583	209	209	0	8.329	By MS/MS	By MS/MS
CON__P02668	CON__P02668				9378300	2731600	12011000	3195600	4194300	3970500	13919000	2	2	2	1	2	2	2	2	2	2	2	2	2	2	2	2	2	2	2	2	2	2	2	2	2	2	2	2	16.6	16.6	16.6	18.974	169	169	0	34.69	By MS/MS	By MS/MS
CON__P02754	CON__P02754				0	0	0	0	0	0	0	1	1	1	1	1	1	1	0	0	1	1	0	1	1	0	0	1	1	0	1	1	0	0	1	1	0	1	1	8.6	8.6	8.6	18.281	162	162	0	5.7151
CON__P02768-1;P02768	CON__P02768-1;P02768	Serum albumin	ALB	;sp|P02768|ALBU_HUMAN Albumin OS=Homo sapiens OX=9606 GN=ALB PE=1 SV=2	3333300	5077500	4904700	8937900	5449000	15355000	17707000	13;13	8;8	8;8	2	13	8	8	10	9	10	10	7	10	12	5	4	5	5	2	6	7	5	4	5	5	2	6	7	20.2	14	14	69.366	609	609;609	0	16.809	By MS/MS	By MS/MS
CON__P02769	CON__P02769				9897900	7450400	16656000	1119000000	4972600	6278500	6614600	47	47	42	1	47	47	42	20	25	29	47	21	23	25	20	25	29	47	21	23	25	15	20	24	42	16	19	20	69.9	69.9	63.6	69.293	607	607	0	291.7	By MS/MS	By MS/MS
CON__P04258	CON__P04258				0	0	0	0	0	0	0	1	1	1	1	1	1	1	0	1	0	0	0	1	1	0	1	0	0	0	1	1	0	1	0	0	0	1	1	1.2	1.2	1.2	138.44	1466	1466	0	2.482		By MS/MS
CON__P04259	CON__P04259				0	0	0	0	0	0	0	39	1	0	1	39	1	0	36	32	37	34	38	38	37	1	1	1	1	1	1	1	0	0	0	0	0	0	0	54.8	3	0	59.998	564	564	0	11.629	By MS/MS	By matching
CON__P05787;P05787;CON__H-INV:HIT000292931;CON__Q9H552;CON__H-INV:HIT000016045	CON__P05787;P05787;CON__H-INV:HIT000292931	Keratin, type II cytoskeletal 8	KRT8	;sp|P05787|K2C8_HUMAN Keratin, type II cytoskeletal 8 OS=Homo sapiens OX=9606 GN=KRT8 PE=1 SV=7;	32836000	32055000	28288000	29715000	27498000	26474000	28591000	26;26;14;11;5	16;16;10;7;1	16;16;10;7;1	5	26	16	16	21	25	24	21	23	23	25	12	15	14	11	13	13	15	12	15	14	11	13	13	15	46.2	35.4	35.4	53.704	483	483;483;443;499;99	0	108.56	By MS/MS	By MS/MS
CON__P07477;Q8NHM4;P07478;P07477	CON__P07477;Q8NHM4;P07478;P07477	Putative trypsin-6;Trypsin-2;Trypsin-1;Alpha-trypsin chain 1;Alpha-trypsin chain 2	PRSS3P2;PRSS2;PRSS1	;sp|Q8NHM4|TRY6_HUMAN Putative trypsin-6 OS=Homo sapiens OX=9606 GN=PRSS3P2 PE=5 SV=2;sp|P07478|TRY2_HUMAN Trypsin-2 OS=Homo sapiens OX=9606 GN=PRSS2 PE=1 SV=1;sp|P07477|TRY1_HUMAN Serine protease 1 OS=Homo sapiens OX=9606 GN=PRSS1 PE=1 SV=1	182710000	129830000	26526000	80103000	65813000	313040000	228570000	1;1;1;1	1;1;1;1	1;1;1;1	4	1	1	1	1	1	1	1	1	1	1	1	1	1	1	1	1	1	1	1	1	1	1	1	1	8.1	8.1	8.1	26.558	247	247;247;247;247	0	2.7495	By MS/MS	By MS/MS
CON__P08727;P08727;CON__P19001	CON__P08727;P08727;CON__P19001	Keratin, type I cytoskeletal 19	KRT19	;sp|P08727|K1C19_HUMAN Keratin, type I cytoskeletal 19 OS=Homo sapiens OX=9606 GN=KRT19 PE=1 SV=4;	0	0	0	0	0	0	0	12;12;6	1;1;0	1;1;0	3	12	1	1	11	10	10	11	8	10	9	1	0	1	1	1	1	0	1	0	1	1	1	1	0	21.2	2.2	2.2	44.091	400	400;400;403	0	2.0907	By MS/MS	By matching
CON__P08779;P08779;CON__Q9Z2K1;CON__Q3ZAW8	CON__P08779;P08779	Keratin, type I cytoskeletal 16	KRT16	;sp|P08779|K1C16_HUMAN Keratin, type I cytoskeletal 16 OS=Homo sapiens OX=9606 GN=KRT16 PE=1 SV=4	52577000	12393000	39279000	40199000	43667000	52753000	48603000	36;36;12;12	21;21;4;4	19;19;4;4	4	36	21	19	32	30	32	32	33	34	33	17	16	18	18	19	20	19	15	15	17	18	18	19	18	68.5	47.6	47.6	51.267	473	473;473;469;474	0	323.31	By MS/MS	By MS/MS
CON__P12035;P12035;CON__Q61726;CON__O43790;CON__Q6NT21;CON__P78385;CON__Q14533;CON__P78386;O43790;P78385;Q14533;P78386	CON__P12035;P12035	Keratin, type II cytoskeletal 3	KRT3	;sp|P12035|K2C3_HUMAN Keratin, type II cytoskeletal 3 OS=Homo sapiens OX=9606 GN=KRT3 PE=1 SV=3	0	0	0	0	0	0	0	15;15;1;1;1;1;1;1;1;1;1;1	1;1;0;0;0;0;0;0;0;0;0;0	1;1;0;0;0;0;0;0;0;0;0;0	12	15	1	1	13	12	13	12	15	14	14	0	0	0	0	1	0	0	0	0	0	0	1	0	0	13.7	2.2	2.2	64.503	629	629;628;479;486;493;493;505;507;486;493;505;507	0.0029674	1.4919	By matching	By matching
CON__P13645;P13645;CON__Q148H6;CON__Q2M2I5;Q2M2I5	CON__P13645;P13645	Keratin, type I cytoskeletal 10	KRT10	;sp|P13645|K1C10_HUMAN Keratin, type I cytoskeletal 10 OS=Homo sapiens OX=9606 GN=KRT10 PE=1 SV=6	1857400000	1348600000	2009000000	2061200000	1892500000	3842700000	2516800000	43;43;3;2;2	43;43;3;2;2	28;28;0;0;0	5	43	43	28	40	41	41	40	43	41	42	40	41	41	40	43	41	42	26	26	26	25	28	26	27	60.5	60.5	50.3	59.51	593	593;584;464;525;525	0	323.31	By MS/MS	By MS/MS
CON__P13647;P13647;CON__Q14CN4-1;CON__Q6IME9;Q14CN4	CON__P13647;P13647	Keratin, type II cytoskeletal 5	KRT5	;sp|P13647|K2C5_HUMAN Keratin, type II cytoskeletal 5 OS=Homo sapiens OX=9606 GN=KRT5 PE=1 SV=3	162650000	164030000	206240000	237380000	198130000	329470000	271120000	47;47;3;3;3	37;37;1;1;1	9;9;0;0;0	5	47	37	9	38	36	41	39	46	40	42	29	26	31	29	36	30	32	5	5	6	7	8	8	8	56.1	47.5	12.5	62.378	590	590;590;511;520;511	0	323.31	By MS/MS	By MS/MS
CON__P19013;P19013	CON__P19013;P19013	Keratin, type II cytoskeletal 4	KRT4	;sp|P19013|K2C4_HUMAN Keratin, type II cytoskeletal 4 OS=Homo sapiens OX=9606 GN=KRT4 PE=1 SV=5	8259300	0	11288000	7464000	0	13902000	11811000	7;6	2;1	2;1	2	7	2	2	7	5	7	6	6	7	7	2	1	2	2	1	2	2	2	1	2	2	1	2	2	13.1	6.4	6.4	63.91	594	594;520	0.0024826	1.5336	By MS/MS	By matching
CON__P20930;P20930	CON__P20930;P20930	Filaggrin	FLG	;sp|P20930|FILA_HUMAN Filaggrin OS=Homo sapiens OX=9606 GN=FLG PE=1 SV=3	2256500	2778800	5928900	4711500	3261500	6549900	4362200	2;2	2;2	2;2	2	2	2	2	2	2	2	2	2	2	2	2	2	2	2	2	2	2	2	2	2	2	2	2	2	0.5	0.5	0.5	435.16	4061	4061;4061	0	3.6299	By matching	By MS/MS
CON__P35527;P35527	CON__P35527;P35527	Keratin, type I cytoskeletal 9	KRT9	;sp|P35527|K1C9_HUMAN Keratin, type I cytoskeletal 9 OS=Homo sapiens OX=9606 GN=KRT9 PE=1 SV=3	1430200000	937540000	1216900000	1305900000	1447800000	2372300000	1507000000	40;40	39;39	39;39	2	40	39	39	37	35	37	38	39	39	39	36	34	36	37	38	38	38	36	34	36	37	38	38	38	67.6	67.6	67.6	62.129	623	623;623	0	323.31	By MS/MS	By MS/MS
CON__P35908v2;P35908;CON__P35908	CON__P35908v2;P35908;CON__P35908	Keratin, type II cytoskeletal 2 epidermal	KRT2	;sp|P35908|K22E_HUMAN Keratin, type II cytoskeletal 2 epidermal OS=Homo sapiens OX=9606 GN=KRT2 PE=1 SV=2;	2575500000	2360000000	3040100000	3095800000	2774700000	5482300000	4011400000	61;61;60	61;61;60	41;41;40	3	61	61	41	56	53	56	52	60	57	55	56	53	56	52	60	57	55	38	34	36	34	40	38	36	88.1	88.1	68.9	65.432	639	639;639;645	0	323.31	By MS/MS	By MS/MS
CON__P48668;P48668	CON__P48668;P48668	Keratin, type II cytoskeletal 6C	KRT6C	;sp|P48668|K2C6C_HUMAN Keratin, type II cytoskeletal 6C OS=Homo sapiens OX=9606 GN=KRT6C PE=1 SV=3	54851000	21302000	44450000	50649000	60640000	72931000	63342000	39;39	18;18	0;0	2	39	18	0	36	32	37	34	38	38	37	17	12	17	16	17	18	17	0	0	0	0	0	0	0	54.8	32.8	0	60.024	564	564;564	0	129.2	By MS/MS	By MS/MS
Q04695;CON__Q04695;CON__Q99PS0	Q04695;CON__Q04695	Keratin, type I cytoskeletal 17	KRT17	sp|Q04695|K1C17_HUMAN Keratin, type I cytoskeletal 17 OS=Homo sapiens OX=9606 GN=KRT17 PE=1 SV=2;	49009000	23358000	8743900	70328000	67300000	14077000	88569000	23;23;1	9;9;1	1;1;0	3	23	9	1	19	19	19	19	19	19	19	7	8	7	6	6	6	6	0	1	1	1	1	1	1	46.5	22.9	3	48.105	432	432;432;422	0	50.286	By MS/MS	By MS/MS
CON__Q32MB2;Q86Y46;CON__Q7RTS7;Q7RTS7	CON__Q32MB2;Q86Y46;CON__Q7RTS7;Q7RTS7	Keratin, type II cytoskeletal 73;Keratin, type II cytoskeletal 74	KRT73;KRT74	;sp|Q86Y46|K2C73_HUMAN Keratin, type II cytoskeletal 73 OS=Homo sapiens OX=9606 GN=KRT73 PE=1 SV=1;;sp|Q7RTS7|K2C74_HUMAN Keratin, type II cytoskeletal 74 OS=Homo sapiens OX=9606 GN=KRT74 PE=1 SV=2	0	0	0	0	0	0	0	8;8;6;6	1;1;0;0	0;0;0;0	4	8	1	0	7	6	7	7	7	8	8	1	1	1	1	1	1	1	0	0	0	0	0	0	0	9.6	2.2	0	58.923	540	540;540;529;529	0	3.3013	By matching	By matching
CON__Q5D862;Q5D862	CON__Q5D862;Q5D862	Filaggrin-2	FLG2	;sp|Q5D862|FILA2_HUMAN Filaggrin-2 OS=Homo sapiens OX=9606 GN=FLG2 PE=1 SV=1	15658000	16617000	24083000	20063000	19187000	38679000	31522000	13;13	13;13	13;13	2	13	13	13	8	8	9	9	8	12	9	8	8	9	9	8	12	9	8	8	9	9	8	12	9	9.5	9.5	9.5	248.07	2391	2391;2391	0	65.863	By MS/MS	By MS/MS
CON__Q5XQN5;CON__Q922U2	CON__Q5XQN5;CON__Q922U2			;	0	0	0	0	0	0	0	37;29	2;1	1;0	2	37	2	1	31	30	34	32	37	31	32	0	1	1	1	2	1	1	0	0	0	0	1	0	0	41.1	3.2	1.7	62.936	601	601;580	0	3.0375	By matching	By MS/MS
CON__Q6ISB0;CON__Q9NSB2;Q9NSB2	CON__Q6ISB0;CON__Q9NSB2;Q9NSB2	Keratin, type II cuticular Hb4	KRT84	;;sp|Q9NSB2|KRT84_HUMAN Keratin, type II cuticular Hb4 OS=Homo sapiens OX=9606 GN=KRT84 PE=2 SV=2	0	0	0	0	0	0	0	6;6;6	2;2;2	2;2;2	3	6	2	2	4	4	4	4	6	4	4	0	0	0	0	2	0	0	0	0	0	0	2	0	0	9.8	5.8	5.8	64.842	600	600;600;600	0	5.5895	By matching	By matching
CON__Q6KB66-1;Q6KB66	CON__Q6KB66-1;Q6KB66	Keratin, type II cytoskeletal 80	KRT80	;sp|Q6KB66|K2C80_HUMAN Keratin, type II cytoskeletal 80 OS=Homo sapiens OX=9606 GN=KRT80 PE=1 SV=2	3627100	7441100	2912100	5963400	2924900	9796800	7306500	4;4	4;4	4;4	2	4	4	4	2	2	3	2	2	4	4	2	2	3	2	2	4	4	2	2	3	2	2	4	4	10.4	10.4	10.4	50.525	452	452;452	0	13.122	By matching	By MS/MS
CON__Q7RTT2;CON__Q8N1N4-2;Q8N1N4	CON__Q7RTT2;CON__Q8N1N4-2;Q8N1N4	Keratin, type II cytoskeletal 78	KRT78	;;sp|Q8N1N4|K2C78_HUMAN Keratin, type II cytoskeletal 78 OS=Homo sapiens OX=9606 GN=KRT78 PE=1 SV=2	5946600	5263100	13224000	12444000	9253600	17342000	14852000	13;13;13	10;10;10	10;10;10	3	13	10	10	11	10	10	11	10	12	11	8	7	7	8	7	9	8	8	7	7	8	7	9	8	23	18.2	18.2	56.964	521	521;521;520	0	25.045	By MS/MS	By MS/MS
CON__Q7Z3Y7;Q7Z3Y7	CON__Q7Z3Y7;Q7Z3Y7	Keratin, type I cytoskeletal 28	KRT28	;sp|Q7Z3Y7|K1C28_HUMAN Keratin, type I cytoskeletal 28 OS=Homo sapiens OX=9606 GN=KRT28 PE=1 SV=2	0	0	0	0	0	0	0	5;5	1;1	0;0	2	5	1	0	4	5	5	5	5	5	5	0	1	1	1	1	1	1	0	0	0	0	0	0	0	7.6	2.3	0	53.025	486	486;464	0	3.1157	By matching	By MS/MS
CON__Q7Z3Y8;Q7Z3Y8;CON__Q7Z3Y9;Q7Z3Y9	CON__Q7Z3Y8;Q7Z3Y8	Keratin, type I cytoskeletal 27	KRT27	;sp|Q7Z3Y8|K1C27_HUMAN Keratin, type I cytoskeletal 27 OS=Homo sapiens OX=9606 GN=KRT27 PE=1 SV=2	0	0	0	0	0	0	0	5;5;2;2	2;2;1;1	1;1;0;0	4	5	2	1	2	3	4	4	4	5	5	0	0	1	1	1	2	2	0	0	0	0	0	1	1	10.5	4.1	2.6	49.823	459	459;459;468;468	0	11.496	By matching	By matching
CON__Q7Z3Z0;Q7Z3Z0	CON__Q7Z3Z0;Q7Z3Z0	Keratin, type I cytoskeletal 25	KRT25	;sp|Q7Z3Z0|K1C25_HUMAN Keratin, type I cytoskeletal 25 OS=Homo sapiens OX=9606 GN=KRT25 PE=1 SV=1	0	0	0	0	0	0	0	5;5	1;1	1;1	2	5	1	1	2	3	5	5	5	5	5	0	0	1	1	1	1	1	0	0	1	1	1	1	1	10	2	2	49.317	450	450;450	1	-2	By matching	By matching
CON__Q7Z794;Q7Z794	CON__Q7Z794;Q7Z794	Keratin, type II cytoskeletal 1b	KRT77	;sp|Q7Z794|K2C1B_HUMAN Keratin, type II cytoskeletal 1b OS=Homo sapiens OX=9606 GN=KRT77 PE=1 SV=3	9486400	5938900	11196000	9321500	6030300	15075000	13533000	16;16	11;11	9;9	2	16	11	9	9	10	13	13	15	13	14	4	5	8	8	10	8	9	3	3	7	6	8	6	7	31	26	21.8	61.802	578	578;578	0	45.907	By MS/MS	By MS/MS
CON__Q86YZ3;Q86YZ3	CON__Q86YZ3;Q86YZ3	Hornerin	HRNR	;sp|Q86YZ3|HORN_HUMAN Hornerin OS=Homo sapiens OX=9606 GN=HRNR PE=1 SV=2	8012300	9404100	18628000	14323000	11908000	22163000	17765000	11;11	11;11	11;11	2	11	11	11	9	9	11	10	10	8	10	9	9	11	10	10	8	10	9	9	11	10	10	8	10	13	13	13	282.39	2850	2850;2850	0	297.99	By MS/MS	By MS/MS
CON__Q9C075;Q9C075	CON__Q9C075;Q9C075	Keratin, type I cytoskeletal 23	KRT23	;sp|Q9C075|K1C23_HUMAN Keratin, type I cytoskeletal 23 OS=Homo sapiens OX=9606 GN=KRT23 PE=1 SV=2	0	0	0	0	0	0	0	2;2	1;1	1;1	2	2	1	1	1	1	2	1	1	2	1	0	0	1	0	0	1	0	0	0	1	0	0	1	0	6.9	4.7	4.7	48.131	422	422;422	0	2.5737	By matching	By matching
CON__Q9R0H5;CON__Q3SY84;Q3SY84	CON__Q9R0H5;CON__Q3SY84;Q3SY84	Keratin, type II cytoskeletal 71	KRT71	;;sp|Q3SY84|K2C71_HUMAN Keratin, type II cytoskeletal 71 OS=Homo sapiens OX=9606 GN=KRT71 PE=1 SV=3	3161100	3546800	4819700	2097000	5348200	7886100	6503800	9;8;8	4;4;4	2;2;2	3	9	4	2	7	6	7	7	7	9	8	2	2	2	3	2	4	3	1	1	1	1	1	2	1	15.5	9.2	5.2	57.382	524	524;523;523	0	12.044	By matching	By MS/MS
Q13765;E9PAV3	Q13765;E9PAV3	Nascent polypeptide-associated complex subunit alpha;Nascent polypeptide-associated complex subunit alpha, muscle-specific form	NACA	sp|Q13765|NACA_HUMAN Nascent polypeptide-associated complex subunit alpha OS=Homo sapiens OX=9606 GN=NACA PE=1 SV=1;sp|E9PAV3|NACAM_HUMAN Nascent polypeptide-associated complex subunit alpha, muscle-specific form OS=Homo sapiens OX=9606 GN=NACA PE=1 SV=1	7414700	6021300	4953300	6738800	5646600	0	6021700	2;2	2;2	2;2	2	2	2	2	2	2	2	2	2	1	2	2	2	2	2	2	1	2	2	2	2	2	2	1	2	13.5	13.5	13.5	23.384	215	215;2078	0	20.677	By MS/MS	By MS/MS
O00116	O00116	Alkyldihydroxyacetonephosphate synthase, peroxisomal	AGPS	sp|O00116|ADAS_HUMAN Alkyldihydroxyacetonephosphate synthase, peroxisomal OS=Homo sapiens OX=9606 GN=AGPS PE=1 SV=1	9294700	8002100	9740100	5743200	10523000	8898700	8129200	12	12	12	1	12	12	12	8	9	6	7	9	7	9	8	9	6	7	9	7	9	8	9	6	7	9	7	9	29.6	29.6	29.6	72.911	658	658	0	73.141	By MS/MS	By MS/MS
O00142	O00142	Thymidine kinase 2, mitochondrial	TK2	sp|O00142|KITM_HUMAN Thymidine kinase 2, mitochondrial OS=Homo sapiens OX=9606 GN=TK2 PE=1 SV=4	0	0	4420900	5050700	2492800	3833500	3225100	2	2	2	1	2	2	2	1	2	2	2	2	2	2	1	2	2	2	2	2	2	1	2	2	2	2	2	2	6	6	6	31.004	265	265	0.00296	1.4742	By MS/MS	By MS/MS
O00165	O00165	HCLS1-associated protein X-1	HAX1	sp|O00165|HAX1_HUMAN HCLS1-associated protein X-1 OS=Homo sapiens OX=9606 GN=HAX1 PE=1 SV=2	8417800	6905200	8543900	7741200	8371000	7182800	7428700	8	8	8	1	8	8	8	6	6	6	6	4	6	6	6	6	6	6	4	6	6	6	6	6	6	4	6	6	44.4	44.4	44.4	31.62	279	279	0	13.773	By MS/MS	By MS/MS
O00217	O00217	NADH dehydrogenase [ubiquinone] iron-sulfur protein 8, mitochondrial	NDUFS8	sp|O00217|NDUS8_HUMAN NADH dehydrogenase [ubiquinone] iron-sulfur protein 8, mitochondrial OS=Homo sapiens OX=9606 GN=NDUFS8 PE=1 SV=1	0	0	3676400	0	7922500	0	0	2	2	2	1	2	2	2	2	1	1	2	2	2	1	2	1	1	2	2	2	1	2	1	1	2	2	2	1	14.3	14.3	14.3	23.705	210	210	0	12.648	By MS/MS	By matching
O00231	O00231	26S proteasome non-ATPase regulatory subunit 11	PSMD11	sp|O00231|PSD11_HUMAN 26S proteasome non-ATPase regulatory subunit 11 OS=Homo sapiens OX=9606 GN=PSMD11 PE=1 SV=3	9390200	8340800	6073300	5864200	5035300	7213500	5182600	8	8	8	1	8	8	8	6	5	7	4	5	5	5	6	5	7	4	5	5	5	6	5	7	4	5	5	5	21.1	21.1	21.1	47.463	422	422	0	18.059	By MS/MS	By MS/MS
O00232	O00232	26S proteasome non-ATPase regulatory subunit 12	PSMD12	sp|O00232|PSD12_HUMAN 26S proteasome non-ATPase regulatory subunit 12 OS=Homo sapiens OX=9606 GN=PSMD12 PE=1 SV=3	11173000	9499500	8342100	9069200	8938700	7074400	9002100	6	6	6	1	6	6	6	3	4	3	2	4	4	4	3	4	3	2	4	4	4	3	4	3	2	4	4	4	16.9	16.9	16.9	52.904	456	456	0	26.352	By MS/MS	By MS/MS
O00238	O00238	Bone morphogenetic protein receptor type-1B	BMPR1B	sp|O00238|BMR1B_HUMAN Bone morphogenetic protein receptor type-1B OS=Homo sapiens OX=9606 GN=BMPR1B PE=1 SV=1	6094800	4338200	4107700	3210000	7433400	5804200	5188600	5	2	2	1	5	2	2	3	3	3	5	4	5	5	2	1	2	2	2	2	2	2	1	2	2	2	2	2	12.9	6.8	6.8	56.93	502	502	0	12.532	By MS/MS	By MS/MS
O00264	O00264	Membrane-associated progesterone receptor component 1	PGRMC1	sp|O00264|PGRC1_HUMAN Membrane-associated progesterone receptor component 1 OS=Homo sapiens OX=9606 GN=PGRMC1 PE=1 SV=3	44350000	55349000	66956000	66517000	45623000	64666000	64203000	10	10	10	1	10	10	10	8	9	9	8	9	9	9	8	9	9	8	9	9	9	8	9	9	8	9	9	9	56.9	56.9	56.9	21.671	195	195	0	123.97	By MS/MS	By MS/MS
O00267	O00267	Transcription elongation factor SPT5	SUPT5H	sp|O00267|SPT5H_HUMAN Transcription elongation factor SPT5 OS=Homo sapiens OX=9606 GN=SUPT5H PE=1 SV=1	0	0	0	0	0	0	0	2	2	2	1	2	2	2	2	1	0	0	0	0	0	2	1	0	0	0	0	0	2	1	0	0	0	0	0	4.2	4.2	4.2	121	1087	1087	0	2.46	By MS/MS	By MS/MS
O00303	O00303	Eukaryotic translation initiation factor 3 subunit F	EIF3F	sp|O00303|EIF3F_HUMAN Eukaryotic translation initiation factor 3 subunit F OS=Homo sapiens OX=9606 GN=EIF3F PE=1 SV=1	16043000	11711000	10277000	8715800	14361000	13642000	15285000	10	10	10	1	10	10	10	9	7	10	8	9	9	8	9	7	10	8	9	9	8	9	7	10	8	9	9	8	37	37	37	37.563	357	357	0	47.127	By MS/MS	By MS/MS
O00311	O00311	Cell division cycle 7-related protein kinase	CDC7	sp|O00311|CDC7_HUMAN Cell division cycle 7-related protein kinase OS=Homo sapiens OX=9606 GN=CDC7 PE=1 SV=1	0	0	0	0	0	0	0	2	2	2	1	2	2	2	1	1	2	1	1	1	1	1	1	2	1	1	1	1	1	1	2	1	1	1	1	3	3	3	63.887	574	574	0.0029441	1.3948	By matching	By MS/MS
O00400	O00400	Acetyl-coenzyme A transporter 1	SLC33A1	sp|O00400|ACATN_HUMAN Acetyl-coenzyme A transporter 1 OS=Homo sapiens OX=9606 GN=SLC33A1 PE=1 SV=1	3931400	9774100	0	1632200	0	2141000	3125400	4	4	4	1	4	4	4	3	4	3	3	3	4	3	3	4	3	3	3	4	3	3	4	3	3	3	4	3	10.9	10.9	10.9	60.908	549	549	0	10.58	By matching	By MS/MS
O00410	O00410	Importin-5	IPO5	sp|O00410|IPO5_HUMAN Importin-5 OS=Homo sapiens OX=9606 GN=IPO5 PE=1 SV=4	137960000	130040000	127260000	109540000	149020000	112920000	131040000	47	47	45	1	47	47	45	42	43	44	45	45	44	42	42	43	44	45	45	44	42	40	41	43	43	43	42	40	58.4	58.4	56.7	123.63	1097	1097	0	323.31	By MS/MS	By MS/MS
O00425	O00425	Insulin-like growth factor 2 mRNA-binding protein 3	IGF2BP3	sp|O00425|IF2B3_HUMAN Insulin-like growth factor 2 mRNA-binding protein 3 OS=Homo sapiens OX=9606 GN=IGF2BP3 PE=1 SV=2	2851500	0	2251400	2033400	3872500	1941900	0	5	4	4	1	5	4	4	4	3	5	5	4	5	3	3	2	4	4	3	4	2	3	2	4	4	3	4	2	13.3	11.1	11.1	63.704	579	579	0	11.383	By MS/MS	By matching
O00442	O00442	RNA 3-terminal phosphate cyclase	RTCA	sp|O00442|RTCA_HUMAN RNA 3-terminal phosphate cyclase OS=Homo sapiens OX=9606 GN=RTCA PE=1 SV=1	14876000	10744000	10969000	9758600	11578000	7779900	8605700	5	5	5	1	5	5	5	3	4	4	4	4	5	3	3	4	4	4	4	5	3	3	4	4	4	4	5	3	15	15	15	39.336	366	366	0	9.8298	By MS/MS	By MS/MS
O00443	O00443	Phosphatidylinositol 4-phosphate 3-kinase C2 domain-containing subunit alpha	PIK3C2A	sp|O00443|P3C2A_HUMAN Phosphatidylinositol 4-phosphate 3-kinase C2 domain-containing subunit alpha OS=Homo sapiens OX=9606 GN=PIK3C2A PE=1 SV=2	4324000	4034300	3700700	0	4566200	3911700	5305200	8	8	8	1	8	8	8	4	5	4	4	6	4	3	4	5	4	4	6	4	3	4	5	4	4	6	4	3	6.1	6.1	6.1	190.68	1686	1686	0	11.897	By MS/MS	By MS/MS
O00444	O00444	Serine/threonine-protein kinase PLK4	PLK4	sp|O00444|PLK4_HUMAN Serine/threonine-protein kinase PLK4 OS=Homo sapiens OX=9606 GN=PLK4 PE=1 SV=3	5994100	5894600	6042800	7642600	7494300	5859700	9406700	5	5	5	1	5	5	5	5	4	5	4	4	5	5	5	4	5	4	4	5	5	5	4	5	4	4	5	5	6.3	6.3	6.3	108.97	970	970	0	10.74	By MS/MS	By MS/MS
O00459;Q92569	O00459	Phosphatidylinositol 3-kinase regulatory subunit beta	PIK3R2	sp|O00459|P85B_HUMAN Phosphatidylinositol 3-kinase regulatory subunit beta OS=Homo sapiens OX=9606 GN=PIK3R2 PE=1 SV=2	5561300	3825800	2721700	2954300	3634800	2437700	2828100	5;1	5;1	4;0	2	5	5	4	4	5	4	4	4	4	3	4	5	4	4	4	4	3	4	4	4	4	4	4	3	11.7	11.7	10.2	81.544	728	728;461	0	23.971	By MS/MS	By MS/MS
O00461	O00461	Golgi integral membrane protein 4	GOLIM4	sp|O00461|GOLI4_HUMAN Golgi integral membrane protein 4 OS=Homo sapiens OX=9606 GN=GOLIM4 PE=1 SV=1	0	0	3134200	0	2903300	3675800	3450900	2	2	2	1	2	2	2	2	2	2	1	2	2	2	2	2	2	1	2	2	2	2	2	2	1	2	2	2	3.7	3.7	3.7	81.879	696	696	0	6.6828	By matching	By matching
O00471	O00471	Exocyst complex component 5	EXOC5	sp|O00471|EXOC5_HUMAN Exocyst complex component 5 OS=Homo sapiens OX=9606 GN=EXOC5 PE=1 SV=1	18742000	28657000	27397000	28631000	22318000	24738000	24770000	23	23	23	1	23	23	23	22	20	21	19	20	20	19	22	20	21	19	20	20	19	22	20	21	19	20	20	19	38.1	38.1	38.1	81.852	708	708	0	146.78	By MS/MS	By MS/MS
O00483	O00483	Cytochrome c oxidase subunit NDUFA4	NDUFA4	sp|O00483|NDUA4_HUMAN Cytochrome c oxidase subunit NDUFA4 OS=Homo sapiens OX=9606 GN=NDUFA4 PE=1 SV=1	62357000	42784000	48128000	8463900	58561000	34276000	55679000	3	3	3	1	3	3	3	3	3	3	2	3	2	3	3	3	3	2	3	2	3	3	3	3	2	3	2	3	35.8	35.8	35.8	9.3697	81	81	0	9.979	By MS/MS	By MS/MS
O00487	O00487	26S proteasome non-ATPase regulatory subunit 14	PSMD14	sp|O00487|PSDE_HUMAN 26S proteasome non-ATPase regulatory subunit 14 OS=Homo sapiens OX=9606 GN=PSMD14 PE=1 SV=1	8338800	10712000	8295200	11868000	8759300	13377000	7917100	3	3	3	1	3	3	3	2	2	2	3	3	3	3	2	2	2	3	3	3	3	2	2	2	3	3	3	3	17.4	17.4	17.4	34.577	310	310	0	6.0411	By MS/MS	By MS/MS
O00505	O00505	Importin subunit alpha-4	KPNA3	sp|O00505|IMA4_HUMAN Importin subunit alpha-4 OS=Homo sapiens OX=9606 GN=KPNA3 PE=1 SV=2	0	0	0	0	0	0	0	1	1	1	1	1	1	1	1	1	1	1	1	1	0	1	1	1	1	1	1	0	1	1	1	1	1	1	0	5.6	5.6	5.6	57.81	521	521	0	4.7623	By MS/MS	By MS/MS
O00506	O00506	Serine/threonine-protein kinase 25	STK25	sp|O00506|STK25_HUMAN Serine/threonine-protein kinase 25 OS=Homo sapiens OX=9606 GN=STK25 PE=1 SV=1	3694100	2260000	1604000	2922800	2641700	6034700	2292200	8	4	4	1	8	4	4	6	7	8	7	7	6	6	2	3	4	3	3	2	2	2	3	4	3	3	2	2	31.2	19.2	19.2	48.111	426	426	0	10.776	By MS/MS	By MS/MS
O00507	O00507	Probable ubiquitin carboxyl-terminal hydrolase FAF-Y	USP9Y	sp|O00507|USP9Y_HUMAN Probable ubiquitin carboxyl-terminal hydrolase FAF-Y OS=Homo sapiens OX=9606 GN=USP9Y PE=2 SV=2	0	0	0	0	0	0	0	36	1	1	1	36	1	1	30	29	30	33	34	29	29	0	0	0	0	0	1	0	0	0	0	0	0	1	0	14.5	0.5	0.5	291.07	2555	2555	0	2.1132	By matching	By matching
O00541	O00541	Pescadillo homolog	PES1	sp|O00541|PESC_HUMAN Pescadillo homolog OS=Homo sapiens OX=9606 GN=PES1 PE=1 SV=1	2529600	2452400	3892800	0	3891000	0	0	5	5	5	1	5	5	5	5	4	2	1	4	0	0	5	4	2	1	4	0	0	5	4	2	1	4	0	0	13.8	13.8	13.8	68.002	588	588	0	5.5498	By MS/MS	By MS/MS
O00567	O00567	Nucleolar protein 56	NOP56	sp|O00567|NOP56_HUMAN Nucleolar protein 56 OS=Homo sapiens OX=9606 GN=NOP56 PE=1 SV=4	7325700	7738700	7483700	7430500	7129000	7198100	4993200	12	12	12	1	12	12	12	5	7	8	10	10	9	8	5	7	8	10	10	9	8	5	7	8	10	10	9	8	28.6	28.6	28.6	66.049	594	594	0	47.336	By MS/MS	By MS/MS
O00571;O15523;Q9NQI0	O00571;O15523	ATP-dependent RNA helicase DDX3X;ATP-dependent RNA helicase DDX3Y	DDX3X;DDX3Y	sp|O00571|DDX3X_HUMAN ATP-dependent RNA helicase DDX3X OS=Homo sapiens OX=9606 GN=DDX3X PE=1 SV=3;sp|O15523|DDX3Y_HUMAN ATP-dependent RNA helicase DDX3Y OS=Homo sapiens OX=9606 GN=DDX3Y PE=1 SV=2	11824000	16390000	17052000	15429000	14005000	13692000	13287000	21;14;1	20;13;1	20;13;1	3	21	20	20	17	18	17	16	15	16	13	16	17	16	15	14	15	12	16	17	16	15	14	15	12	41.7	40	40	73.243	662	662;660;724	0	89.706	By MS/MS	By MS/MS
O00628	O00628	Peroxisomal targeting signal 2 receptor	PEX7	sp|O00628|PEX7_HUMAN Peroxisomal targeting signal 2 receptor OS=Homo sapiens OX=9606 GN=PEX7 PE=1 SV=1	9599400	13050000	10068000	10914000	11783000	12244000	11332000	5	5	5	1	5	5	5	5	4	4	4	5	4	5	5	4	4	4	5	4	5	5	4	4	4	5	4	5	19.5	19.5	19.5	35.891	323	323	0	26.355	By MS/MS	By MS/MS
O00629	O00629	Importin subunit alpha-3	KPNA4	sp|O00629|IMA3_HUMAN Importin subunit alpha-3 OS=Homo sapiens OX=9606 GN=KPNA4 PE=1 SV=1	0	3682700	4546200	3961000	3440800	0	0	3	3	3	1	3	3	3	2	2	3	2	2	1	2	2	2	3	2	2	1	2	2	2	3	2	2	1	2	11.5	11.5	11.5	57.886	521	521	0	3.9275	By matching	By matching
O00743	O00743	Serine/threonine-protein phosphatase 6 catalytic subunit;Serine/threonine-protein phosphatase 6 catalytic subunit, N-terminally processed	PPP6C	sp|O00743|PPP6_HUMAN Serine/threonine-protein phosphatase 6 catalytic subunit OS=Homo sapiens OX=9606 GN=PPP6C PE=1 SV=1	27845000	16428000	13674000	13007000	20120000	17664000	17956000	9	9	9	1	9	9	9	8	8	9	9	9	9	9	8	8	9	9	9	9	9	8	8	9	9	9	9	9	38	38	38	35.144	305	305	0	112.07	By MS/MS	By MS/MS
O00746	O00746	Nucleoside diphosphate kinase, mitochondrial	NME4	sp|O00746|NDKM_HUMAN Nucleoside diphosphate kinase, mitochondrial OS=Homo sapiens OX=9606 GN=NME4 PE=1 SV=1	29302000	56643000	68529000	57898000	40376000	51364000	50813000	10	10	10	1	10	10	10	9	10	8	9	9	9	9	9	10	8	9	9	9	9	9	10	8	9	9	9	9	56.7	56.7	56.7	20.658	187	187	0	88.836	By MS/MS	By MS/MS
O00764	O00764	Pyridoxal kinase	PDXK	sp|O00764|PDXK_HUMAN Pyridoxal kinase OS=Homo sapiens OX=9606 GN=PDXK PE=1 SV=1	1477000000	1230900000	1334200000	1548600000	1562700000	1968000000	1609000000	23	23	23	1	23	23	23	19	19	18	22	21	19	20	19	19	18	22	21	19	20	19	19	18	22	21	19	20	84.3	84.3	84.3	35.102	312	312	0	287.97	By MS/MS	By MS/MS
O00767	O00767	Acyl-CoA desaturase	SCD	sp|O00767|SCD_HUMAN Stearoyl-CoA desaturase OS=Homo sapiens OX=9606 GN=SCD PE=1 SV=2	0	0	0	0	0	0	0	2	2	2	1	2	2	2	1	1	0	0	0	2	1	1	1	0	0	0	2	1	1	1	0	0	0	2	1	10.9	10.9	10.9	41.522	359	359	0	2.8922	By MS/MS	By MS/MS
O14579	O14579	Coatomer subunit epsilon	COPE	sp|O14579|COPE_HUMAN Coatomer subunit epsilon OS=Homo sapiens OX=9606 GN=COPE PE=1 SV=3	9650400	6010100	6240400	0	0	0	7147300	6	6	6	1	6	6	6	3	3	3	2	4	4	4	3	3	3	2	4	4	4	3	3	3	2	4	4	4	34.1	34.1	34.1	34.482	308	308	0	9.1962	By MS/MS	By MS/MS
O14654	O14654	Insulin receptor substrate 4	IRS4	sp|O14654|IRS4_HUMAN Insulin receptor substrate 4 OS=Homo sapiens OX=9606 GN=IRS4 PE=1 SV=1	38620000	31274000	28469000	30885000	33885000	29241000	28882000	35	35	35	1	35	35	35	29	34	33	32	35	34	34	29	34	33	32	35	34	34	29	34	33	32	35	34	34	41.6	41.6	41.6	133.77	1257	1257	0	323.31	By MS/MS	By MS/MS
O14681	O14681	Etoposide-induced protein 2.4 homolog	EI24	sp|O14681|EI24_HUMAN Etoposide-induced protein 2.4 homolog OS=Homo sapiens OX=9606 GN=EI24 PE=1 SV=4	0	0	0	0	0	0	0	3	3	3	1	3	3	3	0	2	3	2	1	2	3	0	2	3	2	1	2	3	0	2	3	2	1	2	3	8.2	8.2	8.2	38.964	340	340	0.0038873	1.285		By matching
O14735	O14735	CDP-diacylglycerol--inositol 3-phosphatidyltransferase	CDIPT	sp|O14735|CDIPT_HUMAN CDP-diacylglycerol--inositol 3-phosphatidyltransferase OS=Homo sapiens OX=9606 GN=CDIPT PE=1 SV=1	9739000	9826100	8953300	8285500	12089000	10588000	11905000	4	4	4	1	4	4	4	4	4	4	4	4	4	4	4	4	4	4	4	4	4	4	4	4	4	4	4	4	21.1	21.1	21.1	23.539	213	213	0	18.062	By MS/MS	By MS/MS
O14744	O14744	Protein arginine N-methyltransferase 5;Protein arginine N-methyltransferase 5, N-terminally processed	PRMT5	sp|O14744|ANM5_HUMAN Protein arginine N-methyltransferase 5 OS=Homo sapiens OX=9606 GN=PRMT5 PE=1 SV=4	8164600	9218500	8810400	8247100	11722000	7998800	7866300	9	9	9	1	9	9	9	8	7	9	8	9	6	8	8	7	9	8	9	6	8	8	7	9	8	9	6	8	19	19	19	72.683	637	637	0	52.097	By MS/MS	By MS/MS
O14757	O14757	Serine/threonine-protein kinase Chk1	CHEK1	sp|O14757|CHK1_HUMAN Serine/threonine-protein kinase Chk1 OS=Homo sapiens OX=9606 GN=CHEK1 PE=1 SV=2	13203000	12063000	11023000	11769000	12157000	11400000	11801000	10	10	10	1	10	10	10	9	9	10	8	9	7	7	9	9	10	8	9	7	7	9	9	10	8	9	7	7	26.3	26.3	26.3	54.433	476	476	0	37.519	By MS/MS	By MS/MS
O14787	O14787	Transportin-2	TNPO2	sp|O14787|TNPO2_HUMAN Transportin-2 OS=Homo sapiens OX=9606 GN=TNPO2 PE=1 SV=3	68491000	38132000	39263000	32411000	54235000	43599000	44701000	25	18	18	1	25	18	18	21	24	24	23	25	25	20	14	17	17	16	18	18	13	14	17	17	16	18	18	13	44.3	37.3	37.3	101.39	897	897	0	228.29	By MS/MS	By MS/MS
O14818;Q8TAA3	O14818;Q8TAA3	Proteasome subunit alpha type-7;Proteasome subunit alpha type-7-like	PSMA7;PSMA8	sp|O14818|PSA7_HUMAN Proteasome subunit alpha type-7 OS=Homo sapiens OX=9606 GN=PSMA7 PE=1 SV=1;sp|Q8TAA3|PSMA8_HUMAN Proteasome subunit alpha-type 8 OS=Homo sapiens OX=9606 GN=PSMA8 PE=2 SV=3	16209000	16304000	20830000	14878000	23147000	16843000	12827000	4;2	4;2	4;2	2	4	4	4	3	3	3	3	4	3	4	3	3	3	3	4	3	4	3	3	3	3	4	3	4	20.2	20.2	20.2	27.887	248	248;256	0	6.5886	By MS/MS	By MS/MS
O14828	O14828	Secretory carrier-associated membrane protein 3	SCAMP3	sp|O14828|SCAM3_HUMAN Secretory carrier-associated membrane protein 3 OS=Homo sapiens OX=9606 GN=SCAMP3 PE=1 SV=3	0	0	0	0	0	0	0	2	2	2	1	2	2	2	1	1	1	1	1	1	1	1	1	1	1	1	1	1	1	1	1	1	1	1	1	7.8	7.8	7.8	38.287	347	347	0	3.4784	By matching	By matching
O14874	O14874	[3-methyl-2-oxobutanoate dehydrogenase [lipoamide]] kinase, mitochondrial	BCKDK	sp|O14874|BCKD_HUMAN [3-methyl-2-oxobutanoate dehydrogenase [lipoamide]] kinase, mitochondrial OS=Homo sapiens OX=9606 GN=BCKDK PE=1 SV=2	40231000	27122000	31197000	32487000	30657000	26273000	31677000	9	9	9	1	9	9	9	9	8	8	9	9	9	8	9	8	8	9	9	9	8	9	8	8	9	9	9	8	26.9	26.9	26.9	46.36	412	412	0	130.73	By MS/MS	By MS/MS
O14880	O14880	Microsomal glutathione S-transferase 3	MGST3	sp|O14880|MGST3_HUMAN Microsomal glutathione S-transferase 3 OS=Homo sapiens OX=9606 GN=MGST3 PE=1 SV=1	0	0	0	0	0	0	0	1	1	1	1	1	1	1	1	1	1	0	1	0	0	1	1	1	0	1	0	0	1	1	1	0	1	0	0	14.5	14.5	14.5	16.516	152	152	0	3.0961	By matching	By matching
O14893	O14893	Gem-associated protein 2	GEMIN2	sp|O14893|GEMI2_HUMAN Gem-associated protein 2 OS=Homo sapiens OX=9606 GN=GEMIN2 PE=1 SV=1	19725000	11798000	10974000	9368600	15258000	13342000	10308000	6	6	6	1	6	6	6	4	6	6	5	6	6	5	4	6	6	5	6	6	5	4	6	6	5	6	6	5	37.5	37.5	37.5	31.585	280	280	0	16.853	By MS/MS	By MS/MS
O14920	O14920	Inhibitor of nuclear factor kappa-B kinase subunit beta	IKBKB	sp|O14920|IKKB_HUMAN Inhibitor of nuclear factor kappa-B kinase subunit beta OS=Homo sapiens OX=9606 GN=IKBKB PE=1 SV=1	8865700	9086500	8255500	7555600	8261700	9017700	8080200	23	22	22	1	23	22	22	18	20	19	19	19	21	19	17	19	18	18	18	20	18	17	19	18	18	18	20	18	42.1	41	41	86.563	756	756	0	70.765	By MS/MS	By MS/MS
Q5SRD1;O14925	Q5SRD1;O14925	Putative mitochondrial import inner membrane translocase subunit Tim23B;Mitochondrial import inner membrane translocase subunit Tim23	TIMM23B;TIMM23	sp|Q5SRD1|TI23B_HUMAN Mitochondrial import inner membrane translocase subunit Tim23B OS=Homo sapiens OX=9606 GN=TIMM23B PE=1 SV=3;sp|O14925|TIM23_HUMAN Mitochondrial import inner membrane translocase subunit Tim23 OS=Homo sapiens OX=9606 GN=TIMM23 PE=1 SV=	24449000	14312000	14232000	10866000	19674000	16356000	15601000	2;2	2;2	2;2	2	2	2	2	2	1	2	2	2	2	2	2	1	2	2	2	2	2	2	1	2	2	2	2	2	19.7	19.7	19.7	19.669	188	188;209	0	39.625	By MS/MS	By MS/MS
O14929	O14929	Histone acetyltransferase type B catalytic subunit	HAT1	sp|O14929|HAT1_HUMAN Histone acetyltransferase type B catalytic subunit OS=Homo sapiens OX=9606 GN=HAT1 PE=1 SV=2	5762600	3215800	3910300	2184600	0	3822900	0	3	3	3	1	3	3	3	2	3	3	2	1	2	1	2	3	3	2	1	2	1	2	3	3	2	1	2	1	9.3	9.3	9.3	49.54	419	419	0	11.341	By MS/MS	By MS/MS
P19105;O14950;P24844	P19105;O14950;P24844	Myosin regulatory light chain 12A;Myosin regulatory light chain 12B;Myosin regulatory light polypeptide 9	MYL12A;MYL12B;MYL9	sp|P19105|ML12A_HUMAN Myosin regulatory light chain 12A OS=Homo sapiens OX=9606 GN=MYL12A PE=1 SV=2;sp|O14950|ML12B_HUMAN Myosin regulatory light chain 12B OS=Homo sapiens OX=9606 GN=MYL12B PE=1 SV=2;sp|P24844|MYL9_HUMAN Myosin regulatory light polypeptide	50468000	50416000	46410000	47370000	48016000	50989000	57453000	7;7;5	7;7;5	7;7;5	3	7	7	7	7	7	7	7	7	7	6	7	7	7	7	7	7	6	7	7	7	7	7	7	6	50.9	50.9	50.9	19.794	171	171;172;172	0	65.249	By MS/MS	By MS/MS
O14965	O14965	Aurora kinase A	AURKA	sp|O14965|AURKA_HUMAN Aurora kinase A OS=Homo sapiens OX=9606 GN=AURKA PE=1 SV=3	81380000	94824000	98418000	113790000	84891000	94464000	116370000	22	22	21	1	22	22	21	20	18	20	21	22	22	20	20	18	20	21	22	22	20	19	17	19	20	21	21	19	63.5	63.5	61.5	45.823	403	403	0	295.73	By MS/MS	By MS/MS
O14976	O14976	Cyclin-G-associated kinase	GAK	sp|O14976|GAK_HUMAN Cyclin-G-associated kinase OS=Homo sapiens OX=9606 GN=GAK PE=1 SV=2	185470000	156030000	170200000	132450000	170870000	168210000	199190000	49	49	49	1	49	49	49	45	47	48	44	48	46	47	45	47	48	44	48	46	47	45	47	48	44	48	46	47	50.6	50.6	50.6	143.19	1311	1311	0	323.31	By MS/MS	By MS/MS
O14979	O14979	Heterogeneous nuclear ribonucleoprotein D-like	HNRNPDL	sp|O14979|HNRDL_HUMAN Heterogeneous nuclear ribonucleoprotein D-like OS=Homo sapiens OX=9606 GN=HNRNPDL PE=1 SV=3	0	0	0	0	0	0	0	4	3	3	1	4	3	3	2	2	3	2	2	3	2	1	1	3	2	1	2	2	1	1	3	2	1	2	2	11.2	9.3	9.3	46.437	420	420	0	4.7083	By MS/MS	By MS/MS
O14980	O14980	Exportin-1	XPO1	sp|O14980|XPO1_HUMAN Exportin-1 OS=Homo sapiens OX=9606 GN=XPO1 PE=1 SV=1	216370000	144720000	141880000	125100000	165520000	120800000	145420000	49	49	49	1	49	49	49	49	48	47	46	48	48	46	49	48	47	46	48	48	46	49	48	47	46	48	48	46	60.7	60.7	60.7	123.38	1071	1071	0	323.31	By MS/MS	By MS/MS
O14981	O14981	TATA-binding protein-associated factor 172	BTAF1	sp|O14981|BTAF1_HUMAN TATA-binding protein-associated factor 172 OS=Homo sapiens OX=9606 GN=BTAF1 PE=1 SV=2	15101000	15773000	12866000	14089000	15589000	12084000	13989000	30	30	30	1	30	30	30	24	25	27	25	25	26	23	24	25	27	25	25	26	23	24	25	27	25	25	26	23	24.5	24.5	24.5	206.89	1849	1849	0	155.74	By MS/MS	By MS/MS
O15021	O15021	Microtubule-associated serine/threonine-protein kinase 4	MAST4	sp|O15021|MAST4_HUMAN Microtubule-associated serine/threonine-protein kinase 4 OS=Homo sapiens OX=9606 GN=MAST4 PE=1 SV=4	0	0	0	0	0	0	0	3	1	1	1	3	1	1	2	3	3	1	3	3	3	1	1	1	0	1	1	1	1	1	1	0	1	1	1	1.3	0.5	0.5	284.09	2623	2623	0.0034196	1.3441	By MS/MS	By MS/MS
O15027	O15027	Protein transport protein Sec16A	SEC16A	sp|O15027|SC16A_HUMAN Protein transport protein Sec16A OS=Homo sapiens OX=9606 GN=SEC16A PE=1 SV=4	2302300	952660	569170	759260	913280	1171100	807860	3	3	3	1	3	3	3	1	3	2	2	3	2	2	1	3	2	2	3	2	2	1	3	2	2	3	2	2	2.7	2.7	2.7	251.89	2357	2357	0.0038816	1.2711	By MS/MS	By MS/MS
O15042	O15042	U2 snRNP-associated SURP motif-containing protein	U2SURP	sp|O15042|SR140_HUMAN U2 snRNP-associated SURP motif-containing protein OS=Homo sapiens OX=9606 GN=U2SURP PE=1 SV=2	0	0	0	0	0	0	0	1	1	1	1	1	1	1	0	1	1	1	1	1	1	0	1	1	1	1	1	1	0	1	1	1	1	1	1	1.7	1.7	1.7	118.29	1029	1029	0	4.9408		By MS/MS
O15084	O15084	Serine/threonine-protein phosphatase 6 regulatory ankyrin repeat subunit A	ANKRD28	sp|O15084|ANR28_HUMAN Serine/threonine-protein phosphatase 6 regulatory ankyrin repeat subunit A OS=Homo sapiens OX=9606 GN=ANKRD28 PE=1 SV=5	5718500	6988000	8334800	8406500	7365000	6981900	7357600	16	16	15	1	16	16	15	9	11	10	9	16	10	11	9	11	10	9	16	10	11	9	10	10	9	15	9	11	21.8	21.8	20.9	112.96	1053	1053	0	35.881	By matching	By MS/MS
O15111	O15111	Inhibitor of nuclear factor kappa-B kinase subunit alpha	CHUK	sp|O15111|IKKA_HUMAN Inhibitor of nuclear factor kappa-B kinase subunit alpha OS=Homo sapiens OX=9606 GN=CHUK PE=1 SV=2	17798000	20568000	19552000	20949000	21057000	18923000	22625000	23	23	22	1	23	23	22	20	20	20	20	20	20	21	20	20	20	20	20	20	21	19	19	19	19	19	19	20	37.4	37.4	36.4	84.639	745	745	0	117.85	By MS/MS	By MS/MS
O15160	O15160	DNA-directed RNA polymerases I and III subunit RPAC1	POLR1C	sp|O15160|RPAC1_HUMAN DNA-directed RNA polymerases I and III subunit RPAC1 OS=Homo sapiens OX=9606 GN=POLR1C PE=1 SV=1	5174300	0	1853000	1531500	2290100	1899200	0	2	2	2	1	2	2	2	2	1	2	2	2	2	1	2	1	2	2	2	2	1	2	1	2	2	2	2	1	11.3	11.3	11.3	39.249	346	346	0	18.374	By MS/MS	By MS/MS
O15169	O15169	Axin-1	AXIN1	sp|O15169|AXIN1_HUMAN Axin-1 OS=Homo sapiens OX=9606 GN=AXIN1 PE=1 SV=2	0	0	0	0	0	0	0	1	1	1	1	1	1	1	1	1	1	1	1	1	0	1	1	1	1	1	1	0	1	1	1	1	1	1	0	1.7	1.7	1.7	95.634	862	862	0.0034314	1.3682	By matching	By MS/MS
O15173	O15173	Membrane-associated progesterone receptor component 2	PGRMC2	sp|O15173|PGRC2_HUMAN Membrane-associated progesterone receptor component 2 OS=Homo sapiens OX=9606 GN=PGRMC2 PE=1 SV=1	153280000	132220000	123470000	114550000	133490000	146410000	123590000	8	8	8	1	8	8	8	8	8	8	8	8	8	8	8	8	8	8	8	8	8	8	8	8	8	8	8	8	38.6	38.6	38.6	23.818	223	223	0	251.92	By MS/MS	By MS/MS
O15197	O15197	Ephrin type-B receptor 6	EPHB6	sp|O15197|EPHB6_HUMAN Ephrin type-B receptor 6 OS=Homo sapiens OX=9606 GN=EPHB6 PE=1 SV=4	0	0	0	0	0	0	0	1	1	1	1	1	1	1	0	1	0	1	0	0	0	0	1	0	1	0	0	0	0	1	0	1	0	0	0	1.6	1.6	1.6	110.7	1021	1021	0	4.6816		By MS/MS
O15226	O15226	NF-kappa-B-repressing factor	NKRF	sp|O15226|NKRF_HUMAN NF-kappa-B-repressing factor OS=Homo sapiens OX=9606 GN=NKRF PE=1 SV=2	0	0	0	0	0	0	0	2	2	2	1	2	2	2	1	1	2	1	1	1	0	1	1	2	1	1	1	0	1	1	2	1	1	1	0	3.8	3.8	3.8	77.672	690	690	0	3.8023	By matching	By matching
O15234	O15234	Protein CASC3	CASC3	sp|O15234|CASC3_HUMAN Protein CASC3 OS=Homo sapiens OX=9606 GN=CASC3 PE=1 SV=2	0	0	0	0	0	0	0	1	1	1	1	1	1	1	1	1	1	1	0	0	0	1	1	1	1	0	0	0	1	1	1	1	0	0	0	4	4	4	76.277	703	703	0.00051046	1.8434	By matching	By MS/MS
O15243	O15243	Leptin receptor gene-related protein	LEPROT	sp|O15243|OBRG_HUMAN Leptin receptor gene-related protein OS=Homo sapiens OX=9606 GN=LEPROT PE=1 SV=1	0	0	0	0	0	0	0	1	1	1	1	1	1	1	1	1	1	1	1	1	1	1	1	1	1	1	1	1	1	1	1	1	1	1	1	9.9	9.9	9.9	14.254	131	131	0.0029688	1.4987	By MS/MS	By MS/MS
O15254	O15254	Peroxisomal acyl-coenzyme A oxidase 3	ACOX3	sp|O15254|ACOX3_HUMAN Peroxisomal acyl-coenzyme A oxidase 3 OS=Homo sapiens OX=9606 GN=ACOX3 PE=1 SV=2	16236000	9948200	8204200	9090500	10268000	9780500	10770000	9	9	9	1	9	9	9	5	4	5	7	7	6	7	5	4	5	7	7	6	7	5	4	5	7	7	6	7	19.3	19.3	19.3	77.628	700	700	0	45.554	By MS/MS	By MS/MS
O15258	O15258	Protein RER1	RER1	sp|O15258|RER1_HUMAN Protein RER1 OS=Homo sapiens OX=9606 GN=RER1 PE=1 SV=1	9977800	8288600	9036100	5913200	6691500	9066000	9223400	4	4	4	1	4	4	4	3	3	3	3	3	3	2	3	3	3	3	3	3	2	3	3	3	3	3	3	2	25.5	25.5	25.5	22.958	196	196	0	27.021	By MS/MS	By MS/MS
O15260	O15260	Surfeit locus protein 4	SURF4	sp|O15260|SURF4_HUMAN Surfeit locus protein 4 OS=Homo sapiens OX=9606 GN=SURF4 PE=1 SV=3	34345000	31747000	33049000	26101000	40256000	37765000	34045000	7	7	7	1	7	7	7	7	7	7	6	6	6	6	7	7	7	6	6	6	6	7	7	7	6	6	6	6	30.5	30.5	30.5	30.394	269	269	0	56.182	By MS/MS	By MS/MS
O15269	O15269	Serine palmitoyltransferase 1	SPTLC1	sp|O15269|SPTC1_HUMAN Serine palmitoyltransferase 1 OS=Homo sapiens OX=9606 GN=SPTLC1 PE=1 SV=1	5125700	6950500	8608700	8110900	5973800	6344800	7246200	10	10	10	1	10	10	10	7	10	8	8	10	9	6	7	10	8	8	10	9	6	7	10	8	8	10	9	6	23.7	23.7	23.7	52.743	473	473	0	13.361	By MS/MS	By MS/MS
O15270	O15270	Serine palmitoyltransferase 2	SPTLC2	sp|O15270|SPTC2_HUMAN Serine palmitoyltransferase 2 OS=Homo sapiens OX=9606 GN=SPTLC2 PE=1 SV=1	3750600	4210400	3928500	3354600	4499800	4266900	5586400	6	6	6	1	6	6	6	4	6	5	4	6	5	4	4	6	5	4	6	5	4	4	6	5	4	6	5	4	13.9	13.9	13.9	62.924	562	562	0	21.029	By MS/MS	By MS/MS
O15287	O15287	Fanconi anemia group G protein	FANCG	sp|O15287|FANCG_HUMAN Fanconi anemia group G protein OS=Homo sapiens OX=9606 GN=FANCG PE=1 SV=1	4410100	4232900	4268300	3567900	4837600	4455200	3727500	6	6	6	1	6	6	6	4	6	5	5	6	5	5	4	6	5	5	6	5	5	4	6	5	5	6	5	5	15	15	15	68.553	622	622	0	26.253	By MS/MS	By MS/MS
O15321	O15321	Transmembrane 9 superfamily member 1	TM9SF1	sp|O15321|TM9S1_HUMAN Transmembrane 9 superfamily member 1 OS=Homo sapiens OX=9606 GN=TM9SF1 PE=2 SV=2	0	0	4383200	0	0	3346400	4297500	4	4	4	1	4	4	4	2	3	3	4	4	4	4	2	3	3	4	4	4	4	2	3	3	4	4	4	4	6.6	6.6	6.6	68.86	606	606	0	3.498	By MS/MS	By matching
O15355	O15355	Protein phosphatase 1G	PPM1G	sp|O15355|PPM1G_HUMAN Protein phosphatase 1G OS=Homo sapiens OX=9606 GN=PPM1G PE=1 SV=1	4633400	4528300	8050200	5996700	7558600	4297700	5217200	6	6	6	1	6	6	6	3	4	4	4	3	2	4	3	4	4	4	3	2	4	3	4	4	4	3	2	4	20	20	20	59.271	546	546	0	20.179	By MS/MS	By MS/MS
O15360	O15360	Fanconi anemia group A protein	FANCA	sp|O15360|FANCA_HUMAN Fanconi anemia group A protein OS=Homo sapiens OX=9606 GN=FANCA PE=1 SV=2	0	1107700	1111000	1020000	0	0	1063900	3	3	3	1	3	3	3	2	2	2	2	1	1	2	2	2	2	2	1	1	2	2	2	2	2	1	1	2	4.3	4.3	4.3	162.77	1455	1455	0	2.554	By MS/MS	By MS/MS
O15371	O15371	Eukaryotic translation initiation factor 3 subunit D	EIF3D	sp|O15371|EIF3D_HUMAN Eukaryotic translation initiation factor 3 subunit D OS=Homo sapiens OX=9606 GN=EIF3D PE=1 SV=1	7878600	8155800	7540700	5558100	6843600	3770400	6096100	5	5	5	1	5	5	5	5	4	5	4	5	4	5	5	4	5	4	5	4	5	5	4	5	4	5	4	5	12.8	12.8	12.8	63.972	548	548	0	23.755	By MS/MS	By MS/MS
O15372	O15372	Eukaryotic translation initiation factor 3 subunit H	EIF3H	sp|O15372|EIF3H_HUMAN Eukaryotic translation initiation factor 3 subunit H OS=Homo sapiens OX=9606 GN=EIF3H PE=1 SV=1	12903000	19570000	15015000	18773000	11284000	15039000	12369000	5	5	5	1	5	5	5	4	5	5	5	4	5	5	4	5	5	5	4	5	5	4	5	5	5	4	5	5	17	17	17	39.93	352	352	0	17.188	By MS/MS	By MS/MS
O15379	O15379	Histone deacetylase 3	HDAC3	sp|O15379|HDAC3_HUMAN Histone deacetylase 3 OS=Homo sapiens OX=9606 GN=HDAC3 PE=1 SV=2	0	0	0	0	0	0	0	2	2	2	1	2	2	2	1	2	2	2	2	2	2	1	2	2	2	2	2	2	1	2	2	2	2	2	2	5.6	5.6	5.6	48.847	428	428	0	15.299	By MS/MS	By MS/MS
O15397	O15397	Importin-8	IPO8	sp|O15397|IPO8_HUMAN Importin-8 OS=Homo sapiens OX=9606 GN=IPO8 PE=1 SV=2	39539000	34149000	32984000	29812000	35459000	27566000	31829000	21	21	21	1	21	21	21	18	19	17	16	17	16	15	18	19	17	16	17	16	15	18	19	17	16	17	16	15	27.9	27.9	27.9	119.94	1037	1037	0	179.81	By MS/MS	By MS/MS
O15514	O15514	DNA-directed RNA polymerase II subunit RPB4	POLR2D	sp|O15514|RPB4_HUMAN DNA-directed RNA polymerase II subunit RPB4 OS=Homo sapiens OX=9606 GN=POLR2D PE=1 SV=1	0	0	0	0	0	0	0	1	1	1	1	1	1	1	0	0	0	0	1	0	0	0	0	0	0	1	0	0	0	0	0	0	1	0	0	10.6	10.6	10.6	16.311	142	142	0.0097856	0.93446
O15530;Q6A1A2	O15530;Q6A1A2	3-phosphoinositide-dependent protein kinase 1;Putative 3-phosphoinositide-dependent protein kinase 2	PDPK1;PDPK2P	sp|O15530|PDPK1_HUMAN 3-phosphoinositide-dependent protein kinase 1 OS=Homo sapiens OX=9606 GN=PDPK1 PE=1 SV=1;sp|Q6A1A2|PDPK2_HUMAN Putative 3-phosphoinositide-dependent protein kinase 2 OS=Homo sapiens OX=9606 GN=PDPK2P PE=5 SV=1	26201000	36193000	34325000	32991000	28895000	34350000	31256000	21;14	21;14	21;14	2	21	21	21	18	19	18	17	17	17	18	18	19	18	17	17	17	18	18	19	18	17	17	17	18	49.5	49.5	49.5	63.151	556	556;396	0	92.99	By MS/MS	By MS/MS
O43143	O43143	Pre-mRNA-splicing factor ATP-dependent RNA helicase DHX15	DHX15	sp|O43143|DHX15_HUMAN ATP-dependent RNA helicase DHX15 OS=Homo sapiens OX=9606 GN=DHX15 PE=1 SV=2	6120500	7558800	4854100	4097700	8312400	4697900	4256400	11	11	11	1	11	11	11	9	9	6	9	8	8	7	9	9	6	9	8	8	7	9	9	6	9	8	8	7	18.9	18.9	18.9	90.932	795	795	0	28.269	By MS/MS	By MS/MS
O43156	O43156	TELO2-interacting protein 1 homolog	TTI1	sp|O43156|TTI1_HUMAN TELO2-interacting protein 1 homolog OS=Homo sapiens OX=9606 GN=TTI1 PE=1 SV=3	31089000	27006000	25179000	16586000	20483000	23626000	19873000	17	17	17	1	17	17	17	12	16	14	14	15	12	16	12	16	14	14	15	12	16	12	16	14	14	15	12	16	19.6	19.6	19.6	122.07	1089	1089	0	151.85	By MS/MS	By MS/MS
O43164	O43164	E3 ubiquitin-protein ligase Praja-2	PJA2	sp|O43164|PJA2_HUMAN E3 ubiquitin-protein ligase Praja-2 OS=Homo sapiens OX=9606 GN=PJA2 PE=1 SV=4	0	0	3284100	2984300	3312400	2983100	0	3	3	3	1	3	3	3	3	3	3	3	3	3	2	3	3	3	3	3	3	2	3	3	3	3	3	3	2	7.1	7.1	7.1	78.213	708	708	0	46.964	By MS/MS	By MS/MS
O43175	O43175	D-3-phosphoglycerate dehydrogenase	PHGDH	sp|O43175|SERA_HUMAN D-3-phosphoglycerate dehydrogenase OS=Homo sapiens OX=9606 GN=PHGDH PE=1 SV=4	189850000	175730000	166180000	157760000	162710000	168200000	197160000	18	18	18	1	18	18	18	16	15	16	16	18	16	17	16	15	16	16	18	16	17	16	15	16	16	18	16	17	43.2	43.2	43.2	56.65	533	533	0	230.95	By MS/MS	By MS/MS
O43237	O43237	Cytoplasmic dynein 1 light intermediate chain 2	DYNC1LI2	sp|O43237|DC1L2_HUMAN Cytoplasmic dynein 1 light intermediate chain 2 OS=Homo sapiens OX=9606 GN=DYNC1LI2 PE=1 SV=1	0	1861700	1709600	2005200	1392200	0	1553300	2	2	2	1	2	2	2	1	2	2	2	2	1	2	1	2	2	2	2	1	2	1	2	2	2	2	1	2	6.7	6.7	6.7	54.099	492	492	0.0098131	0.95301	By matching	By MS/MS
O43242	O43242	26S proteasome non-ATPase regulatory subunit 3	PSMD3	sp|O43242|PSMD3_HUMAN 26S proteasome non-ATPase regulatory subunit 3 OS=Homo sapiens OX=9606 GN=PSMD3 PE=1 SV=2	9392700	11526000	6952700	6899700	9335400	7564700	7727300	11	11	11	1	11	11	11	9	8	9	9	9	8	7	9	8	9	9	9	8	7	9	8	9	9	9	8	7	26.8	26.8	26.8	60.977	534	534	0	41.769	By MS/MS	By MS/MS
O43251	O43251	RNA binding protein fox-1 homolog 2	RBFOX2	sp|O43251|RFOX2_HUMAN RNA binding protein fox-1 homolog 2 OS=Homo sapiens OX=9606 GN=RBFOX2 PE=1 SV=3	0	0	0	0	0	0	0	1	1	1	1	1	1	1	1	1	1	1	1	1	1	1	1	1	1	1	1	1	1	1	1	1	1	1	1	6.7	6.7	6.7	41.373	390	390	0	4.0171	By matching	By matching
O43264	O43264	Centromere/kinetochore protein zw10 homolog	ZW10	sp|O43264|ZW10_HUMAN Centromere/kinetochore protein zw10 homolog OS=Homo sapiens OX=9606 GN=ZW10 PE=1 SV=3	35119000	28489000	25510000	22198000	35219000	28196000	24659000	23	23	23	1	23	23	23	21	21	22	20	22	20	21	21	21	22	20	22	20	21	21	21	22	20	22	20	21	43.9	43.9	43.9	88.828	779	779	0	249.78	By MS/MS	By MS/MS
O43293	O43293	Death-associated protein kinase 3	DAPK3	sp|O43293|DAPK3_HUMAN Death-associated protein kinase 3 OS=Homo sapiens OX=9606 GN=DAPK3 PE=1 SV=1	12379000	13877000	12750000	13873000	12082000	11623000	13442000	5	5	5	1	5	5	5	4	4	5	5	5	5	5	4	4	5	5	5	5	5	4	4	5	5	5	5	5	11.2	11.2	11.2	52.535	454	454	0	12.977	By MS/MS	By MS/MS
O43318	O43318	Mitogen-activated protein kinase kinase kinase 7	MAP3K7	sp|O43318|M3K7_HUMAN Mitogen-activated protein kinase kinase kinase 7 OS=Homo sapiens OX=9606 GN=MAP3K7 PE=1 SV=1	10358000	10370000	9675100	9052600	8169400	12432000	11272000	12	12	12	1	12	12	12	11	9	10	11	9	12	9	11	9	10	11	9	12	9	11	9	10	11	9	12	9	32	32	32	67.195	606	606	0	95.297	By MS/MS	By MS/MS
O43324	O43324	Eukaryotic translation elongation factor 1 epsilon-1	EEF1E1	sp|O43324|MCA3_HUMAN Eukaryotic translation elongation factor 1 epsilon-1 OS=Homo sapiens OX=9606 GN=EEF1E1 PE=1 SV=1	17808000	18426000	16998000	17008000	19609000	17368000	18130000	7	7	7	1	7	7	7	7	7	7	7	7	6	6	7	7	7	7	7	6	6	7	7	7	7	7	6	6	48.3	48.3	48.3	19.81	174	174	0	20.189	By MS/MS	By MS/MS
O43353	O43353	Receptor-interacting serine/threonine-protein kinase 2	RIPK2	sp|O43353|RIPK2_HUMAN Receptor-interacting serine/threonine-protein kinase 2 OS=Homo sapiens OX=9606 GN=RIPK2 PE=1 SV=2	58654000	35650000	19397000	8956400	50071000	43131000	21335000	21	21	20	1	21	21	20	21	18	14	14	20	21	16	21	18	14	14	20	21	16	20	17	13	13	19	20	15	55.7	55.7	54.3	61.194	540	540	0	180.17	By MS/MS	By MS/MS
O43390	O43390	Heterogeneous nuclear ribonucleoprotein R	HNRNPR	sp|O43390|HNRPR_HUMAN Heterogeneous nuclear ribonucleoprotein R OS=Homo sapiens OX=9606 GN=HNRNPR PE=1 SV=1	0	0	0	0	0	0	0	4	1	1	1	4	1	1	2	4	4	3	3	3	2	0	1	1	0	0	0	0	0	1	1	0	0	0	0	6.6	1.7	1.7	70.942	633	633	0.0057803	1.1612	By matching	By MS/MS
O43427	O43427	Acidic fibroblast growth factor intracellular-binding protein	FIBP	sp|O43427|FIBP_HUMAN Acidic fibroblast growth factor intracellular-binding protein OS=Homo sapiens OX=9606 GN=FIBP PE=1 SV=3	31564000	27176000	29553000	37963000	34451000	28379000	31861000	12	12	12	1	12	12	12	11	7	10	11	12	11	11	11	7	10	11	12	11	11	11	7	10	11	12	11	11	37.9	37.9	37.9	41.878	364	364	0	100.68	By MS/MS	By MS/MS
O43482	O43482	Protein Mis18-beta	OIP5	sp|O43482|MS18B_HUMAN Protein Mis18-beta OS=Homo sapiens OX=9606 GN=OIP5 PE=1 SV=2	0	0	0	0	0	0	0	1	1	1	1	1	1	1	1	1	1	1	1	1	1	1	1	1	1	1	1	1	1	1	1	1	1	1	1	6.1	6.1	6.1	24.691	229	229	0.00050454	1.7098	By MS/MS	By MS/MS
O43592	O43592	Exportin-T	XPOT	sp|O43592|XPOT_HUMAN Exportin-T OS=Homo sapiens OX=9606 GN=XPOT PE=1 SV=2	60664000	59754000	54023000	43370000	68171000	56053000	56322000	28	28	28	1	28	28	28	27	28	28	27	27	28	28	27	28	28	27	27	28	28	27	28	28	27	27	28	28	37.8	37.8	37.8	109.96	962	962	0	236.11	By MS/MS	By MS/MS
O43615	O43615	Mitochondrial import inner membrane translocase subunit TIM44	TIMM44	sp|O43615|TIM44_HUMAN Mitochondrial import inner membrane translocase subunit TIM44 OS=Homo sapiens OX=9606 GN=TIMM44 PE=1 SV=2	15210000	10972000	13791000	10935000	12674000	17225000	11735000	11	11	11	1	11	11	11	10	8	10	8	10	9	10	10	8	10	8	10	9	10	10	8	10	8	10	9	10	29.9	29.9	29.9	51.355	452	452	0	35.855	By MS/MS	By MS/MS
O43639	O43639	Cytoplasmic protein NCK2	NCK2	sp|O43639|NCK2_HUMAN Cytoplasmic protein NCK2 OS=Homo sapiens OX=9606 GN=NCK2 PE=1 SV=2	0	0	0	0	0	0	0	3	3	3	1	3	3	3	1	2	2	2	2	1	2	1	2	2	2	2	1	2	1	2	2	2	2	1	2	10	10	10	42.915	380	380	0.00050813	1.8122	By matching	By matching
O43670	O43670	BUB3-interacting and GLEBS motif-containing protein ZNF207	ZNF207	sp|O43670|ZN207_HUMAN BUB3-interacting and GLEBS motif-containing protein ZNF207 OS=Homo sapiens OX=9606 GN=ZNF207 PE=1 SV=1	0	0	0	0	0	0	0	1	1	1	1	1	1	1	1	1	1	1	0	1	1	1	1	1	1	0	1	1	1	1	1	1	0	1	1	2.5	2.5	2.5	50.75	478	478	0.0034063	1.3017	By matching	By MS/MS
O43674	O43674	NADH dehydrogenase [ubiquinone] 1 beta subcomplex subunit 5, mitochondrial	NDUFB5	sp|O43674|NDUB5_HUMAN NADH dehydrogenase [ubiquinone] 1 beta subcomplex subunit 5, mitochondrial OS=Homo sapiens OX=9606 GN=NDUFB5 PE=1 SV=1	0	0	0	0	0	0	0	1	1	1	1	1	1	1	1	1	1	1	1	1	1	1	1	1	1	1	1	1	1	1	1	1	1	1	1	6.9	6.9	6.9	21.75	189	189	0	2.0657	By MS/MS	By MS/MS
O43676	O43676	NADH dehydrogenase [ubiquinone] 1 beta subcomplex subunit 3	NDUFB3	sp|O43676|NDUB3_HUMAN NADH dehydrogenase [ubiquinone] 1 beta subcomplex subunit 3 OS=Homo sapiens OX=9606 GN=NDUFB3 PE=1 SV=3	7425300	7857400	8616000	8360300	6710600	7103300	7995700	3	3	3	1	3	3	3	3	3	2	3	3	3	3	3	3	2	3	3	3	3	3	3	2	3	3	3	3	28.6	28.6	28.6	11.402	98	98	0	4.6878	By MS/MS	By MS/MS
O43678	O43678	NADH dehydrogenase [ubiquinone] 1 alpha subcomplex subunit 2	NDUFA2	sp|O43678|NDUA2_HUMAN NADH dehydrogenase [ubiquinone] 1 alpha subcomplex subunit 2 OS=Homo sapiens OX=9606 GN=NDUFA2 PE=1 SV=3	0	0	0	0	0	0	0	1	1	1	1	1	1	1	1	1	1	1	1	0	1	1	1	1	1	1	0	1	1	1	1	1	1	0	1	21.2	21.2	21.2	10.921	99	99	0.0038854	1.2744	By matching	By matching
O43683	O43683	Mitotic checkpoint serine/threonine-protein kinase BUB1	BUB1	sp|O43683|BUB1_HUMAN Mitotic checkpoint serine/threonine-protein kinase BUB1 OS=Homo sapiens OX=9606 GN=BUB1 PE=1 SV=1	22514000	21752000	20683000	19876000	19861000	20378000	22228000	26	26	26	1	26	26	26	21	21	23	19	21	23	20	21	21	23	19	21	23	20	21	21	23	19	21	23	20	35.4	35.4	35.4	122.37	1085	1085	0	323.31	By MS/MS	By MS/MS
O43684	O43684	Mitotic checkpoint protein BUB3	BUB3	sp|O43684|BUB3_HUMAN Mitotic checkpoint protein BUB3 OS=Homo sapiens OX=9606 GN=BUB3 PE=1 SV=1	20115000	27182000	26996000	27868000	21660000	26626000	27702000	11	11	11	1	11	11	11	11	10	8	9	9	9	10	11	10	8	9	9	9	10	11	10	8	9	9	9	10	43.3	43.3	43.3	37.154	328	328	0	29.996	By MS/MS	By MS/MS
O43707	O43707	Alpha-actinin-4	ACTN4	sp|O43707|ACTN4_HUMAN Alpha-actinin-4 OS=Homo sapiens OX=9606 GN=ACTN4 PE=1 SV=2	14342000	11172000	11583000	10228000	14963000	11315000	11540000	22	22	14	1	22	22	14	14	19	21	19	20	19	18	14	19	21	19	20	19	18	8	11	13	11	12	12	10	33	33	23.1	104.85	911	911	0	107.85	By MS/MS	By MS/MS
O43719	O43719	HIV Tat-specific factor 1	HTATSF1	sp|O43719|HTSF1_HUMAN HIV Tat-specific factor 1 OS=Homo sapiens OX=9606 GN=HTATSF1 PE=1 SV=1	3357700	0	0	0	0	0	2615500	4	4	4	1	4	4	4	2	1	1	1	2	0	3	2	1	1	1	2	0	3	2	1	1	1	2	0	3	7.8	7.8	7.8	85.852	755	755	0	11.168	By MS/MS	By MS/MS
O43741	O43741	5-AMP-activated protein kinase subunit beta-2	PRKAB2	sp|O43741|AAKB2_HUMAN 5-AMP-activated protein kinase subunit beta-2 OS=Homo sapiens OX=9606 GN=PRKAB2 PE=1 SV=1	124670000	90239000	115360000	113530000	141310000	133250000	142480000	13	10	10	1	13	10	10	12	12	13	12	12	10	12	10	10	10	10	10	9	10	10	10	10	10	10	9	10	54.4	50.4	50.4	30.302	272	272	0	248.08	By MS/MS	By MS/MS
O43760	O43760	Synaptogyrin-2	SYNGR2	sp|O43760|SNG2_HUMAN Synaptogyrin-2 OS=Homo sapiens OX=9606 GN=SYNGR2 PE=1 SV=1	0	0	0	0	0	0	0	3	3	3	1	3	3	3	2	1	2	2	2	1	3	2	1	2	2	2	1	3	2	1	2	2	2	1	3	12.5	12.5	12.5	24.81	224	224	0	2.9919	By MS/MS	By MS/MS
O43805	O43805	Sjoegren syndrome nuclear autoantigen 1	SSNA1	sp|O43805|SSNA1_HUMAN Microtubule nucleation factor SSNA1 OS=Homo sapiens OX=9606 GN=SSNA1 PE=1 SV=2	0	0	0	0	0	0	0	2	2	2	1	2	2	2	1	2	2	2	1	2	1	1	2	2	2	1	2	1	1	2	2	2	1	2	1	24.4	24.4	24.4	13.596	119	119	0	10.755	By MS/MS	By MS/MS
O43808	O43808	Peroxisomal membrane protein PMP34	SLC25A17	sp|O43808|PM34_HUMAN Peroxisomal membrane protein PMP34 OS=Homo sapiens OX=9606 GN=SLC25A17 PE=1 SV=1	0	0	0	0	0	0	0	2	2	2	1	2	2	2	0	1	1	1	2	2	1	0	1	1	1	2	2	1	0	1	1	1	2	2	1	9.1	9.1	9.1	34.566	307	307	0	7.4953		By MS/MS
O43809	O43809	Cleavage and polyadenylation specificity factor subunit 5	NUDT21	sp|O43809|CPSF5_HUMAN Cleavage and polyadenylation specificity factor subunit 5 OS=Homo sapiens OX=9606 GN=NUDT21 PE=1 SV=1	7372500	2895500	3886200	2640700	4056400	9277700	2296500	3	3	3	1	3	3	3	3	3	3	3	3	2	3	3	3	3	3	3	2	3	3	3	3	3	3	2	3	20.7	20.7	20.7	26.227	227	227	0	12.348	By MS/MS	By MS/MS
O43815	O43815	Striatin	STRN	sp|O43815|STRN_HUMAN Striatin OS=Homo sapiens OX=9606 GN=STRN PE=1 SV=4	0	0	0	0	0	0	0	1	1	1	1	1	1	1	1	1	1	0	1	1	1	1	1	1	0	1	1	1	1	1	1	0	1	1	1	2.3	2.3	2.3	86.131	780	780	0	3.4845	By MS/MS	By MS/MS
O43819	O43819	Protein SCO2 homolog, mitochondrial	SCO2	sp|O43819|SCO2_HUMAN Protein SCO2 homolog, mitochondrial OS=Homo sapiens OX=9606 GN=SCO2 PE=1 SV=3	9532200	12960000	9249200	8837600	8548800	8352000	6628200	5	5	5	1	5	5	5	5	5	4	4	5	4	4	5	5	4	4	5	4	4	5	5	4	4	5	4	4	30.8	30.8	30.8	29.81	266	266	0	22.864	By MS/MS	By MS/MS
O43822;REV__O75691	O43822;REV__O75691	Protein C21orf2	C21orf2	sp|O43822|CF410_HUMAN Cilia- and flagella-associated protein 410 OS=Homo sapiens OX=9606 GN=CFAP410 PE=1 SV=1;sp|O75691|UTP20_HUMAN Small subunit processome component 20 homolog OS=Homo sapiens OX=9606 GN=UTP20 PE=1 SV=3	0	0	0	0	0	0	0	2;1	2;1	2;1	2	2	2	2	1	1	1	1	1	1	2	1	1	1	1	1	1	2	1	1	1	1	1	1	2	8.2	8.2	8.2	28.34	256	256;2785	0	7.1911	By matching	By MS/MS
O43823	O43823	A-kinase anchor protein 8	AKAP8	sp|O43823|AKAP8_HUMAN A-kinase anchor protein 8 OS=Homo sapiens OX=9606 GN=AKAP8 PE=1 SV=1	0	0	0	0	0	0	0	1	1	1	1	1	1	1	0	0	1	1	1	1	1	0	0	1	1	1	1	1	0	0	1	1	1	1	1	2.9	2.9	2.9	76.107	692	692	0	9.9837
O43826	O43826	Glucose-6-phosphate translocase	SLC37A4	sp|O43826|G6PT1_HUMAN Glucose-6-phosphate exchanger SLC37A4 OS=Homo sapiens OX=9606 GN=SLC37A4 PE=1 SV=1	0	0	0	0	0	0	0	1	1	1	1	1	1	1	0	1	1	0	1	1	1	0	1	1	0	1	1	1	0	1	1	0	1	1	1	3	3	3	46.36	429	429	0	5.2942		By matching
O43852	O43852	Calumenin	CALU	sp|O43852|CALU_HUMAN Calumenin OS=Homo sapiens OX=9606 GN=CALU PE=1 SV=2	6865400	6890300	7380500	8951700	8175500	6719100	5763000	7	7	7	1	7	7	7	5	5	6	5	7	5	5	5	5	6	5	7	5	5	5	5	6	5	7	5	5	28.3	28.3	28.3	37.106	315	315	0	27.01	By MS/MS	By MS/MS
O43920	O43920	NADH dehydrogenase [ubiquinone] iron-sulfur protein 5	NDUFS5	sp|O43920|NDUS5_HUMAN NADH dehydrogenase [ubiquinone] iron-sulfur protein 5 OS=Homo sapiens OX=9606 GN=NDUFS5 PE=1 SV=3	0	0	0	0	0	0	0	1	1	1	1	1	1	1	1	1	1	0	1	1	1	1	1	1	0	1	1	1	1	1	1	0	1	1	1	11.3	11.3	11.3	12.517	106	106	0	3.0822	By MS/MS	By MS/MS
O43924	O43924	Retinal rod rhodopsin-sensitive cGMP 3,5-cyclic phosphodiesterase subunit delta	PDE6D	sp|O43924|PDE6D_HUMAN Retinal rod rhodopsin-sensitive cGMP 3,5-cyclic phosphodiesterase subunit delta OS=Homo sapiens OX=9606 GN=PDE6D PE=1 SV=1	25048000	23278000	23758000	20174000	25915000	25927000	26130000	4	4	4	1	4	4	4	3	4	4	4	4	4	4	3	4	4	4	4	4	4	3	4	4	4	4	4	4	33.3	33.3	33.3	17.42	150	150	0	32.769	By MS/MS	By MS/MS
O43933	O43933	Peroxisome biogenesis factor 1	PEX1	sp|O43933|PEX1_HUMAN Peroxisomal ATPase PEX1 OS=Homo sapiens OX=9606 GN=PEX1 PE=1 SV=1	12707000	9318900	7437600	6511800	9066600	6833600	10090000	11	11	11	1	11	11	11	9	8	8	8	8	9	7	9	8	8	8	8	9	7	9	8	8	8	8	9	7	11.7	11.7	11.7	142.87	1283	1283	0	24.416	By MS/MS	By MS/MS
O60216	O60216	Double-strand-break repair protein rad21 homolog	RAD21	sp|O60216|RAD21_HUMAN Double-strand-break repair protein rad21 homolog OS=Homo sapiens OX=9606 GN=RAD21 PE=1 SV=2	0	0	0	0	0	0	0	1	1	1	1	1	1	1	0	0	0	0	0	1	1	0	0	0	0	0	1	1	0	0	0	0	0	1	1	2.1	2.1	2.1	71.689	631	631	0	4.148
O60220	O60220	Mitochondrial import inner membrane translocase subunit Tim8 A	TIMM8A	sp|O60220|TIM8A_HUMAN Mitochondrial import inner membrane translocase subunit Tim8 A OS=Homo sapiens OX=9606 GN=TIMM8A PE=1 SV=1	0	0	0	0	0	0	0	1	1	1	1	1	1	1	1	1	0	0	1	0	1	1	1	0	0	1	0	1	1	1	0	0	1	0	1	11.3	11.3	11.3	10.998	97	97	0	4.2071	By MS/MS	By MS/MS
O60232	O60232	Sjoegren syndrome/scleroderma autoantigen 1	SSSCA1	sp|O60232|ZNRD2_HUMAN Protein ZNRD2 OS=Homo sapiens OX=9606 GN=ZNRD2 PE=1 SV=1	8784500	8272800	8494800	8756600	7047300	5760600	8500400	4	4	4	1	4	4	4	2	3	2	3	3	2	3	2	3	2	3	3	2	3	2	3	2	3	3	2	3	37.2	37.2	37.2	21.474	199	199	0	56.578	By MS/MS	By MS/MS
O60256	O60256	Phosphoribosyl pyrophosphate synthase-associated protein 2	PRPSAP2	sp|O60256|KPRB_HUMAN Phosphoribosyl pyrophosphate synthase-associated protein 2 OS=Homo sapiens OX=9606 GN=PRPSAP2 PE=1 SV=1	0	0	0	0	0	0	0	1	1	1	1	1	1	1	1	1	1	1	1	1	1	1	1	1	1	1	1	1	1	1	1	1	1	1	1	3	3	3	40.925	369	369	1	-2	By MS/MS	By MS/MS
O60264	O60264	SWI/SNF-related matrix-associated actin-dependent regulator of chromatin subfamily A member 5	SMARCA5	sp|O60264|SMCA5_HUMAN SWI/SNF-related matrix-associated actin-dependent regulator of chromatin subfamily A member 5 OS=Homo sapiens OX=9606 GN=SMARCA5 PE=1 SV=1	0	0	0	0	0	0	0	4	4	4	1	4	4	4	0	2	1	2	1	1	1	0	2	1	2	1	1	1	0	2	1	2	1	1	1	4.6	4.6	4.6	121.9	1052	1052	0.0024963	1.6111		By MS/MS
O60271	O60271	C-Jun-amino-terminal kinase-interacting protein 4	SPAG9	sp|O60271|JIP4_HUMAN C-Jun-amino-terminal kinase-interacting protein 4 OS=Homo sapiens OX=9606 GN=SPAG9 PE=1 SV=4	0	0	0	0	0	0	0	2	2	2	1	2	2	2	1	1	2	1	1	0	1	1	1	2	1	1	0	1	1	1	2	1	1	0	1	3	3	3	146.2	1321	1321	0.0024876	1.5745	By MS/MS	By MS/MS
O60287	O60287	Nucleolar pre-ribosomal-associated protein 1	URB1	sp|O60287|NPA1P_HUMAN Nucleolar pre-ribosomal-associated protein 1 OS=Homo sapiens OX=9606 GN=URB1 PE=1 SV=4	0	0	0	0	0	0	0	2	2	2	1	2	2	2	2	2	2	2	2	1	1	2	2	2	2	2	1	1	2	2	2	2	2	1	1	1.3	1.3	1.3	254.39	2271	2271	0	9.4508	By MS/MS	By MS/MS
O60303	O60303	Uncharacterized protein KIAA0556	KIAA0556	sp|O60303|KATIP_HUMAN Katanin-interacting protein OS=Homo sapiens OX=9606 GN=KATNIP PE=1 SV=4	0	0	0	0	0	0	0	1	1	1	1	1	1	1	0	0	0	0	0	1	0	0	0	0	0	0	1	0	0	0	0	0	0	1	0	1.1	1.1	1.1	180.92	1618	1618	0.0057637	1.1264
O60307	O60307	Microtubule-associated serine/threonine-protein kinase 3	MAST3	sp|O60307|MAST3_HUMAN Microtubule-associated serine/threonine-protein kinase 3 OS=Homo sapiens OX=9606 GN=MAST3 PE=1 SV=2	2426500	3269200	2332500	3012800	2975400	3230300	3255900	8	7	6	1	8	7	6	5	7	7	5	5	7	7	4	6	6	4	4	6	6	4	5	5	4	3	5	5	9.2	8.6	7.7	143.14	1309	1309	0	13.558	By matching	By MS/MS
O60313	O60313	Dynamin-like 120 kDa protein, mitochondrial;Dynamin-like 120 kDa protein, form S1	OPA1	sp|O60313|OPA1_HUMAN Dynamin-like 120 kDa protein, mitochondrial OS=Homo sapiens OX=9606 GN=OPA1 PE=1 SV=3	7472900	10349000	9266300	10650000	7787300	8621300	9142500	19	19	19	1	19	19	19	13	14	17	15	18	15	15	13	14	17	15	18	15	15	13	14	17	15	18	15	15	26.5	26.5	26.5	111.63	960	960	0	77.395	By MS/MS	By MS/MS
O60331	O60331	Phosphatidylinositol 4-phosphate 5-kinase type-1 gamma	PIP5K1C	sp|O60331|PI51C_HUMAN Phosphatidylinositol 4-phosphate 5-kinase type-1 gamma OS=Homo sapiens OX=9606 GN=PIP5K1C PE=1 SV=2	3517100	0	1830600	4660600	2307800	5298100	2344800	6	4	4	1	6	4	4	4	4	5	4	5	5	4	2	2	3	2	3	4	2	2	2	3	2	3	4	2	15.3	13	13	73.259	668	668	0	10.185	By MS/MS	By MS/MS
O60506	O60506	Heterogeneous nuclear ribonucleoprotein Q	SYNCRIP	sp|O60506|HNRPQ_HUMAN Heterogeneous nuclear ribonucleoprotein Q OS=Homo sapiens OX=9606 GN=SYNCRIP PE=1 SV=2	3681600	4390300	4805400	4547200	4907500	3705400	3752600	4	4	1	1	4	4	1	3	4	4	3	4	4	2	3	4	4	3	4	4	2	1	1	1	0	1	1	0	7.1	7.1	2.1	69.602	623	623	0	8.6649	By MS/MS	By MS/MS
O60518	O60518	Ran-binding protein 6	RANBP6	sp|O60518|RNBP6_HUMAN Ran-binding protein 6 OS=Homo sapiens OX=9606 GN=RANBP6 PE=1 SV=2	7710600	3972100	3781100	2470600	4642100	4785400	4726800	7	5	5	1	7	5	5	6	6	5	6	6	6	7	4	4	4	4	4	4	5	4	4	4	4	4	4	5	9.2	7.5	7.5	124.71	1105	1105	0	12.91	By MS/MS	By MS/MS
O60563	O60563	Cyclin-T1	CCNT1	sp|O60563|CCNT1_HUMAN Cyclin-T1 OS=Homo sapiens OX=9606 GN=CCNT1 PE=1 SV=1	53793000	44952000	46315000	58867000	44984000	46623000	54527000	18	18	17	1	18	18	17	16	17	17	18	15	16	15	16	17	17	18	15	16	15	15	16	16	17	14	15	14	37.1	37.1	35.3	80.684	726	726	0	286.14	By MS/MS	By MS/MS
O60573	O60573	Eukaryotic translation initiation factor 4E type 2	EIF4E2	sp|O60573|IF4E2_HUMAN Eukaryotic translation initiation factor 4E type 2 OS=Homo sapiens OX=9606 GN=EIF4E2 PE=1 SV=1	6902100	8840500	8492500	7884700	7827200	7744900	9403700	6	6	6	1	6	6	6	4	5	5	5	5	5	6	4	5	5	5	5	5	6	4	5	5	5	5	5	6	28.6	28.6	28.6	28.362	245	245	0	12.076	By MS/MS	By MS/MS
O60583	O60583	Cyclin-T2	CCNT2	sp|O60583|CCNT2_HUMAN Cyclin-T2 OS=Homo sapiens OX=9606 GN=CCNT2 PE=1 SV=2	7334300	7262700	6538600	7125700	6384700	5878500	7244700	8	7	7	1	8	7	7	5	5	7	5	5	4	5	4	4	6	4	4	3	4	4	4	6	4	4	3	4	17.8	16	16	81.028	730	730	0	37.377	By MS/MS	By MS/MS
O60645	O60645	Exocyst complex component 3	EXOC3	sp|O60645|EXOC3_HUMAN Exocyst complex component 3 OS=Homo sapiens OX=9606 GN=EXOC3 PE=1 SV=3	7993100	4611400	6013500	4667000	8480700	6750900	6709800	8	8	8	1	8	8	8	6	3	5	5	6	4	7	6	3	5	5	6	4	7	6	3	5	5	6	4	7	17.6	17.6	17.6	85.566	745	745	0	49.937	By MS/MS	By MS/MS
O60658;O95263	O60658	High affinity cAMP-specific and IBMX-insensitive 3,5-cyclic phosphodiesterase 8A	PDE8A	sp|O60658|PDE8A_HUMAN High affinity cAMP-specific and IBMX-insensitive 3,5-cyclic phosphodiesterase 8A OS=Homo sapiens OX=9606 GN=PDE8A PE=1 SV=2	12850000	13561000	12005000	12477000	9368700	9373900	9266400	5;1	5;1	5;1	2	5	5	5	4	4	4	5	4	5	4	4	4	4	5	4	5	4	4	4	4	5	4	5	4	8.4	8.4	8.4	93.303	829	829;885	0	7.8107	By MS/MS	By MS/MS
O60684;O15131	O60684;O15131	Importin subunit alpha-7;Importin subunit alpha-6	KPNA6;KPNA5	sp|O60684|IMA7_HUMAN Importin subunit alpha-7 OS=Homo sapiens OX=9606 GN=KPNA6 PE=1 SV=1;sp|O15131|IMA6_HUMAN Importin subunit alpha-6 OS=Homo sapiens OX=9606 GN=KPNA5 PE=1 SV=3	0	0	0	0	0	0	0	4;2	1;0	1;0	2	4	1	1	2	3	2	3	3	4	3	0	1	0	1	1	1	1	0	1	0	1	1	1	1	9.3	1.9	1.9	60.029	536	536;539	0	3.8744	By matching	By MS/MS
O60716	O60716	Catenin delta-1	CTNND1	sp|O60716|CTND1_HUMAN Catenin delta-1 OS=Homo sapiens OX=9606 GN=CTNND1 PE=1 SV=1	0	0	0	0	0	0	0	1	1	1	1	1	1	1	0	0	0	1	0	0	0	0	0	0	1	0	0	0	0	0	0	1	0	0	0	1.1	1.1	1.1	108.17	968	968	0.0058027	1.1976
O60725	O60725	Protein-S-isoprenylcysteine O-methyltransferase	ICMT	sp|O60725|ICMT_HUMAN Protein-S-isoprenylcysteine O-methyltransferase OS=Homo sapiens OX=9606 GN=ICMT PE=1 SV=1	11140000	13203000	11357000	9329500	12997000	12342000	16804000	2	2	2	1	2	2	2	2	2	2	2	2	2	2	2	2	2	2	2	2	2	2	2	2	2	2	2	2	9.5	9.5	9.5	31.938	284	284	0	8.5344	By MS/MS	By MS/MS
O60762	O60762	Dolichol-phosphate mannosyltransferase subunit 1	DPM1	sp|O60762|DPM1_HUMAN Dolichol-phosphate mannosyltransferase subunit 1 OS=Homo sapiens OX=9606 GN=DPM1 PE=1 SV=1	15287000	17381000	13335000	12442000	17735000	12028000	14493000	7	7	7	1	7	7	7	5	6	6	6	7	6	5	5	6	6	6	7	6	5	5	6	6	6	7	6	5	28.1	28.1	28.1	29.634	260	260	0	20.352	By MS/MS	By MS/MS
O60763	O60763	General vesicular transport factor p115	USO1	sp|O60763|USO1_HUMAN General vesicular transport factor p115 OS=Homo sapiens OX=9606 GN=USO1 PE=1 SV=2	2305300	2997500	2368200	0	2461700	0	2026200	3	3	3	1	3	3	3	3	3	2	2	3	2	2	3	3	2	2	3	2	2	3	3	2	2	3	2	2	4.7	4.7	4.7	107.89	962	962	0	8.501	By MS/MS	By MS/MS
O60783	O60783	28S ribosomal protein S14, mitochondrial	MRPS14	sp|O60783|RT14_HUMAN 28S ribosomal protein S14, mitochondrial OS=Homo sapiens OX=9606 GN=MRPS14 PE=1 SV=1	0	0	0	0	0	0	0	1	1	1	1	1	1	1	1	1	1	1	1	1	1	1	1	1	1	1	1	1	1	1	1	1	1	1	1	11.7	11.7	11.7	15.139	128	128	0	9.9564	By MS/MS	By MS/MS
Q99880;Q99879;Q99877;Q93079;Q5QNW6;Q16778;P62807;P58876;P57053;P33778;P23527;P06899;O60814;Q8N257;Q96A08;A0A2R8Y619	Q99880;Q99879;Q99877;Q93079;Q5QNW6;Q16778;P62807;P58876;P57053;P33778;P23527;P06899;O60814;Q8N257;Q96A08	Histone H2B type 1-L;Histone H2B type 1-M;Histone H2B type 1-N;Histone H2B type 1-H;Histone H2B type 2-F;Histone H2B type 2-E;Histone H2B type 1-C/E/F/G/I;Histone H2B type 1-D;Histone H2B type F-S;Histone H2B type 1-B;Histone H2B type 1-O;Histone H2B type 1-J;Histone H2B type 1-K;Histone H2B type 3-B;Histone H2B type 1-A	HIST1H2BL;HIST1H2BM;HIST1H2BN;HIST1H2BH;HIST2H2BF;HIST2H2BE;HIST1H2BC;HIST1H2BD;H2BFS;HIST1H2BB;HIST1H2BO;HIST1H2BJ;HIST1H2BK;HIST3H2BB;HIST1H2BA	sp|Q99880|H2B1L_HUMAN Histone H2B type 1-L OS=Homo sapiens OX=9606 GN=H2BC13 PE=1 SV=3;sp|Q99879|H2B1M_HUMAN Histone H2B type 1-M OS=Homo sapiens OX=9606 GN=H2BC14 PE=1 SV=3;sp|Q99877|H2B1N_HUMAN Histone H2B type 1-N OS=Homo sapiens OX=9606 GN=H2BC15 PE=1	28899000	45413000	49706000	45877000	53751000	37995000	38588000	4;4;4;4;4;4;4;4;4;4;4;4;4;3;3;1	4;4;4;4;4;4;4;4;4;4;4;4;4;3;3;1	4;4;4;4;4;4;4;4;4;4;4;4;4;3;3;1	16	4	4	4	4	4	4	4	4	4	4	4	4	4	4	4	4	4	4	4	4	4	4	4	4	33.3	33.3	33.3	13.952	126	126;126;126;126;126;126;126;126;126;126;126;126;126;126;127;122	0	40.503	By MS/MS	By MS/MS
O60828	O60828	Polyglutamine-binding protein 1	PQBP1	sp|O60828|PQBP1_HUMAN Polyglutamine-binding protein 1 OS=Homo sapiens OX=9606 GN=PQBP1 PE=1 SV=1	0	0	0	0	0	0	0	1	1	1	1	1	1	1	0	0	0	1	0	0	0	0	0	0	1	0	0	0	0	0	0	1	0	0	0	5.7	5.7	5.7	30.472	265	265	0.0066794	1.0734
O60830	O60830	Mitochondrial import inner membrane translocase subunit Tim17-B	TIMM17B	sp|O60830|TI17B_HUMAN Mitochondrial import inner membrane translocase subunit Tim17-B OS=Homo sapiens OX=9606 GN=TIMM17B PE=1 SV=1	6005500	6076800	8852300	6149800	5401800	5331800	5839400	2	2	2	1	2	2	2	2	2	2	2	2	2	2	2	2	2	2	2	2	2	2	2	2	2	2	2	2	12.8	12.8	12.8	18.273	172	172	0	6.8304	By MS/MS	By MS/MS
O60832	O60832	H/ACA ribonucleoprotein complex subunit 4	DKC1	sp|O60832|DKC1_HUMAN H/ACA ribonucleoprotein complex subunit DKC1 OS=Homo sapiens OX=9606 GN=DKC1 PE=1 SV=3	0	0	0	1300600	1171800	0	0	3	3	3	1	3	3	3	1	1	1	3	3	1	0	1	1	1	3	3	1	0	1	1	1	3	3	1	0	6.2	6.2	6.2	57.673	514	514	0	3.5092	By matching	By MS/MS
O60841	O60841	Eukaryotic translation initiation factor 5B	EIF5B	sp|O60841|IF2P_HUMAN Eukaryotic translation initiation factor 5B OS=Homo sapiens OX=9606 GN=EIF5B PE=1 SV=4	6212600	8081500	7916800	7245000	8690200	5315000	4865800	7	7	7	1	7	7	7	3	4	3	5	4	3	5	3	4	3	5	4	3	5	3	4	3	5	4	3	5	7.6	7.6	7.6	138.83	1220	1220	0	9.2315	By matching	By MS/MS
O60884	O60884	DnaJ homolog subfamily A member 2	DNAJA2	sp|O60884|DNJA2_HUMAN DnaJ homolog subfamily A member 2 OS=Homo sapiens OX=9606 GN=DNAJA2 PE=1 SV=1	9863300	9334100	9154100	8122300	6427800	9487800	9342600	8	8	8	1	8	8	8	7	8	8	6	7	7	4	7	8	8	6	7	7	4	7	8	8	6	7	7	4	31.8	31.8	31.8	45.745	412	412	0	36.621	By MS/MS	By MS/MS
O60885	O60885	Bromodomain-containing protein 4	BRD4	sp|O60885|BRD4_HUMAN Bromodomain-containing protein 4 OS=Homo sapiens OX=9606 GN=BRD4 PE=1 SV=2	11129000	8043900	9409400	7171700	8312200	6437400	8805100	18	11	11	1	18	11	11	12	12	15	15	15	13	14	8	6	8	9	9	8	9	8	6	8	9	9	8	9	14.9	10.9	10.9	152.22	1362	1362	0	28.874	By MS/MS	By MS/MS
O60888	O60888	Protein CutA	CUTA	sp|O60888|CUTA_HUMAN Protein CutA OS=Homo sapiens OX=9606 GN=CUTA PE=1 SV=2	0	0	0	0	0	0	0	1	1	1	1	1	1	1	1	1	0	1	1	0	1	1	1	0	1	1	0	1	1	1	0	1	1	0	1	7.8	7.8	7.8	19.116	179	179	0	5.2833	By MS/MS	By MS/MS
O60942	O60942	mRNA-capping enzyme;Polynucleotide 5-triphosphatase;mRNA guanylyltransferase	RNGTT	sp|O60942|MCE1_HUMAN mRNA-capping enzyme OS=Homo sapiens OX=9606 GN=RNGTT PE=1 SV=1	0	0	0	0	0	0	0	1	1	1	1	1	1	1	1	1	0	0	1	0	0	1	1	0	0	1	0	0	1	1	0	0	1	0	0	2.7	2.7	2.7	68.556	597	597	0.0029644	1.4851	By matching	By MS/MS
O75116	O75116	Rho-associated protein kinase 2	ROCK2	sp|O75116|ROCK2_HUMAN Rho-associated protein kinase 2 OS=Homo sapiens OX=9606 GN=ROCK2 PE=1 SV=4	22268000	27377000	25874000	30359000	21722000	23993000	25217000	41	36	36	1	41	36	36	29	31	35	31	35	35	37	24	26	30	26	31	30	32	24	26	30	26	31	30	32	36.2	32.1	32.1	160.9	1388	1388	0	246.05	By MS/MS	By MS/MS
O75155	O75155	Cullin-associated NEDD8-dissociated protein 2	CAND2	sp|O75155|CAND2_HUMAN Cullin-associated NEDD8-dissociated protein 2 OS=Homo sapiens OX=9606 GN=CAND2 PE=1 SV=3	16541000	12093000	10908000	9415300	14186000	10265000	11923000	19	16	16	1	19	16	16	15	17	17	18	17	15	17	13	15	15	15	15	13	15	13	15	15	15	15	13	15	19.9	17.7	17.7	135.25	1236	1236	0	94.607	By MS/MS	By MS/MS
O75170	O75170	Serine/threonine-protein phosphatase 6 regulatory subunit 2	PPP6R2	sp|O75170|PP6R2_HUMAN Serine/threonine-protein phosphatase 6 regulatory subunit 2 OS=Homo sapiens OX=9606 GN=PPP6R2 PE=1 SV=2	11078000	6945300	7019500	6901100	8153800	7678900	8521500	17	17	17	1	17	17	17	15	14	14	15	13	16	17	15	14	14	15	13	16	17	15	14	14	15	13	16	17	28.3	28.3	28.3	104.94	966	966	0	90.547	By MS/MS	By MS/MS
O75175	O75175	CCR4-NOT transcription complex subunit 3	CNOT3	sp|O75175|CNOT3_HUMAN CCR4-NOT transcription complex subunit 3 OS=Homo sapiens OX=9606 GN=CNOT3 PE=1 SV=1	2645100	1848000	1560500	2540900	0	2290800	0	3	3	3	1	3	3	3	3	2	2	2	1	2	1	3	2	2	2	1	2	1	3	2	2	2	1	2	1	10.5	10.5	10.5	81.871	753	753	0	5.1449	By MS/MS	By MS/MS
O75190;Q8WWF6	O75190	DnaJ homolog subfamily B member 6	DNAJB6	sp|O75190|DNJB6_HUMAN DnaJ homolog subfamily B member 6 OS=Homo sapiens OX=9606 GN=DNAJB6 PE=1 SV=2	10037000	8550700	4450400	9251100	3730900	9740100	7029900	3;1	3;1	3;1	2	3	3	3	2	2	3	2	2	2	2	2	2	3	2	2	2	2	2	2	3	2	2	2	2	12	12	12	36.087	326	326;145	0	5.9242	By MS/MS	By matching
O75223	O75223	Gamma-glutamylcyclotransferase	GGCT	sp|O75223|GGCT_HUMAN Gamma-glutamylcyclotransferase OS=Homo sapiens OX=9606 GN=GGCT PE=1 SV=1	5424800	0	0	0	4052800	6439500	5048700	3	3	3	1	3	3	3	2	1	1	0	2	3	2	2	1	1	0	2	3	2	2	1	1	0	2	3	2	19.7	19.7	19.7	21.007	188	188	0	4.7282	By MS/MS	By matching
O75340	O75340	Programmed cell death protein 6	PDCD6	sp|O75340|PDCD6_HUMAN Programmed cell death protein 6 OS=Homo sapiens OX=9606 GN=PDCD6 PE=1 SV=1	8456400	0	0	3968400	7609400	8445400	7082200	3	3	3	1	3	3	3	2	2	2	3	3	3	3	2	2	2	3	3	3	3	2	2	2	3	3	3	3	25.1	25.1	25.1	21.868	191	191	0	9.5337	By matching	By MS/MS
Q9UN37;O75351;Q6PIW4	Q9UN37;O75351;Q6PIW4	Vacuolar protein sorting-associated protein 4A;Vacuolar protein sorting-associated protein 4B;Fidgetin-like protein 1	VPS4A;VPS4B;FIGNL1	sp|Q9UN37|VPS4A_HUMAN Vacuolar protein sorting-associated protein 4A OS=Homo sapiens OX=9606 GN=VPS4A PE=1 SV=1;sp|O75351|VPS4B_HUMAN Vacuolar protein sorting-associated protein 4B OS=Homo sapiens OX=9606 GN=VPS4B PE=1 SV=2;sp|Q6PIW4|FIGL1_HUMAN Fidgetin-l	0	0	0	0	0	0	0	1;1;1	1;1;1	1;1;1	3	1	1	1	1	1	1	1	1	1	1	1	1	1	1	1	1	1	1	1	1	1	1	1	1	2.7	2.7	2.7	48.897	437	437;444;674	0.0029586	1.4721	By matching	By matching
O75352	O75352	Mannose-P-dolichol utilization defect 1 protein	MPDU1	sp|O75352|MPU1_HUMAN Mannose-P-dolichol utilization defect 1 protein OS=Homo sapiens OX=9606 GN=MPDU1 PE=1 SV=2	0	0	0	0	0	0	0	2	2	2	1	2	2	2	1	1	1	1	1	1	2	1	1	1	1	1	1	2	1	1	1	1	1	1	2	8.1	8.1	8.1	26.638	247	247	0.00050201	1.6782	By matching	By MS/MS
O75385;Q8IYT8	O75385	Serine/threonine-protein kinase ULK1	ULK1	sp|O75385|ULK1_HUMAN Serine/threonine-protein kinase ULK1 OS=Homo sapiens OX=9606 GN=ULK1 PE=1 SV=2	0	0	8720300	11008000	0	0	0	3;1	3;1	3;1	2	3	3	3	1	1	2	2	1	2	1	1	1	2	2	1	2	1	1	1	2	2	1	2	1	2.6	2.6	2.6	112.63	1050	1050;1036	0.0057831	1.1647	By MS/MS	By MS/MS
O75390	O75390	Citrate synthase, mitochondrial	CS	sp|O75390|CISY_HUMAN Citrate synthase, mitochondrial OS=Homo sapiens OX=9606 GN=CS PE=1 SV=2	0	0	0	0	0	0	0	2	2	2	1	2	2	2	1	1	1	2	0	1	2	1	1	1	2	0	1	2	1	1	1	2	0	1	2	11.8	11.8	11.8	51.712	466	466	0.009772	0.92849	By MS/MS	By MS/MS
O75396	O75396	Vesicle-trafficking protein SEC22b	SEC22B	sp|O75396|SC22B_HUMAN Vesicle-trafficking protein SEC22b OS=Homo sapiens OX=9606 GN=SEC22B PE=1 SV=5	0	0	0	0	0	0	0	3	3	3	1	3	3	3	2	2	1	1	1	1	2	2	2	1	1	1	1	2	2	2	1	1	1	1	2	20.9	20.9	20.9	24.74	215	215	0	13.502	By MS/MS	By MS/MS
O75410	O75410	Transforming acidic coiled-coil-containing protein 1	TACC1	sp|O75410|TACC1_HUMAN Transforming acidic coiled-coil-containing protein 1 OS=Homo sapiens OX=9606 GN=TACC1 PE=1 SV=2	3612400	4672900	0	0	0	3975900	0	4	4	4	1	4	4	4	3	2	1	2	1	3	2	3	2	1	2	1	3	2	3	2	1	2	1	3	2	7.5	7.5	7.5	87.793	805	805	0	8.0386	By MS/MS	By MS/MS
O75419	O75419	Cell division control protein 45 homolog	CDC45	sp|O75419|CDC45_HUMAN Cell division control protein 45 homolog OS=Homo sapiens OX=9606 GN=CDC45 PE=1 SV=1	0	0	0	0	0	0	0	1	1	1	1	1	1	1	0	1	0	0	1	1	0	0	1	0	0	1	1	0	0	1	0	0	1	1	0	2.5	2.5	2.5	65.568	566	566	0	8.819		By matching
O75431	O75431	Metaxin-2	MTX2	sp|O75431|MTX2_HUMAN Metaxin-2 OS=Homo sapiens OX=9606 GN=MTX2 PE=1 SV=1	19376000	23143000	24009000	22152000	19015000	26450000	20372000	7	7	7	1	7	7	7	7	7	7	7	7	7	7	7	7	7	7	7	7	7	7	7	7	7	7	7	7	43	43	43	29.763	263	263	0	111.02	By MS/MS	By MS/MS
O75448	O75448	Mediator of RNA polymerase II transcription subunit 24	MED24	sp|O75448|MED24_HUMAN Mediator of RNA polymerase II transcription subunit 24 OS=Homo sapiens OX=9606 GN=MED24 PE=1 SV=1	0	2598900	2045800	2080000	2879800	2189800	2924000	4	4	4	1	4	4	4	2	3	4	3	4	3	3	2	3	4	3	4	3	3	2	3	4	3	4	3	3	5.6	5.6	5.6	110.3	989	989	0	8.4667	By MS/MS	By matching
O75460	O75460	Serine/threonine-protein kinase/endoribonuclease IRE1;Serine/threonine-protein kinase;Endoribonuclease	ERN1	sp|O75460|ERN1_HUMAN Serine/threonine-protein kinase/endoribonuclease IRE1 OS=Homo sapiens OX=9606 GN=ERN1 PE=1 SV=2	13515000	10623000	10181000	12200000	10654000	12033000	11713000	14	14	14	1	14	14	14	9	11	11	12	11	13	11	9	11	11	12	11	13	11	9	11	11	12	11	13	11	22.1	22.1	22.1	109.73	977	977	0	76.084	By MS/MS	By MS/MS
O75477	O75477	Erlin-1	ERLIN1	sp|O75477|ERLN1_HUMAN Erlin-1 OS=Homo sapiens OX=9606 GN=ERLIN1 PE=1 SV=2	4411500	5040100	8311100	0	6116500	0	9193200	10	7	7	1	10	7	7	9	7	7	5	9	6	8	6	4	4	2	6	3	5	6	4	4	2	6	3	5	32.8	23.9	23.9	39.171	348	348	0	26.263	By MS/MS	By MS/MS
O75489	O75489	NADH dehydrogenase [ubiquinone] iron-sulfur protein 3, mitochondrial	NDUFS3	sp|O75489|NDUS3_HUMAN NADH dehydrogenase [ubiquinone] iron-sulfur protein 3, mitochondrial OS=Homo sapiens OX=9606 GN=NDUFS3 PE=1 SV=1	3321800	0	0	2414700	0	0	0	4	4	4	1	4	4	4	2	3	3	2	2	3	3	2	3	3	2	2	3	3	2	3	3	2	2	3	3	20.5	20.5	20.5	30.241	264	264	0	4.5125	By MS/MS	By matching
O75521	O75521	Enoyl-CoA delta isomerase 2, mitochondrial	ECI2	sp|O75521|ECI2_HUMAN Enoyl-CoA delta isomerase 2 OS=Homo sapiens OX=9606 GN=ECI2 PE=1 SV=4	11553000	7887600	7808500	7832500	9642000	11564000	8931700	11	11	11	1	11	11	11	10	10	10	9	9	11	11	10	10	10	9	9	11	11	10	10	10	9	9	11	11	47.2	47.2	47.2	43.585	394	394	0	42.602	By MS/MS	By MS/MS
O75533	O75533	Splicing factor 3B subunit 1	SF3B1	sp|O75533|SF3B1_HUMAN Splicing factor 3B subunit 1 OS=Homo sapiens OX=9606 GN=SF3B1 PE=1 SV=3	0	0	0	0	0	0	0	2	2	2	1	2	2	2	2	1	1	2	2	1	2	2	1	1	2	2	1	2	2	1	1	2	2	1	2	2.3	2.3	2.3	145.83	1304	1304	0	4.511	By MS/MS	By MS/MS
O75582	O75582	Ribosomal protein S6 kinase alpha-5	RPS6KA5	sp|O75582|KS6A5_HUMAN Ribosomal protein S6 kinase alpha-5 OS=Homo sapiens OX=9606 GN=RPS6KA5 PE=1 SV=1	12289000	13508000	11464000	11352000	12908000	13016000	12843000	16	14	14	1	16	14	14	12	16	16	13	14	14	13	10	14	14	11	12	12	11	10	14	14	11	12	12	11	26.4	24.3	24.3	89.864	802	802	0	66.08	By MS/MS	By MS/MS
O75600	O75600	2-amino-3-ketobutyrate coenzyme A ligase, mitochondrial	GCAT	sp|O75600|KBL_HUMAN 2-amino-3-ketobutyrate coenzyme A ligase, mitochondrial OS=Homo sapiens OX=9606 GN=GCAT PE=1 SV=1	0	0	0	0	0	0	0	1	1	1	1	1	1	1	0	1	1	1	1	1	1	0	1	1	1	1	1	1	0	1	1	1	1	1	1	2.6	2.6	2.6	45.285	419	419	0.00051203	1.8804		By MS/MS
O75607	O75607	Nucleoplasmin-3	NPM3	sp|O75607|NPM3_HUMAN Nucleoplasmin-3 OS=Homo sapiens OX=9606 GN=NPM3 PE=1 SV=3	0	0	0	0	0	0	0	1	1	1	1	1	1	1	1	0	1	1	1	0	1	1	0	1	1	1	0	1	1	0	1	1	1	0	1	9	9	9	19.343	178	178	0	18.681	By MS/MS
O75608	O75608	Acyl-protein thioesterase 1	LYPLA1	sp|O75608|LYPA1_HUMAN Acyl-protein thioesterase 1 OS=Homo sapiens OX=9606 GN=LYPLA1 PE=1 SV=1	19602000	14311000	11655000	15355000	16780000	15804000	18802000	6	6	6	1	6	6	6	4	6	4	6	5	6	5	4	6	4	6	5	6	5	4	6	4	6	5	6	5	39.1	39.1	39.1	24.669	230	230	0	14.783	By MS/MS	By MS/MS
O75616	O75616	GTPase Era, mitochondrial	ERAL1	sp|O75616|ERAL1_HUMAN GTPase Era, mitochondrial OS=Homo sapiens OX=9606 GN=ERAL1 PE=1 SV=2	0	0	0	0	0	0	0	2	2	2	1	2	2	2	1	2	2	2	1	1	1	1	2	2	2	1	1	1	1	2	2	2	1	1	1	6.6	6.6	6.6	48.349	437	437	0	12.631	By matching	By MS/MS
O75643	O75643	U5 small nuclear ribonucleoprotein 200 kDa helicase	SNRNP200	sp|O75643|U520_HUMAN U5 small nuclear ribonucleoprotein 200 kDa helicase OS=Homo sapiens OX=9606 GN=SNRNP200 PE=1 SV=2	8392700	7031100	5527400	6588700	8858400	4964400	7174300	13	13	13	1	13	13	13	9	10	9	11	11	6	9	9	10	9	11	11	6	9	9	10	9	11	11	6	9	8.8	8.8	8.8	244.5	2136	2136	0	25.337	By MS/MS	By MS/MS
O75676	O75676	Ribosomal protein S6 kinase alpha-4	RPS6KA4	sp|O75676|KS6A4_HUMAN Ribosomal protein S6 kinase alpha-4 OS=Homo sapiens OX=9606 GN=RPS6KA4 PE=1 SV=1	9459800	13427000	13220000	16135000	12500000	13327000	13977000	16	16	14	1	16	16	14	15	12	13	14	13	14	15	15	12	13	14	13	14	15	13	10	11	12	11	12	13	24.7	24.7	22.5	85.605	772	772	0	59.92	By MS/MS	By MS/MS
O75688;P35813	O75688;P35813	Protein phosphatase 1B;Protein phosphatase 1A	PPM1B;PPM1A	sp|O75688|PPM1B_HUMAN Protein phosphatase 1B OS=Homo sapiens OX=9606 GN=PPM1B PE=1 SV=1;sp|P35813|PPM1A_HUMAN Protein phosphatase 1A OS=Homo sapiens OX=9606 GN=PPM1A PE=1 SV=1	0	0	0	0	0	0	0	2;1	2;1	2;1	2	2	2	2	2	1	1	1	2	1	1	2	1	1	1	2	1	1	2	1	1	1	2	1	1	6.3	6.3	6.3	52.642	479	479;382	0	7.8494	By matching	By matching
O75694	O75694	Nuclear pore complex protein Nup155	NUP155	sp|O75694|NU155_HUMAN Nuclear pore complex protein Nup155 OS=Homo sapiens OX=9606 GN=NUP155 PE=1 SV=1	20186000	11406000	9815900	8331600	12084000	10277000	10088000	22	22	22	1	22	22	22	13	19	18	21	21	20	22	13	19	18	21	21	20	22	13	19	18	21	21	20	22	23.2	23.2	23.2	155.2	1391	1391	0	261.4	By MS/MS	By MS/MS
O75716	O75716	Serine/threonine-protein kinase 16	STK16	sp|O75716|STK16_HUMAN Serine/threonine-protein kinase 16 OS=Homo sapiens OX=9606 GN=STK16 PE=1 SV=4	18070000	24159000	22983000	28833000	27689000	22851000	36808000	5	5	5	1	5	5	5	3	4	5	5	4	5	4	3	4	5	5	4	5	4	3	4	5	5	4	5	4	23	23	23	34.656	305	305	0	21.504	By MS/MS	By MS/MS
O75718	O75718	Cartilage-associated protein	CRTAP	sp|O75718|CRTAP_HUMAN Cartilage-associated protein OS=Homo sapiens OX=9606 GN=CRTAP PE=1 SV=1	19949000	18426000	15220000	14666000	18856000	19406000	13181000	13	13	13	1	13	13	13	11	12	13	11	11	9	8	11	12	13	11	11	9	8	11	12	13	11	11	9	8	35.4	35.4	35.4	46.561	401	401	0	38.145	By MS/MS	By MS/MS
O75821	O75821	Eukaryotic translation initiation factor 3 subunit G	EIF3G	sp|O75821|EIF3G_HUMAN Eukaryotic translation initiation factor 3 subunit G OS=Homo sapiens OX=9606 GN=EIF3G PE=1 SV=2	15667000	12132000	13065000	12612000	12725000	16393000	14343000	10	10	10	1	10	10	10	7	8	7	7	9	8	7	7	8	7	7	9	8	7	7	8	7	7	9	8	7	36.2	36.2	36.2	35.611	320	320	0	99.66	By MS/MS	By MS/MS
O75822	O75822	Eukaryotic translation initiation factor 3 subunit J	EIF3J	sp|O75822|EIF3J_HUMAN Eukaryotic translation initiation factor 3 subunit J OS=Homo sapiens OX=9606 GN=EIF3J PE=1 SV=2	5246400	6157900	5760100	5472600	6891300	0	4804800	2	2	2	1	2	2	2	2	2	2	2	2	1	2	2	2	2	2	2	1	2	2	2	2	2	2	1	2	8.9	8.9	8.9	29.062	258	258	0	9.9249	By matching	By MS/MS
O75832	O75832	26S proteasome non-ATPase regulatory subunit 10	PSMD10	sp|O75832|PSD10_HUMAN 26S proteasome non-ATPase regulatory subunit 10 OS=Homo sapiens OX=9606 GN=PSMD10 PE=1 SV=1	76069000	102180000	99570000	97823000	79307000	97642000	80698000	9	9	9	1	9	9	9	9	8	8	7	7	9	9	9	8	8	7	7	9	9	9	8	8	7	7	9	9	54.9	54.9	54.9	24.428	226	226	0	313.38	By MS/MS	By MS/MS
O75844	O75844	CAAX prenyl protease 1 homolog	ZMPSTE24	sp|O75844|FACE1_HUMAN CAAX prenyl protease 1 homolog OS=Homo sapiens OX=9606 GN=ZMPSTE24 PE=1 SV=2	0	0	0	0	0	0	0	2	2	2	1	2	2	2	1	1	1	1	2	1	1	1	1	1	1	2	1	1	1	1	1	1	2	1	1	4.6	4.6	4.6	54.812	475	475	0.0057971	1.197	By matching	By matching
O75909	O75909	Cyclin-K	CCNK	sp|O75909|CCNK_HUMAN Cyclin-K OS=Homo sapiens OX=9606 GN=CCNK PE=1 SV=2	31502000	38125000	32775000	36744000	37711000	37361000	37213000	12	12	12	1	12	12	12	9	10	12	11	11	12	12	9	10	12	11	11	12	12	9	10	12	11	11	12	12	27.8	27.8	27.8	64.239	580	580	0	159.7	By MS/MS	By MS/MS
O75934	O75934	Pre-mRNA-splicing factor SPF27	BCAS2	sp|O75934|SPF27_HUMAN Pre-mRNA-splicing factor SPF27 OS=Homo sapiens OX=9606 GN=BCAS2 PE=1 SV=1	0	0	0	0	0	0	0	1	1	1	1	1	1	1	0	0	0	0	1	0	0	0	0	0	0	1	0	0	0	0	0	0	1	0	0	12.4	12.4	12.4	26.131	225	225	0	5.9572
O75947	O75947	ATP synthase subunit d, mitochondrial	ATP5H	sp|O75947|ATP5H_HUMAN ATP synthase subunit d, mitochondrial OS=Homo sapiens OX=9606 GN=ATP5PD PE=1 SV=3	22215000	14930000	13031000	11249000	17189000	14104000	16608000	6	6	6	1	6	6	6	5	4	6	5	5	6	4	5	4	6	5	5	6	4	5	4	6	5	5	6	4	47.2	47.2	47.2	18.491	161	161	0	14.233	By MS/MS	By MS/MS
O75955	O75955	Flotillin-1	FLOT1	sp|O75955|FLOT1_HUMAN Flotillin-1 OS=Homo sapiens OX=9606 GN=FLOT1 PE=1 SV=3	7324800	5522600	5275900	6541600	6896200	4932300	5113300	5	5	5	1	5	5	5	3	4	5	4	3	4	4	3	4	5	4	3	4	4	3	4	5	4	3	4	4	15.2	15.2	15.2	47.355	427	427	0	32.207	By MS/MS	By MS/MS
O75964	O75964	ATP synthase subunit g, mitochondrial	ATP5L	sp|O75964|ATP5L_HUMAN ATP synthase subunit g, mitochondrial OS=Homo sapiens OX=9606 GN=ATP5MG PE=1 SV=3	8477400	12093000	10641000	9192700	8231000	11096000	11896000	3	3	3	1	3	3	3	3	3	2	2	2	2	3	3	3	2	2	2	2	3	3	3	2	2	2	2	3	32	32	32	11.428	103	103	0	9.6979	By MS/MS	By MS/MS
O76021	O76021	Ribosomal L1 domain-containing protein 1	RSL1D1	sp|O76021|RL1D1_HUMAN Ribosomal L1 domain-containing protein 1 OS=Homo sapiens OX=9606 GN=RSL1D1 PE=1 SV=3	0	2531700	0	2409600	3765200	2867300	0	3	3	3	1	3	3	3	2	3	2	2	3	3	2	2	3	2	2	3	3	2	2	3	2	2	3	3	2	9	9	9	54.972	490	490	0	5.2449	By MS/MS	By MS/MS
O76024	O76024	Wolframin	WFS1	sp|O76024|WFS1_HUMAN Wolframin OS=Homo sapiens OX=9606 GN=WFS1 PE=1 SV=2	0	0	0	0	0	0	0	2	2	2	1	2	2	2	1	2	1	1	1	0	2	1	2	1	1	1	0	2	1	2	1	1	1	0	2	2.4	2.4	2.4	100.29	890	890	0.0024938	1.594	By MS/MS	By MS/MS
O76039	O76039	Cyclin-dependent kinase-like 5	CDKL5	sp|O76039|CDKL5_HUMAN Cyclin-dependent kinase-like 5 OS=Homo sapiens OX=9606 GN=CDKL5 PE=1 SV=2	8885700	10296000	9215800	12794000	9929900	10125000	14628000	13	12	12	1	13	12	12	10	10	10	10	11	12	8	9	9	9	9	10	11	7	9	9	9	9	10	11	7	19.4	18.5	18.5	107.52	960	960	0	58.594	By MS/MS	By MS/MS
O76071	O76071	Probable cytosolic iron-sulfur protein assembly protein CIAO1	CIAO1	sp|O76071|CIAO1_HUMAN Probable cytosolic iron-sulfur protein assembly protein CIAO1 OS=Homo sapiens OX=9606 GN=CIAO1 PE=1 SV=1	30936000	24557000	19609000	16105000	22075000	25894000	18413000	11	11	11	1	11	11	11	11	9	10	8	11	10	11	11	9	10	8	11	10	11	11	9	10	8	11	10	11	42.8	42.8	42.8	37.84	339	339	0	107.48	By MS/MS	By MS/MS
O76094	O76094	Signal recognition particle subunit SRP72	SRP72	sp|O76094|SRP72_HUMAN Signal recognition particle subunit SRP72 OS=Homo sapiens OX=9606 GN=SRP72 PE=1 SV=3	9709200	7211600	8586600	7675800	7310900	8605000	7312100	7	7	7	1	7	7	7	5	6	7	6	7	4	6	5	6	7	6	7	4	6	5	6	7	6	7	4	6	14.2	14.2	14.2	74.605	671	671	0	20.607	By MS/MS	By MS/MS
O94768	O94768	Serine/threonine-protein kinase 17B	STK17B	sp|O94768|ST17B_HUMAN Serine/threonine-protein kinase 17B OS=Homo sapiens OX=9606 GN=STK17B PE=1 SV=1	0	0	0	0	0	0	0	1	1	1	1	1	1	1	0	1	1	0	1	0	0	0	1	1	0	1	0	0	0	1	1	0	1	0	0	4	4	4	42.344	372	372	0.0089286	0.97286		By MS/MS
O94776;Q9BTC8	O94776	Metastasis-associated protein MTA2	MTA2	sp|O94776|MTA2_HUMAN Metastasis-associated protein MTA2 OS=Homo sapiens OX=9606 GN=MTA2 PE=1 SV=1	2695400	3699500	2114200	2348400	3618900	2154400	0	3;1	3;1	2;0	2	3	3	2	3	3	3	3	3	3	2	3	3	3	3	3	3	2	2	2	2	2	2	2	1	5.4	5.4	3.9	75.022	668	668;594	0	3.9855	By matching	By MS/MS
O94788	O94788	Retinal dehydrogenase 2	ALDH1A2	sp|O94788|AL1A2_HUMAN Retinal dehydrogenase 2 OS=Homo sapiens OX=9606 GN=ALDH1A2 PE=1 SV=3	129660000	122490000	113870000	116900000	126500000	127440000	131730000	28	26	23	1	28	26	23	27	26	26	26	25	25	24	25	24	24	24	23	23	22	22	21	21	21	20	20	19	69.7	68	62.9	56.723	518	518	0	249.17	By MS/MS	By MS/MS
O94804	O94804	Serine/threonine-protein kinase 10	STK10	sp|O94804|STK10_HUMAN Serine/threonine-protein kinase 10 OS=Homo sapiens OX=9606 GN=STK10 PE=1 SV=1	79271000	78828000	80672000	106860000	73107000	82121000	92596000	32	30	30	1	32	30	30	28	29	30	31	29	30	29	26	27	29	29	27	28	27	26	27	29	29	27	28	27	41	38.9	38.9	112.13	968	968	0	323.31	By MS/MS	By MS/MS
O94806;Q00532;Q8IVW4	O94806	Serine/threonine-protein kinase D3	PRKD3	sp|O94806|KPCD3_HUMAN Serine/threonine-protein kinase D3 OS=Homo sapiens OX=9606 GN=PRKD3 PE=1 SV=1	62373000	49905000	45078000	42956000	62641000	61567000	50399000	27;1;1	23;0;0	19;0;0	3	27	23	19	25	24	26	25	27	26	24	21	20	22	21	23	22	20	17	17	19	17	19	18	16	44.9	40.6	35.2	100.47	890	890;358;592	0	165.03	By MS/MS	By MS/MS
O94822	O94822	E3 ubiquitin-protein ligase listerin	LTN1	sp|O94822|LTN1_HUMAN E3 ubiquitin-protein ligase listerin OS=Homo sapiens OX=9606 GN=LTN1 PE=1 SV=6	34485000	30143000	26531000	22799000	27075000	20260000	25356000	38	38	38	1	38	38	38	29	29	27	29	29	24	29	29	29	27	29	29	24	29	29	29	27	29	29	24	29	28.3	28.3	28.3	200.55	1766	1766	0	140.32	By MS/MS	By MS/MS
O94829	O94829	Importin-13	IPO13	sp|O94829|IPO13_HUMAN Importin-13 OS=Homo sapiens OX=9606 GN=IPO13 PE=1 SV=3	5016000	4792700	3728200	3495200	4298700	4313900	3867100	6	6	6	1	6	6	6	5	6	5	6	6	3	5	5	6	5	6	6	3	5	5	6	5	6	6	3	5	9.9	9.9	9.9	108.19	963	963	0	17.042	By MS/MS	By MS/MS
O94874	O94874	E3 UFM1-protein ligase 1	UFL1	sp|O94874|UFL1_HUMAN E3 UFM1-protein ligase 1 OS=Homo sapiens OX=9606 GN=UFL1 PE=1 SV=2	28779000	28409000	26849000	23308000	29260000	27069000	30161000	28	28	28	1	28	28	28	24	27	26	25	25	24	24	24	27	26	25	25	24	24	24	27	26	25	25	24	24	37.9	37.9	37.9	89.594	794	794	0	169.71	By MS/MS	By MS/MS
O94901	O94901	SUN domain-containing protein 1	SUN1	sp|O94901|SUN1_HUMAN SUN domain-containing protein 1 OS=Homo sapiens OX=9606 GN=SUN1 PE=1 SV=4	0	0	0	0	0	0	0	2	2	2	1	2	2	2	1	1	0	0	0	0	0	1	1	0	0	0	0	0	1	1	0	0	0	0	0	4.3	4.3	4.3	87.109	785	785	0	2.4567	By MS/MS	By MS/MS
O94905	O94905	Erlin-2	ERLIN2	sp|O94905|ERLN2_HUMAN Erlin-2 OS=Homo sapiens OX=9606 GN=ERLIN2 PE=1 SV=1	32157000	24829000	27841000	26802000	30804000	31684000	30011000	10	10	7	1	10	10	7	9	10	9	9	9	9	8	9	10	9	9	9	9	8	6	7	6	6	6	6	5	36.6	36.6	27.4	37.839	339	339	0	61.056	By MS/MS	By MS/MS
O94919	O94919	Endonuclease domain-containing 1 protein	ENDOD1	sp|O94919|ENDD1_HUMAN Endonuclease domain-containing 1 protein OS=Homo sapiens OX=9606 GN=ENDOD1 PE=1 SV=2	0	0	0	0	0	0	0	2	2	2	1	2	2	2	0	0	0	0	1	1	1	0	0	0	0	1	1	1	0	0	0	0	1	1	1	9.2	9.2	9.2	55.016	500	500	0	3.8855
O94921	O94921	Cyclin-dependent kinase 14	CDK14	sp|O94921|CDK14_HUMAN Cyclin-dependent kinase 14 OS=Homo sapiens OX=9606 GN=CDK14 PE=1 SV=3	7323600	7868800	9346700	10563000	6815800	9015000	8479600	8	6	6	1	8	6	6	5	7	7	7	6	7	6	3	5	5	5	4	5	4	3	5	5	5	4	5	4	20.5	17.1	17.1	53.056	469	469	0	24.434	By MS/MS	By MS/MS
O94927	O94927	HAUS augmin-like complex subunit 5	HAUS5	sp|O94927|HAUS5_HUMAN HAUS augmin-like complex subunit 5 OS=Homo sapiens OX=9606 GN=HAUS5 PE=1 SV=2	1631800	2276300	0	2736200	2361800	2214800	0	4	4	4	1	4	4	4	2	3	3	3	4	3	3	2	3	3	3	4	3	3	2	3	3	3	4	3	3	8.4	8.4	8.4	71.682	633	633	0	7.5979	By MS/MS	By MS/MS
O94992	O94992	Protein HEXIM1	HEXIM1	sp|O94992|HEXI1_HUMAN Protein HEXIM1 OS=Homo sapiens OX=9606 GN=HEXIM1 PE=1 SV=1	29669000	17741000	18579000	19868000	13860000	13907000	16415000	9	9	8	1	9	9	8	8	7	8	7	8	9	7	8	7	8	7	8	9	7	7	6	7	6	7	8	6	43.7	43.7	41.5	40.623	359	359	0	76.998	By MS/MS	By MS/MS
O95067	O95067	G2/mitotic-specific cyclin-B2	CCNB2	sp|O95067|CCNB2_HUMAN G2/mitotic-specific cyclin-B2 OS=Homo sapiens OX=9606 GN=CCNB2 PE=1 SV=1	20167000	26855000	25167000	30103000	24025000	26251000	29853000	14	13	13	1	14	13	13	11	9	12	14	11	10	9	11	8	11	13	10	9	8	11	8	11	13	10	9	8	43	41	41	45.281	398	398	0	193.11	By MS/MS	By MS/MS
O95070	O95070	Protein YIF1A	YIF1A	sp|O95070|YIF1A_HUMAN Protein YIF1A OS=Homo sapiens OX=9606 GN=YIF1A PE=1 SV=2	0	0	0	0	0	0	0	1	1	1	1	1	1	1	1	0	1	1	1	1	1	1	0	1	1	1	1	1	1	0	1	1	1	1	1	5.1	5.1	5.1	32.011	293	293	0	3.2659	By matching
O95163	O95163	Elongator complex protein 1	IKBKAP	sp|O95163|ELP1_HUMAN Elongator complex protein 1 OS=Homo sapiens OX=9606 GN=ELP1 PE=1 SV=3	7140000	6789600	3985100	3506600	4703700	3729000	4744700	5	5	5	1	5	5	5	5	5	4	4	3	4	4	5	5	4	4	3	4	4	5	5	4	4	3	4	4	6.5	6.5	6.5	150.25	1332	1332	0	30.136	By MS/MS	By MS/MS
O95168	O95168	NADH dehydrogenase [ubiquinone] 1 beta subcomplex subunit 4	NDUFB4	sp|O95168|NDUB4_HUMAN NADH dehydrogenase [ubiquinone] 1 beta subcomplex subunit 4 OS=Homo sapiens OX=9606 GN=NDUFB4 PE=1 SV=3	3243900	3777800	5497800	6711800	5841800	2780400	7120100	2	2	2	1	2	2	2	2	2	2	2	2	2	2	2	2	2	2	2	2	2	2	2	2	2	2	2	2	21.7	21.7	21.7	15.208	129	129	0	21.55	By MS/MS	By MS/MS
O95169	O95169	NADH dehydrogenase [ubiquinone] 1 beta subcomplex subunit 8, mitochondrial	NDUFB8	sp|O95169|NDUB8_HUMAN NADH dehydrogenase [ubiquinone] 1 beta subcomplex subunit 8, mitochondrial OS=Homo sapiens OX=9606 GN=NDUFB8 PE=1 SV=1	2642700	3176500	2846400	3083800	3232500	3435300	3983600	2	2	2	1	2	2	2	2	2	2	2	2	2	2	2	2	2	2	2	2	2	2	2	2	2	2	2	2	15.1	15.1	15.1	21.766	186	186	0	4.9201	By MS/MS	By MS/MS
O95214	O95214	Leptin receptor overlapping transcript-like 1	LEPROTL1	sp|O95214|LERL1_HUMAN Leptin receptor overlapping transcript-like 1 OS=Homo sapiens OX=9606 GN=LEPROTL1 PE=1 SV=2	0	0	0	0	0	0	0	1	1	1	1	1	1	1	0	0	0	0	0	0	1	0	0	0	0	0	0	1	0	0	0	0	0	0	1	9.9	9.9	9.9	14.428	131	131	0.0071361	1.0509
O95232	O95232	Luc7-like protein 3	LUC7L3	sp|O95232|LC7L3_HUMAN Luc7-like protein 3 OS=Homo sapiens OX=9606 GN=LUC7L3 PE=1 SV=2	2977900	2331900	2746400	2944300	0	5071100	0	3	3	3	1	3	3	3	2	2	3	2	1	2	1	2	2	3	2	1	2	1	2	2	3	2	1	2	1	10	10	10	51.466	432	432	0	23.557	By matching	By matching
O95292;Q9P0L0	O95292;Q9P0L0	Vesicle-associated membrane protein-associated protein B/C;Vesicle-associated membrane protein-associated protein A	VAPB;VAPA	sp|O95292|VAPB_HUMAN Vesicle-associated membrane protein-associated protein B/C OS=Homo sapiens OX=9606 GN=VAPB PE=1 SV=3;sp|Q9P0L0|VAPA_HUMAN Vesicle-associated membrane protein-associated protein A OS=Homo sapiens OX=9606 GN=VAPA PE=1 SV=3	0	0	0	0	0	0	0	2;1	2;1	2;1	2	2	2	2	0	2	1	1	1	1	1	0	2	1	1	1	1	1	0	2	1	1	1	1	1	11.5	11.5	11.5	27.228	243	243;249	0.0029455	1.4068		By MS/MS
O95295	O95295	SNARE-associated protein Snapin	SNAPIN	sp|O95295|SNAPN_HUMAN SNARE-associated protein Snapin OS=Homo sapiens OX=9606 GN=SNAPIN PE=1 SV=1	0	0	0	0	0	0	0	1	1	1	1	1	1	1	0	0	0	1	0	0	0	0	0	0	1	0	0	0	0	0	0	1	0	0	0	15.4	15.4	15.4	14.874	136	136	0	21.465
O95302	O95302	Peptidyl-prolyl cis-trans isomerase FKBP9	FKBP9	sp|O95302|FKBP9_HUMAN Peptidyl-prolyl cis-trans isomerase FKBP9 OS=Homo sapiens OX=9606 GN=FKBP9 PE=1 SV=2	0	4885200	3427200	4150500	5413000	4364500	4881600	2	2	2	1	2	2	2	1	2	2	2	2	2	2	1	2	2	2	2	2	2	1	2	2	2	2	2	2	4.6	4.6	4.6	63.083	570	570	0	6.561	By matching	By MS/MS
O95347	O95347	Structural maintenance of chromosomes protein 2	SMC2	sp|O95347|SMC2_HUMAN Structural maintenance of chromosomes protein 2 OS=Homo sapiens OX=9606 GN=SMC2 PE=1 SV=2	11991000	17124000	18147000	17627000	15173000	14636000	13720000	20	20	20	1	20	20	20	15	19	17	18	18	15	17	15	19	17	18	18	15	17	15	19	17	18	18	15	17	19.6	19.6	19.6	135.65	1197	1197	0	71.635	By MS/MS	By MS/MS
O95373	O95373	Importin-7	IPO7	sp|O95373|IPO7_HUMAN Importin-7 OS=Homo sapiens OX=9606 GN=IPO7 PE=1 SV=1	288530000	186320000	203950000	184200000	245750000	185030000	208370000	31	31	31	1	31	31	31	24	27	26	27	28	26	24	24	27	26	27	28	26	24	24	27	26	27	28	26	24	44.7	44.7	44.7	119.52	1038	1038	0	323.31	By MS/MS	By MS/MS
O95382	O95382	Mitogen-activated protein kinase kinase kinase 6	MAP3K6	sp|O95382|M3K6_HUMAN Mitogen-activated protein kinase kinase kinase 6 OS=Homo sapiens OX=9606 GN=MAP3K6 PE=1 SV=3	16220000	7313700	8348200	7696300	10154000	12676000	9285800	16	16	16	1	16	16	16	12	14	14	13	14	11	15	12	14	14	13	14	11	15	12	14	14	13	14	11	15	18.2	18.2	18.2	142.59	1288	1288	0	57.2	By MS/MS	By MS/MS
O95400	O95400	CD2 antigen cytoplasmic tail-binding protein 2	CD2BP2	sp|O95400|CD2B2_HUMAN CD2 antigen cytoplasmic tail-binding protein 2 OS=Homo sapiens OX=9606 GN=CD2BP2 PE=1 SV=1	0	0	0	0	0	0	0	1	1	1	1	1	1	1	1	1	1	1	1	1	1	1	1	1	1	1	1	1	1	1	1	1	1	1	1	4.1	4.1	4.1	37.646	341	341	0	2.2916	By MS/MS	By matching
O95415	O95415	Brain protein I3	BRI3	sp|O95415|BRI3_HUMAN Brain protein I3 OS=Homo sapiens OX=9606 GN=BRI3 PE=1 SV=1	0	0	0	0	0	0	0	1	1	1	1	1	1	1	1	1	1	1	1	1	1	1	1	1	1	1	1	1	1	1	1	1	1	1	1	12.8	12.8	12.8	13.645	125	125	0	7.6238	By MS/MS	By matching
O95639	O95639	Cleavage and polyadenylation specificity factor subunit 4	CPSF4	sp|O95639|CPSF4_HUMAN Cleavage and polyadenylation specificity factor subunit 4 OS=Homo sapiens OX=9606 GN=CPSF4 PE=1 SV=1	0	0	0	0	0	0	0	1	1	1	1	1	1	1	0	1	1	0	1	0	1	0	1	1	0	1	0	1	0	1	1	0	1	0	1	4.5	4.5	4.5	30.255	269	269	0.00050556	1.742		By MS/MS
O95674	O95674	Phosphatidate cytidylyltransferase 2	CDS2	sp|O95674|CDS2_HUMAN Phosphatidate cytidylyltransferase 2 OS=Homo sapiens OX=9606 GN=CDS2 PE=1 SV=1	9773100	8160700	6910600	5355600	9849900	7412800	7392700	4	4	4	1	4	4	4	1	3	4	2	3	3	2	1	3	4	2	3	3	2	1	3	4	2	3	3	2	16.6	16.6	16.6	51.417	445	445	0	45.072	By MS/MS	By MS/MS
O95747	O95747	Serine/threonine-protein kinase OSR1	OXSR1	sp|O95747|OXSR1_HUMAN Serine/threonine-protein kinase OSR1 OS=Homo sapiens OX=9606 GN=OXSR1 PE=1 SV=1	4584400	5481600	5732200	4436300	4897300	5078600	5714000	5	5	4	1	5	5	4	4	5	5	4	4	4	3	4	5	5	4	4	4	3	3	4	4	4	3	3	3	11.4	11.4	9.5	58.022	527	527	0	20.814	By MS/MS	By MS/MS
O95772	O95772	MLN64 N-terminal domain homolog	STARD3NL	sp|O95772|STR3N_HUMAN STARD3 N-terminal-like protein OS=Homo sapiens OX=9606 GN=STARD3NL PE=1 SV=1	0	0	0	0	0	0	0	1	1	1	1	1	1	1	0	0	0	0	1	1	1	0	0	0	0	1	1	1	0	0	0	0	1	1	1	4.7	4.7	4.7	26.654	234	234	0	4.2131
O95793	O95793	Double-stranded RNA-binding protein Staufen homolog 1	STAU1	sp|O95793|STAU1_HUMAN Double-stranded RNA-binding protein Staufen homolog 1 OS=Homo sapiens OX=9606 GN=STAU1 PE=1 SV=2	0	0	3552500	0	0	0	2150300	2	2	2	1	2	2	2	1	1	2	1	1	1	2	1	1	2	1	1	1	2	1	1	2	1	1	1	2	4.2	4.2	4.2	63.182	577	577	0	5.0242	By matching	By matching
O95801	O95801	Tetratricopeptide repeat protein 4	TTC4	sp|O95801|TTC4_HUMAN Tetratricopeptide repeat protein 4 OS=Homo sapiens OX=9606 GN=TTC4 PE=1 SV=3	0	0	0	0	0	0	0	2	2	2	1	2	2	2	1	2	2	1	2	2	2	1	2	2	1	2	2	2	1	2	2	1	2	2	2	5.4	5.4	5.4	44.678	387	387	0.00051467	1.9239	By MS/MS	By MS/MS
O95816	O95816	BAG family molecular chaperone regulator 2	BAG2	sp|O95816|BAG2_HUMAN BAG family molecular chaperone regulator 2 OS=Homo sapiens OX=9606 GN=BAG2 PE=1 SV=1	6173300	11866000	9152000	10781000	6220700	10350000	7798500	6	6	6	1	6	6	6	5	6	5	6	5	6	4	5	6	5	6	5	6	4	5	6	5	6	5	6	4	31.3	31.3	31.3	23.772	211	211	0	16.456	By MS/MS	By MS/MS
O95819;Q9NRD5;A2RUB6	O95819	Mitogen-activated protein kinase kinase kinase kinase 4	MAP4K4	sp|O95819|M4K4_HUMAN Mitogen-activated protein kinase kinase kinase kinase 4 OS=Homo sapiens OX=9606 GN=MAP4K4 PE=1 SV=2	101050000	98036000	95504000	86063000	93945000	86207000	87292000	43;1;1	43;1;1	28;1;0	3	43	43	28	39	35	36	34	40	37	31	39	35	36	34	40	37	31	26	22	23	22	26	24	20	41.4	41.4	27.9	142.1	1239	1239;415;948	0	323.31	By MS/MS	By MS/MS
O95831	O95831	Apoptosis-inducing factor 1, mitochondrial	AIFM1	sp|O95831|AIFM1_HUMAN Apoptosis-inducing factor 1, mitochondrial OS=Homo sapiens OX=9606 GN=AIFM1 PE=1 SV=1	12105000	10322000	11066000	10236000	10432000	10589000	8722800	9	9	9	1	9	9	9	6	8	8	7	7	8	8	6	8	8	7	7	8	8	6	8	8	7	7	8	8	18.6	18.6	18.6	66.9	613	613	0	36.718	By MS/MS	By MS/MS
O95835	O95835	Serine/threonine-protein kinase LATS1	LATS1	sp|O95835|LATS1_HUMAN Serine/threonine-protein kinase LATS1 OS=Homo sapiens OX=9606 GN=LATS1 PE=1 SV=1	78358000	88815000	89782000	111020000	77716000	90441000	99898000	43	43	40	1	43	43	40	42	41	42	40	40	40	41	42	41	42	40	40	40	41	39	38	39	37	37	37	38	51.9	51.9	48.5	126.87	1130	1130	0	323.31	By MS/MS	By MS/MS
O95848	O95848	Uridine diphosphate glucose pyrophosphatase	NUDT14	sp|O95848|NUD14_HUMAN Uridine diphosphate glucose pyrophosphatase NUDT14 OS=Homo sapiens OX=9606 GN=NUDT14 PE=1 SV=2	0	0	0	0	6162400	5648700	5647900	3	3	3	1	3	3	3	1	2	2	2	3	2	2	1	2	2	2	3	2	2	1	2	2	2	3	2	2	17.6	17.6	17.6	24.118	222	222	0	4.537	By MS/MS	By MS/MS
O95983	O95983	Methyl-CpG-binding domain protein 3	MBD3	sp|O95983|MBD3_HUMAN Methyl-CpG-binding domain protein 3 OS=Homo sapiens OX=9606 GN=MBD3 PE=1 SV=1	0	0	0	0	0	0	0	1	1	1	1	1	1	1	1	1	1	1	0	1	1	1	1	1	1	0	1	1	1	1	1	1	0	1	1	4.8	4.8	4.8	32.844	291	291	0	3.5705	By MS/MS	By MS/MS
O96000	O96000	NADH dehydrogenase [ubiquinone] 1 beta subcomplex subunit 10	NDUFB10	sp|O96000|NDUBA_HUMAN NADH dehydrogenase [ubiquinone] 1 beta subcomplex subunit 10 OS=Homo sapiens OX=9606 GN=NDUFB10 PE=1 SV=3	0	2828200	4227600	3273800	4433600	4564500	4962700	2	2	2	1	2	2	2	1	2	2	2	2	2	2	1	2	2	2	2	2	2	1	2	2	2	2	2	2	14.5	14.5	14.5	20.776	172	172	0	5.9785	By MS/MS	By MS/MS
O96005	O96005	Cleft lip and palate transmembrane protein 1	CLPTM1	sp|O96005|CLPT1_HUMAN Putative lipid scramblase CLPTM1 OS=Homo sapiens OX=9606 GN=CLPTM1 PE=1 SV=1	1393600	0	0	0	0	1464600	0	2	2	2	1	2	2	2	2	2	2	2	1	2	2	2	2	2	2	1	2	2	2	2	2	2	1	2	2	5.5	5.5	5.5	76.096	669	669	0	2.4581	By MS/MS	By matching
O96011	O96011	Peroxisomal membrane protein 11B	PEX11B	sp|O96011|PX11B_HUMAN Peroxisomal membrane protein 11B OS=Homo sapiens OX=9606 GN=PEX11B PE=1 SV=1	0	0	0	0	0	0	0	1	1	1	1	1	1	1	0	1	0	0	0	0	0	0	1	0	0	0	0	0	0	1	0	0	0	0	0	4.6	4.6	4.6	28.431	259	259	0	3.1219		By MS/MS
O96013;Q9P286;Q9NQU5	O96013	Serine/threonine-protein kinase PAK 4	PAK4	sp|O96013|PAK4_HUMAN Serine/threonine-protein kinase PAK 4 OS=Homo sapiens OX=9606 GN=PAK4 PE=1 SV=1	245060000	279380000	317870000	323380000	254030000	305810000	313340000	28;3;1	28;3;1	28;3;1	3	28	28	28	26	26	26	28	26	24	24	26	26	26	28	26	24	24	26	26	26	28	26	24	24	57.4	57.4	57.4	64.071	591	591;719;681	0	323.31	By MS/MS	By MS/MS
O96017	O96017	Serine/threonine-protein kinase Chk2	CHEK2	sp|O96017|CHK2_HUMAN Serine/threonine-protein kinase Chk2 OS=Homo sapiens OX=9606 GN=CHEK2 PE=1 SV=1	55179000	38480000	31036000	39296000	41740000	46349000	38815000	13	13	12	1	13	13	12	13	12	12	12	13	13	10	13	12	12	12	13	13	10	12	11	11	11	12	12	9	32	32	30.8	60.914	543	543	0	132.38	By MS/MS	By MS/MS
O96018	O96018	Amyloid beta A4 precursor protein-binding family A member 3	APBA3	sp|O96018|APBA3_HUMAN Amyloid-beta A4 precursor protein-binding family A member 3 OS=Homo sapiens OX=9606 GN=APBA3 PE=1 SV=1	0	0	0	0	0	0	0	2	2	2	1	2	2	2	0	1	2	2	0	2	1	0	1	2	2	0	2	1	0	1	2	2	0	2	1	9.6	9.6	9.6	61.453	575	575	0	2.7261		By matching
O96019;O94805	O96019;O94805	Actin-like protein 6A;Actin-like protein 6B	ACTL6A;ACTL6B	sp|O96019|ACL6A_HUMAN Actin-like protein 6A OS=Homo sapiens OX=9606 GN=ACTL6A PE=1 SV=1;sp|O94805|ACL6B_HUMAN Actin-like protein 6B OS=Homo sapiens OX=9606 GN=ACTL6B PE=1 SV=1	2721700	4508300	0	4503700	3719800	4048200	4216200	2;1	2;1	2;1	2	2	2	2	2	2	1	2	2	2	2	2	2	1	2	2	2	2	2	2	1	2	2	2	2	5.1	5.1	5.1	47.46	429	429;426	0	5.5142	By MS/MS	By MS/MS
O96020	O96020	G1/S-specific cyclin-E2	CCNE2	sp|O96020|CCNE2_HUMAN G1/S-specific cyclin-E2 OS=Homo sapiens OX=9606 GN=CCNE2 PE=1 SV=1	5200500	5174400	2978700	4524400	2855200	4638900	6440300	5	4	4	1	5	4	4	4	2	2	3	2	4	4	4	2	2	3	2	3	4	4	2	2	3	2	3	4	19.1	16.1	16.1	46.757	404	404	0	17.586	By MS/MS	By MS/MS
P00338;Q6ZMR3;P07864	P00338	L-lactate dehydrogenase A chain	LDHA	sp|P00338|LDHA_HUMAN L-lactate dehydrogenase A chain OS=Homo sapiens OX=9606 GN=LDHA PE=1 SV=2	4065300	3675600	0	4712400	6502500	6489600	4735900	5;1;1	4;0;0	4;0;0	3	5	4	4	3	4	2	4	3	5	3	3	4	2	4	3	4	3	3	4	2	4	3	4	3	17.2	13.6	13.6	36.688	332	332;332;332	0	12.789	By MS/MS	By MS/MS
P00352	P00352	Retinal dehydrogenase 1	ALDH1A1	sp|P00352|AL1A1_HUMAN Aldehyde dehydrogenase 1A1 OS=Homo sapiens OX=9606 GN=ALDH1A1 PE=1 SV=2	166860000	130940000	133710000	143750000	142020000	175180000	181960000	30	30	27	1	30	30	27	26	27	28	28	29	29	29	26	27	28	28	29	29	29	23	24	25	25	26	26	26	65.3	65.3	62.1	54.861	501	501	0	323.31	By MS/MS	By MS/MS
P00367;P49448	P00367;P49448	Glutamate dehydrogenase 1, mitochondrial;Glutamate dehydrogenase 2, mitochondrial	GLUD1;GLUD2	sp|P00367|DHE3_HUMAN Glutamate dehydrogenase 1, mitochondrial OS=Homo sapiens OX=9606 GN=GLUD1 PE=1 SV=2;sp|P49448|DHE4_HUMAN Glutamate dehydrogenase 2, mitochondrial OS=Homo sapiens OX=9606 GN=GLUD2 PE=1 SV=2	7087900	3568300	4265100	4575100	5013600	0	4651900	4;3	4;3	4;3	2	4	4	4	2	4	3	4	4	1	3	2	4	3	4	4	1	3	2	4	3	4	4	1	3	10.4	10.4	10.4	61.397	558	558;558	0	14.079	By MS/MS	By MS/MS
P00374;Q86XF0	P00374	Dihydrofolate reductase	DHFR	sp|P00374|DYR_HUMAN Dihydrofolate reductase OS=Homo sapiens OX=9606 GN=DHFR PE=1 SV=2	9893600	11995000	10431000	8483300	9750300	11659000	9595900	4;1	4;1	4;1	2	4	4	4	2	3	2	3	3	3	2	2	3	2	3	3	3	2	2	3	2	3	3	3	2	23	23	23	21.452	187	187;187	0	7.7073	By MS/MS	By MS/MS
P00387	P00387	NADH-cytochrome b5 reductase 3;NADH-cytochrome b5 reductase 3 membrane-bound form;NADH-cytochrome b5 reductase 3 soluble form	CYB5R3	sp|P00387|NB5R3_HUMAN NADH-cytochrome b5 reductase 3 OS=Homo sapiens OX=9606 GN=CYB5R3 PE=1 SV=3	5840900	4668200	3029100	3186100	8243300	3036500	5620900	4	4	4	1	4	4	4	2	2	3	2	3	4	3	2	2	3	2	3	4	3	2	2	3	2	3	4	3	15.9	15.9	15.9	34.234	301	301	0	18.139	By MS/MS	By MS/MS
P00395	P00395	Cytochrome c oxidase subunit 1	MT-CO1	sp|P00395|COX1_HUMAN Cytochrome c oxidase subunit 1 OS=Homo sapiens OX=9606 GN=MT-CO1 PE=1 SV=1	8708600	1709800	3788700	2100600	2475100	0	0	2	2	2	1	2	2	2	1	2	2	1	1	1	2	1	2	2	1	1	1	2	1	2	2	1	1	1	2	8.8	8.8	8.8	57.041	513	513	0	2.9852	By MS/MS	By MS/MS
P00403	P00403	Cytochrome c oxidase subunit 2	MT-CO2	sp|P00403|COX2_HUMAN Cytochrome c oxidase subunit 2 OS=Homo sapiens OX=9606 GN=MT-CO2 PE=1 SV=1	233130000	153990000	146340000	109700000	182590000	168770000	185780000	7	7	7	1	7	7	7	6	7	6	7	6	7	6	6	7	6	7	6	7	6	6	7	6	7	6	7	6	46.7	46.7	46.7	25.565	227	227	0	88.024	By MS/MS	By MS/MS
P00441	P00441	Superoxide dismutase [Cu-Zn]	SOD1	sp|P00441|SODC_HUMAN Superoxide dismutase [Cu-Zn] OS=Homo sapiens OX=9606 GN=SOD1 PE=1 SV=2	0	0	0	0	3385600	5171800	0	2	2	2	1	2	2	2	0	0	1	1	2	2	1	0	0	1	1	2	2	1	0	0	1	1	2	2	1	16.9	16.9	16.9	15.936	154	154	0	2.1048
P00491	P00491	Purine nucleoside phosphorylase	PNP	sp|P00491|PNPH_HUMAN Purine nucleoside phosphorylase OS=Homo sapiens OX=9606 GN=PNP PE=1 SV=2	0	0	0	0	0	0	0	1	1	1	1	1	1	1	1	0	1	0	0	1	1	1	0	1	0	0	1	1	1	0	1	0	0	1	1	5.9	5.9	5.9	32.118	289	289	0	3.181	By MS/MS
P00519	P00519	Tyrosine-protein kinase ABL1	ABL1	sp|P00519|ABL1_HUMAN Tyrosine-protein kinase ABL1 OS=Homo sapiens OX=9606 GN=ABL1 PE=1 SV=4	28089000	25023000	27621000	36472000	24020000	25122000	31861000	35	30	30	1	35	30	30	29	29	32	32	32	30	34	24	24	27	28	27	26	30	24	24	27	28	27	26	30	42.9	38.1	38.1	122.87	1130	1130	0	262.42	By MS/MS	By MS/MS
P00533	P00533	Epidermal growth factor receptor	EGFR	sp|P00533|EGFR_HUMAN Epidermal growth factor receptor OS=Homo sapiens OX=9606 GN=EGFR PE=1 SV=2	40970000	29831000	31806000	35926000	30373000	35393000	38485000	36	36	35	1	36	36	35	29	33	34	34	34	34	34	29	33	34	34	34	34	34	28	32	33	33	33	33	33	42.2	42.2	41.2	134.28	1210	1210	0	323.31	By MS/MS	By MS/MS
P00846	P00846	ATP synthase subunit a	MT-ATP6	sp|P00846|ATP6_HUMAN ATP synthase subunit a OS=Homo sapiens OX=9606 GN=MT-ATP6 PE=1 SV=1	0	0	0	0	0	0	0	1	1	1	1	1	1	1	1	1	1	1	1	1	1	1	1	1	1	1	1	1	1	1	1	1	1	1	1	4.4	4.4	4.4	24.817	226	226	0.00051387	1.915	By matching	By MS/MS
P01040	P01040	Cystatin-A;Cystatin-A, N-terminally processed	CSTA	sp|P01040|CYTA_HUMAN Cystatin-A OS=Homo sapiens OX=9606 GN=CSTA PE=1 SV=1	11811000	15614000	13774000	19859000	14985000	21356000	24862000	4	4	4	1	4	4	4	4	4	4	4	4	4	4	4	4	4	4	4	4	4	4	4	4	4	4	4	4	50	50	50	11.006	98	98	0	19.282	By MS/MS	By MS/MS
P0DOX7;P01834	P0DOX7;P01834	Ig kappa chain C region	IGKC	sp|P0DOX7|IGK_HUMAN Immunoglobulin kappa light chain OS=Homo sapiens OX=9606 PE=1 SV=1;sp|P01834|IGKC_HUMAN Immunoglobulin kappa constant OS=Homo sapiens OX=9606 GN=IGKC PE=1 SV=2	0	0	0	0	0	0	0	1;1	1;1	1;1	2	1	1	1	0	0	0	0	0	0	1	0	0	0	0	0	0	1	0	0	0	0	0	0	1	9.3	9.3	9.3	23.379	214	214;107	0	21.238
P0DOX2;P01877;P01876	P0DOX2;P01877;P01876	Ig alpha-2 chain C region;Ig alpha-1 chain C region	IGHA2;IGHA1	sp|P0DOX2|IGA2_HUMAN Immunoglobulin alpha-2 heavy chain OS=Homo sapiens OX=9606 PE=1 SV=2;sp|P01877|IGHA2_HUMAN Immunoglobulin heavy constant alpha 2 OS=Homo sapiens OX=9606 GN=IGHA2 PE=1 SV=4;sp|P01876|IGHA1_HUMAN Immunoglobulin heavy constant alpha 1 OS=	0	0	0	0	0	0	0	1;1;1	1;1;1	1;1;1	3	1	1	1	0	0	1	1	1	1	1	0	0	1	1	1	1	1	0	0	1	1	1	1	1	2.2	2.2	2.2	48.934	455	455;340;353	0.0029528	1.4528
P01889;P17693;P13747	P01889	HLA class I histocompatibility antigen, B-7 alpha chain	HLA-B	sp|P01889|HLAB_HUMAN HLA class I histocompatibility antigen, B alpha chain OS=Homo sapiens OX=9606 GN=HLA-B PE=1 SV=3	0	0	0	0	0	0	0	4;1;1	1;1;1	0;0;0	3	4	1	0	4	3	3	2	4	3	3	1	0	1	0	1	0	1	0	0	0	0	0	0	0	14.1	3.6	0	40.46	362	362;338;358	0	13.115	By MS/MS	By matching
P02545	P02545	Prelamin-A/C;Lamin-A/C	LMNA	sp|P02545|LMNA_HUMAN Prelamin-A/C OS=Homo sapiens OX=9606 GN=LMNA PE=1 SV=1	3517900	4013400	4352600	4458400	2974400	3865800	4631000	9	7	7	1	9	7	7	4	6	9	8	6	7	7	4	5	7	6	4	5	5	4	5	7	6	4	5	5	14	12.7	12.7	74.139	664	664	0	26.689	By MS/MS	By MS/MS
P02786	P02786	Transferrin receptor protein 1;Transferrin receptor protein 1, serum form	TFRC	sp|P02786|TFR1_HUMAN Transferrin receptor protein 1 OS=Homo sapiens OX=9606 GN=TFRC PE=1 SV=2	0	0	0	0	0	0	0	1	1	1	1	1	1	1	1	1	1	1	1	1	1	1	1	1	1	1	1	1	1	1	1	1	1	1	1	1.8	1.8	1.8	84.87	760	760	0	4.0101	By MS/MS	By MS/MS
P02792	P02792	Ferritin light chain	FTL	sp|P02792|FRIL_HUMAN Ferritin light chain OS=Homo sapiens OX=9606 GN=FTL PE=1 SV=2	0	0	0	0	0	0	0	1	1	1	1	1	1	1	1	0	1	1	0	1	1	1	0	1	1	0	1	1	1	0	1	1	0	1	1	8.6	8.6	8.6	20.019	175	175	0	6.3275	By MS/MS
P02794	P02794	Ferritin heavy chain;Ferritin heavy chain, N-terminally processed	FTH1	sp|P02794|FRIH_HUMAN Ferritin heavy chain OS=Homo sapiens OX=9606 GN=FTH1 PE=1 SV=2	4779500	6906700	5212400	0	3485900	4818000	4314200	4	4	4	1	4	4	4	2	4	4	1	4	2	2	2	4	4	1	4	2	2	2	4	4	1	4	2	2	25.1	25.1	25.1	21.225	183	183	0	4.322	By MS/MS	By MS/MS
P03897	P03897	NADH-ubiquinone oxidoreductase chain 3	MT-ND3	sp|P03897|NU3M_HUMAN NADH-ubiquinone oxidoreductase chain 3 OS=Homo sapiens OX=9606 GN=MT-ND3 PE=1 SV=1	0	0	0	0	0	0	0	1	1	1	1	1	1	1	1	1	1	0	0	1	1	1	1	1	0	0	1	1	1	1	1	0	0	1	1	13	13	13	13.186	115	115	0.003403	1.2881	By matching	By MS/MS
P04035	P04035	3-hydroxy-3-methylglutaryl-coenzyme A reductase	HMGCR	sp|P04035|HMDH_HUMAN 3-hydroxy-3-methylglutaryl-coenzyme A reductase OS=Homo sapiens OX=9606 GN=HMGCR PE=1 SV=1	0	0	0	0	0	0	0	3	3	3	1	3	3	3	0	2	2	1	2	2	2	0	2	2	1	2	2	2	0	2	2	1	2	2	2	6.6	6.6	6.6	97.475	888	888	0.00050736	1.7912		By matching
P04040	P04040	Catalase	CAT	sp|P04040|CATA_HUMAN Catalase OS=Homo sapiens OX=9606 GN=CAT PE=1 SV=3	4100800	4391500	6718800	6358100	4785600	9147400	6422900	8	8	8	1	8	8	8	4	5	8	7	7	8	8	4	5	8	7	7	8	8	4	5	8	7	7	8	8	16.7	16.7	16.7	59.755	527	527	0	35.15	By MS/MS	By MS/MS
P04049	P04049	RAF proto-oncogene serine/threonine-protein kinase	RAF1	sp|P04049|RAF1_HUMAN RAF proto-oncogene serine/threonine-protein kinase OS=Homo sapiens OX=9606 GN=RAF1 PE=1 SV=1	0	0	0	0	0	0	0	5	1	1	1	5	1	1	5	5	5	4	5	4	4	1	1	1	1	1	1	1	1	1	1	1	1	1	1	8	1.7	1.7	73.051	648	648	0	7.0001	By MS/MS	By MS/MS
P04075	P04075	Fructose-bisphosphate aldolase A	ALDOA	sp|P04075|ALDOA_HUMAN Fructose-bisphosphate aldolase A OS=Homo sapiens OX=9606 GN=ALDOA PE=1 SV=2	0	0	0	0	0	0	0	2	2	2	1	2	2	2	0	0	2	1	1	1	1	0	0	2	1	1	1	1	0	0	2	1	1	1	1	5.2	5.2	5.2	39.42	364	364	0	2.9946
P04259	P04259	Keratin, type II cytoskeletal 6B	KRT6B	sp|P04259|K2C6B_HUMAN Keratin, type II cytoskeletal 6B OS=Homo sapiens OX=9606 GN=KRT6B PE=1 SV=5	0	0	0	0	0	0	0	38	1	1	1	38	1	1	35	31	35	34	37	37	36	0	1	0	1	1	1	1	0	1	0	1	1	1	1	54.8	1.6	1.6	60.066	564	564	1	-2	By matching	By matching
P04264;CON__P04264	P04264;CON__P04264	Keratin, type II cytoskeletal 1	KRT1	sp|P04264|K2C1_HUMAN Keratin, type II cytoskeletal 1 OS=Homo sapiens OX=9606 GN=KRT1 PE=1 SV=6;	1761500000	1215800000	1828400000	1884600000	1915300000	3222700000	2371400000	53;51	49;47	36;34	2	53	49	36	51	51	50	52	52	52	49	47	47	46	48	48	48	45	35	34	34	35	35	36	34	69.7	69.7	60.7	66.038	644	644;644	0	323.31	By MS/MS	By MS/MS
P04279;Q02383	P04279	Semenogelin-1;Alpha-inhibin-92;Alpha-inhibin-31;Seminal basic protein	SEMG1	sp|P04279|SEMG1_HUMAN Semenogelin-1 OS=Homo sapiens OX=9606 GN=SEMG1 PE=1 SV=2	3740800	9707400	3416000	4435000	2531600	7002700	5515500	4;1	4;1	4;1	2	4	4	4	2	4	3	2	2	3	2	2	4	3	2	2	3	2	2	4	3	2	2	3	2	13.4	13.4	13.4	52.13	462	462;582	0	14.917	By MS/MS	By MS/MS
P04350	P04350	Tubulin beta-4A chain	TUBB4A	sp|P04350|TBB4A_HUMAN Tubulin beta-4A chain OS=Homo sapiens OX=9606 GN=TUBB4A PE=1 SV=2	46772000	13579000	14147000	12357000	22588000	14827000	17727000	23	5	3	1	23	5	3	20	21	22	23	22	22	22	3	4	5	5	5	5	5	2	2	3	3	3	3	3	75	16	10.1	49.585	444	444	0	46.685	By MS/MS	By MS/MS
P04406;O14556	P04406	Glyceraldehyde-3-phosphate dehydrogenase	GAPDH	sp|P04406|G3P_HUMAN Glyceraldehyde-3-phosphate dehydrogenase OS=Homo sapiens OX=9606 GN=GAPDH PE=1 SV=3	44124000	23386000	26104000	30517000	49113000	46460000	29627000	10;1	10;1	10;1	2	10	10	10	9	7	9	8	8	9	9	9	7	9	8	8	9	9	9	7	9	8	8	9	9	41.2	41.2	41.2	36.053	335	335;408	0	81.896	By MS/MS	By MS/MS
P04637	P04637	Cellular tumor antigen p53	TP53	sp|P04637|P53_HUMAN Cellular tumor antigen p53 OS=Homo sapiens OX=9606 GN=TP53 PE=1 SV=4	0	0	0	0	0	0	0	2	2	2	1	2	2	2	2	1	1	1	1	1	1	2	1	1	1	1	1	1	2	1	1	1	1	1	1	12.2	12.2	12.2	43.653	393	393	0	2.0669	By MS/MS	By MS/MS
P04792	P04792	Heat shock protein beta-1	HSPB1	sp|P04792|HSPB1_HUMAN Heat shock protein beta-1 OS=Homo sapiens OX=9606 GN=HSPB1 PE=1 SV=2	0	0	0	0	9039900	9876300	0	3	3	3	1	3	3	3	2	1	1	1	3	2	1	2	1	1	1	3	2	1	2	1	1	1	3	2	1	21	21	21	22.782	205	205	0	14.235	By matching	By matching
P04843	P04843	Dolichyl-diphosphooligosaccharide--protein glycosyltransferase subunit 1	RPN1	sp|P04843|RPN1_HUMAN Dolichyl-diphosphooligosaccharide--protein glycosyltransferase subunit 1 OS=Homo sapiens OX=9606 GN=RPN1 PE=1 SV=1	27857000	24530000	26280000	22574000	28928000	25086000	26572000	24	24	24	1	24	24	24	21	19	23	18	22	22	22	21	19	23	18	22	22	22	21	19	23	18	22	22	22	46	46	46	68.569	607	607	0	92.234	By MS/MS	By MS/MS
P04844	P04844	Dolichyl-diphosphooligosaccharide--protein glycosyltransferase subunit 2	RPN2	sp|P04844|RPN2_HUMAN Dolichyl-diphosphooligosaccharide--protein glycosyltransferase subunit 2 OS=Homo sapiens OX=9606 GN=RPN2 PE=1 SV=3	17765000	13568000	12825000	10684000	17633000	14989000	15383000	13	13	13	1	13	13	13	10	12	11	10	12	11	11	10	12	11	10	12	11	11	10	12	11	10	12	11	11	37.9	37.9	37.9	69.283	631	631	0	104.02	By MS/MS	By MS/MS
P04899	P04899	Guanine nucleotide-binding protein G(i) subunit alpha-2	GNAI2	sp|P04899|GNAI2_HUMAN Guanine nucleotide-binding protein G(i) subunit alpha-2 OS=Homo sapiens OX=9606 GN=GNAI2 PE=1 SV=3	6643800	0	6943300	0	6011200	0	7118000	6	3	3	1	6	3	3	5	4	5	3	6	4	5	2	1	3	1	3	1	2	2	1	3	1	3	1	2	21.7	12.7	12.7	40.45	355	355	0	7.2479	By MS/MS	By MS/MS
Q99878;Q96KK5;Q9BTM1;Q16777;Q93077;Q7L7L0;Q6FI13;P20671;P0C0S8;P04908;Q71UI9;P0C0S5	Q99878;Q96KK5;Q9BTM1;Q16777;Q93077;Q7L7L0;Q6FI13;P20671;P0C0S8;P04908;Q71UI9;P0C0S5	Histone H2A type 1-J;Histone H2A type 1-H;Histone H2A.J;Histone H2A type 2-C;Histone H2A type 1-C;Histone H2A type 3;Histone H2A type 2-A;Histone H2A type 1-D;Histone H2A type 1;Histone H2A type 1-B/E;Histone H2A.V;Histone H2A.Z	HIST1H2AJ;HIST1H2AH;H2AFJ;HIST2H2AC;HIST1H2AC;HIST3H2A;HIST2H2AA3;HIST1H2AD;HIST1H2AG;HIST1H2AB;H2AFV;H2AFZ	sp|Q99878|H2A1J_HUMAN Histone H2A type 1-J OS=Homo sapiens OX=9606 GN=H2AC14 PE=1 SV=3;sp|Q96KK5|H2A1H_HUMAN Histone H2A type 1-H OS=Homo sapiens OX=9606 GN=H2AC12 PE=1 SV=3;sp|Q9BTM1|H2AJ_HUMAN Histone H2A.J OS=Homo sapiens OX=9606 GN=H2AJ PE=1 SV=1;sp|Q1	78146000	54103000	65024000	58485000	77817000	64856000	47395000	3;3;3;3;3;3;3;3;3;3;2;2	3;3;3;3;3;3;3;3;3;3;2;2	1;1;1;1;1;1;1;1;1;1;0;0	12	3	3	1	3	3	3	3	3	3	3	3	3	3	3	3	3	3	1	1	1	1	1	1	1	27.3	27.3	14.8	13.936	128	128;128;129;129;130;130;130;130;130;130;128;128	0	11.158	By MS/MS	By MS/MS
P04920	P04920	Anion exchange protein 2	SLC4A2	sp|P04920|B3A2_HUMAN Anion exchange protein 2 OS=Homo sapiens OX=9606 GN=SLC4A2 PE=1 SV=4	0	0	0	0	0	0	0	1	1	1	1	1	1	1	1	1	0	0	0	0	0	1	1	0	0	0	0	0	1	1	0	0	0	0	0	0.7	0.7	0.7	137.01	1241	1241	0.0075829	1.0262	By MS/MS	By matching
P05023;P13637;P50993;Q13733;P20648;P54707	P05023	Sodium/potassium-transporting ATPase subunit alpha-1	ATP1A1	sp|P05023|AT1A1_HUMAN Sodium/potassium-transporting ATPase subunit alpha-1 OS=Homo sapiens OX=9606 GN=ATP1A1 PE=1 SV=1	29783000	31135000	25358000	27174000	28188000	26059000	27853000	26;11;10;6;3;3	26;11;10;6;3;3	26;11;10;6;3;3	6	26	26	26	21	22	23	25	24	22	25	21	22	23	25	24	22	25	21	22	23	25	24	22	25	31.3	31.3	31.3	112.89	1023	1023;1013;1020;1029;1035;1039	0	212.22	By MS/MS	By MS/MS
P05067	P05067	Amyloid beta A4 protein;N-APP;Soluble APP-alpha;Soluble APP-beta;C99;Beta-amyloid protein 42;Beta-amyloid protein 40;C83;P3(42);P3(40);C80;Gamma-secretase C-terminal fragment 59;Gamma-secretase C-terminal fragment 57;Gamma-secretase C-terminal fragment 50;C31	APP	sp|P05067|A4_HUMAN Amyloid-beta precursor protein OS=Homo sapiens OX=9606 GN=APP PE=1 SV=3	0	1158200	947480	1076500	795650	0	1101600	3	3	3	1	3	3	3	2	2	2	2	2	2	2	2	2	2	2	2	2	2	2	2	2	2	2	2	2	8.7	8.7	8.7	86.942	770	770	0	5.1107	By MS/MS	By MS/MS
P05089	P05089	Arginase-1	ARG1	sp|P05089|ARGI1_HUMAN Arginase-1 OS=Homo sapiens OX=9606 GN=ARG1 PE=1 SV=2	14785000	17123000	20740000	20132000	19930000	31417000	25751000	8	8	8	1	8	8	8	5	6	4	6	5	8	8	5	6	4	6	5	8	8	5	6	4	6	5	8	8	31.1	31.1	31.1	34.735	322	322	0	25.505	By MS/MS	By MS/MS
P05090	P05090	Apolipoprotein D	APOD	sp|P05090|APOD_HUMAN Apolipoprotein D OS=Homo sapiens OX=9606 GN=APOD PE=1 SV=1	0	0	0	0	0	0	0	1	1	1	1	1	1	1	0	1	0	1	0	1	1	0	1	0	1	0	1	1	0	1	0	1	0	1	1	7.4	7.4	7.4	21.275	189	189	0	2.565		By matching
P05091	P05091	Aldehyde dehydrogenase, mitochondrial	ALDH2	sp|P05091|ALDH2_HUMAN Aldehyde dehydrogenase, mitochondrial OS=Homo sapiens OX=9606 GN=ALDH2 PE=1 SV=2	118280000	96630000	89342000	96667000	109760000	114770000	116940000	24	20	20	1	24	20	20	24	24	24	23	24	24	24	20	20	20	19	20	20	20	20	20	20	19	20	20	20	57.4	52.8	52.8	56.381	517	517	0	232.82	By MS/MS	By MS/MS
P05109	P05109	Protein S100-A8;Protein S100-A8, N-terminally processed	S100A8	sp|P05109|S10A8_HUMAN Protein S100-A8 OS=Homo sapiens OX=9606 GN=S100A8 PE=1 SV=1	16114000	23518000	26967000	17347000	22917000	36954000	41957000	3	3	3	1	3	3	3	3	3	3	3	2	3	3	3	3	3	3	2	3	3	3	3	3	3	2	3	3	32.3	32.3	32.3	10.834	93	93	0	16.827	By MS/MS	By MS/MS
P05114	P05114	Non-histone chromosomal protein HMG-14	HMGN1	sp|P05114|HMGN1_HUMAN Non-histone chromosomal protein HMG-14 OS=Homo sapiens OX=9606 GN=HMGN1 PE=1 SV=3	0	0	0	0	0	0	0	1	1	1	1	1	1	1	0	1	1	1	0	1	0	0	1	1	1	0	1	0	0	1	1	1	0	1	0	13	13	13	10.659	100	100	0	2.7212		By matching
P05120	P05120	Plasminogen activator inhibitor 2	SERPINB2	sp|P05120|PAI2_HUMAN Plasminogen activator inhibitor 2 OS=Homo sapiens OX=9606 GN=SERPINB2 PE=1 SV=2	0	0	0	0	0	0	0	2	2	2	1	2	2	2	1	0	1	1	0	2	0	1	0	1	1	0	2	0	1	0	1	1	0	2	0	11.8	11.8	11.8	46.596	415	415	0.0071497	1.0631	By MS/MS
P05141;Q9H0C2	P05141	ADP/ATP translocase 2;ADP/ATP translocase 2, N-terminally processed	SLC25A5	sp|P05141|ADT2_HUMAN ADP/ATP translocase 2 OS=Homo sapiens OX=9606 GN=SLC25A5 PE=1 SV=7	198100000	215670000	213680000	203160000	184790000	170090000	201400000	15;3	15;3	5;0	2	15	15	5	13	14	15	14	14	15	14	13	14	15	14	14	15	14	5	5	5	4	5	5	4	45.3	45.3	19.1	32.852	298	298;315	0	36.032	By MS/MS	By MS/MS
P05198	P05198	Eukaryotic translation initiation factor 2 subunit 1	EIF2S1	sp|P05198|IF2A_HUMAN Eukaryotic translation initiation factor 2 subunit 1 OS=Homo sapiens OX=9606 GN=EIF2S1 PE=1 SV=3	0	0	0	0	0	0	0	4	4	4	1	4	4	4	2	2	3	3	2	1	1	2	2	3	3	2	1	1	2	2	3	3	2	1	1	15.9	15.9	15.9	36.112	315	315	0	5.5482	By MS/MS	By matching
P05386	P05386	60S acidic ribosomal protein P1	RPLP1	sp|P05386|RLA1_HUMAN 60S acidic ribosomal protein P1 OS=Homo sapiens OX=9606 GN=RPLP1 PE=1 SV=1	697060000	342630000	331200000	288150000	439820000	503070000	236920000	3	3	3	1	3	3	3	3	3	3	3	3	3	3	3	3	3	3	3	3	3	3	3	3	3	3	3	3	74.6	74.6	74.6	11.514	114	114	0	93.666	By MS/MS	By MS/MS
P05387	P05387	60S acidic ribosomal protein P2	RPLP2	sp|P05387|RLA2_HUMAN 60S acidic ribosomal protein P2 OS=Homo sapiens OX=9606 GN=RPLP2 PE=1 SV=1	1185500000	997650000	770630000	753060000	877070000	863220000	659710000	8	8	8	1	8	8	8	7	8	8	8	7	7	8	7	8	8	8	7	7	8	7	8	8	8	7	7	8	77.4	77.4	77.4	11.665	115	115	0	241.35	By MS/MS	By MS/MS
P05388;Q8NHW5	P05388;Q8NHW5	60S acidic ribosomal protein P0;60S acidic ribosomal protein P0-like	RPLP0;RPLP0P6	sp|P05388|RLA0_HUMAN 60S acidic ribosomal protein P0 OS=Homo sapiens OX=9606 GN=RPLP0 PE=1 SV=1;sp|Q8NHW5|RLA0L_HUMAN 60S acidic ribosomal protein P0-like OS=Homo sapiens OX=9606 GN=RPLP0P6 PE=5 SV=1	529130000	596240000	465970000	443790000	469980000	447200000	358260000	11;8	11;8	11;8	2	11	11	11	10	11	11	10	11	11	11	10	11	11	10	11	11	11	10	11	11	10	11	11	11	47.6	47.6	47.6	34.273	317	317;317	0	155.65	By MS/MS	By MS/MS
P05455	P05455	Lupus La protein	SSB	sp|P05455|LA_HUMAN Lupus La protein OS=Homo sapiens OX=9606 GN=SSB PE=1 SV=2	9009200	14306000	12560000	13334000	10435000	9809600	6925200	9	9	9	1	9	9	9	6	6	8	5	8	5	4	6	6	8	5	8	5	4	6	6	8	5	8	5	4	21.3	21.3	21.3	46.836	408	408	0	59.031	By MS/MS	By MS/MS
P05771	P05771	Protein kinase C beta type	PRKCB	sp|P05771|KPCB_HUMAN Protein kinase C beta type OS=Homo sapiens OX=9606 GN=PRKCB PE=1 SV=4	9378000	5504200	6313700	6094900	7576700	7372000	7481700	11	7	7	1	11	7	7	8	8	7	9	6	8	10	4	4	4	5	2	4	6	4	4	4	5	2	4	6	23.5	16.1	16.1	76.868	671	671	0	29.154	By MS/MS	By MS/MS
P05783;CON__H-INV:HIT000015463;CON__Q92764;CON__Q497I4;Q92764	P05783	Keratin, type I cytoskeletal 18	KRT18	sp|P05783|K1C18_HUMAN Keratin, type I cytoskeletal 18 OS=Homo sapiens OX=9606 GN=KRT18 PE=1 SV=2	25824000	27594000	26599000	23052000	19376000	25476000	23200000	18;2;2;2;2	17;2;1;1;1	13;2;1;1;1	5	18	17	13	12	14	15	15	15	15	14	11	13	14	14	14	14	13	8	9	10	11	10	10	10	51.4	49.8	38.8	48.057	430	430;295;425;455;455	0	216.55	By MS/MS	By MS/MS
P05976;P08590	P05976;P08590	Myosin light chain 1/3, skeletal muscle isoform;Myosin light chain 3	MYL1;MYL3	sp|P05976|MYL1_HUMAN Myosin light chain 1/3, skeletal muscle isoform OS=Homo sapiens OX=9606 GN=MYL1 PE=1 SV=3;sp|P08590|MYL3_HUMAN Myosin light chain 3 OS=Homo sapiens OX=9606 GN=MYL3 PE=1 SV=3	0	0	0	0	0	0	0	1;1	1;1	1;1	2	1	1	1	1	1	1	1	1	1	1	1	1	1	1	1	1	1	1	1	1	1	1	1	1	6.2	6.2	6.2	21.145	194	194;195	0.002963	1.4759	By MS/MS	By matching
P06213	P06213	Insulin receptor;Insulin receptor subunit alpha;Insulin receptor subunit beta	INSR	sp|P06213|INSR_HUMAN Insulin receptor OS=Homo sapiens OX=9606 GN=INSR PE=1 SV=4	46555000	39068000	43297000	46483000	40624000	44581000	46001000	43	40	39	1	43	40	39	33	38	38	38	39	37	39	30	35	35	35	36	34	36	29	34	34	34	35	33	35	38.5	36.5	35.9	156.33	1382	1382	0	228.41	By MS/MS	By MS/MS
P06239	P06239	Tyrosine-protein kinase Lck	LCK	sp|P06239|LCK_HUMAN Tyrosine-protein kinase Lck OS=Homo sapiens OX=9606 GN=LCK PE=1 SV=6	0	2895400	2382200	0	4081600	2661900	4137100	6	5	5	1	6	5	5	4	5	5	3	3	3	5	3	4	4	2	2	2	4	3	4	4	2	2	2	4	15.1	13.2	13.2	58	509	509	0	22.983	By MS/MS	By MS/MS
P06241	P06241	Tyrosine-protein kinase Fyn	FYN	sp|P06241|FYN_HUMAN Tyrosine-protein kinase Fyn OS=Homo sapiens OX=9606 GN=FYN PE=1 SV=3	149790000	92349000	99165000	110640000	104350000	121930000	132130000	27	19	19	1	27	19	19	21	23	22	26	23	23	22	14	16	15	18	16	16	15	14	16	15	18	16	16	15	60.9	51	51	60.761	537	537	0	310.92	By MS/MS	By MS/MS
P06454	P06454	Prothymosin alpha;Prothymosin alpha, N-terminally processed;Thymosin alpha-1	PTMA	sp|P06454|PTMA_HUMAN Prothymosin alpha OS=Homo sapiens OX=9606 GN=PTMA PE=1 SV=2	3912400	7034000	8705700	10131000	9964500	8895600	6557700	4	4	4	1	4	4	4	4	4	4	4	4	4	3	4	4	4	4	4	4	3	4	4	4	4	4	4	3	34.2	34.2	34.2	12.203	111	111	0	13.126	By MS/MS	By MS/MS
P06493	P06493	Cyclin-dependent kinase 1	CDK1	sp|P06493|CDK1_HUMAN Cyclin-dependent kinase 1 OS=Homo sapiens OX=9606 GN=CDK1 PE=1 SV=3	1847700000	1837100000	1807800000	1817300000	1787000000	2013400000	1796500000	24	23	22	1	24	23	22	23	23	23	23	23	24	20	22	22	22	22	22	23	19	21	21	21	21	21	22	18	86.9	84.2	80.5	34.095	297	297	0	323.31	By MS/MS	By MS/MS
P06576	P06576	ATP synthase subunit beta, mitochondrial	ATP5B	sp|P06576|ATPB_HUMAN ATP synthase subunit beta, mitochondrial OS=Homo sapiens OX=9606 GN=ATP5F1B PE=1 SV=3	72995000	50468000	49511000	43836000	63573000	66260000	57096000	19	19	19	1	19	19	19	19	18	18	19	19	17	19	19	18	18	19	19	17	19	19	18	18	19	19	17	19	59.4	59.4	59.4	56.559	529	529	0	280.82	By MS/MS	By MS/MS
P06702	P06702	Protein S100-A9	S100A9	sp|P06702|S10A9_HUMAN Protein S100-A9 OS=Homo sapiens OX=9606 GN=S100A9 PE=1 SV=1	9208600	10434000	16394000	13847000	10220000	20874000	21673000	5	5	5	1	5	5	5	5	4	4	5	5	5	4	5	4	4	5	5	5	4	5	4	4	5	5	5	4	50.9	50.9	50.9	13.242	114	114	0	20.072	By MS/MS	By MS/MS
P06730	P06730	Eukaryotic translation initiation factor 4E	EIF4E	sp|P06730|IF4E_HUMAN Eukaryotic translation initiation factor 4E OS=Homo sapiens OX=9606 GN=EIF4E PE=1 SV=2	5564600	7505700	10261000	11818000	7719500	7716400	8582700	7	7	7	1	7	7	7	5	5	5	4	5	4	4	5	5	5	4	5	4	4	5	5	5	4	5	4	4	37.8	37.8	37.8	25.097	217	217	0	22.199	By MS/MS	By MS/MS
P06733	P06733	Alpha-enolase	ENO1	sp|P06733|ENOA_HUMAN Alpha-enolase OS=Homo sapiens OX=9606 GN=ENO1 PE=1 SV=2	1391200	0	1557800	2655400	5128200	8108600	2987500	5	5	5	1	5	5	5	2	1	2	4	4	4	2	2	1	2	4	4	4	2	2	1	2	4	4	4	2	15.2	15.2	15.2	47.168	434	434	0	27.472	By MS/MS	By MS/MS
P06737	P06737	Glycogen phosphorylase, liver form	PYGL	sp|P06737|PYGL_HUMAN Glycogen phosphorylase, liver form OS=Homo sapiens OX=9606 GN=PYGL PE=1 SV=4	85506000	69532000	63280000	52026000	91186000	72551000	65664000	35	35	30	1	35	35	30	30	35	32	33	34	33	30	30	35	32	33	34	33	30	26	30	28	28	29	29	26	50.6	50.6	45.2	97.147	847	847	0	320.09	By MS/MS	By MS/MS
P06748	P06748	Nucleophosmin	NPM1	sp|P06748|NPM_HUMAN Nucleophosmin OS=Homo sapiens OX=9606 GN=NPM1 PE=1 SV=2	50442000	26736000	29941000	28594000	34177000	27166000	27976000	9	9	9	1	9	9	9	6	8	6	6	6	8	7	6	8	6	6	6	8	7	6	8	6	6	6	8	7	49.3	49.3	49.3	32.575	294	294	0	105.23	By MS/MS	By MS/MS
P06753;CON__Q3SX28;P09493;P07951	P06753	Tropomyosin alpha-3 chain	TPM3	sp|P06753|TPM3_HUMAN Tropomyosin alpha-3 chain OS=Homo sapiens OX=9606 GN=TPM3 PE=1 SV=2	13150000	16899000	18667000	16935000	15740000	0	0	6;1;1;1	4;0;0;0	4;0;0;0	4	6	4	4	3	4	5	5	5	4	4	2	3	4	4	3	3	3	2	3	4	4	3	3	3	20.7	14.4	14.4	32.95	285	285;284;284;284	0	10.214	By MS/MS	By MS/MS
P07195	P07195	L-lactate dehydrogenase B chain	LDHB	sp|P07195|LDHB_HUMAN L-lactate dehydrogenase B chain OS=Homo sapiens OX=9606 GN=LDHB PE=1 SV=2	18163000	11945000	10315000	10698000	22679000	17383000	14425000	7	7	6	1	7	7	6	5	4	5	6	5	7	4	5	4	5	6	5	7	4	5	4	5	6	5	6	4	24.3	24.3	20.7	36.638	334	334	0	25.775	By MS/MS	By MS/MS
P07237	P07237	Protein disulfide-isomerase	P4HB	sp|P07237|PDIA1_HUMAN Protein disulfide-isomerase OS=Homo sapiens OX=9606 GN=P4HB PE=1 SV=3	2544700	3099400	4061000	3625100	5040200	3311800	3189900	7	7	7	1	7	7	7	4	5	6	5	6	7	5	4	5	6	5	6	7	5	4	5	6	5	6	7	5	20.1	20.1	20.1	57.116	508	508	0	54.687	By MS/MS	By MS/MS
P07339	P07339	Cathepsin D;Cathepsin D light chain;Cathepsin D heavy chain	CTSD	sp|P07339|CATD_HUMAN Cathepsin D OS=Homo sapiens OX=9606 GN=CTSD PE=1 SV=1	0	3232000	2685600	3574800	4367800	5523600	6224600	4	4	4	1	4	4	4	2	3	3	3	3	3	3	2	3	3	3	3	3	3	2	3	3	3	3	3	3	13.6	13.6	13.6	44.552	412	412	0	13.537	By MS/MS	By MS/MS
P07355;A6NMY6	P07355;A6NMY6	Annexin A2;Putative annexin A2-like protein	ANXA2;ANXA2P2	sp|P07355|ANXA2_HUMAN Annexin A2 OS=Homo sapiens OX=9606 GN=ANXA2 PE=1 SV=2;sp|A6NMY6|AXA2L_HUMAN Putative annexin A2-like protein OS=Homo sapiens OX=9606 GN=ANXA2P2 PE=5 SV=2	4262900	5837500	7233500	8551100	7483700	13412000	9096200	10;7	10;7	10;7	2	10	10	10	8	8	7	8	5	7	6	8	8	7	8	5	7	6	8	8	7	8	5	7	6	33.3	33.3	33.3	38.604	339	339;339	0	36.433	By MS/MS	By MS/MS
P07384	P07384	Calpain-1 catalytic subunit	CAPN1	sp|P07384|CAN1_HUMAN Calpain-1 catalytic subunit OS=Homo sapiens OX=9606 GN=CAPN1 PE=1 SV=1	27784000	21487000	31172000	18463000	18251000	26069000	26405000	3	3	3	1	3	3	3	2	2	2	3	2	3	3	2	2	2	3	2	3	3	2	2	2	3	2	3	3	5.2	5.2	5.2	81.889	714	714	0	4.7241	By MS/MS	By MS/MS
P07437;A6NNZ2	P07437	Tubulin beta chain	TUBB	sp|P07437|TBB5_HUMAN Tubulin beta chain OS=Homo sapiens OX=9606 GN=TUBB PE=1 SV=2	756690000	446770000	454790000	471180000	657500000	542230000	549980000	22;7	4;0	4;0	2	22	4	4	21	21	21	22	21	21	21	4	4	4	4	4	4	4	4	4	4	4	4	4	4	70.3	16	16	49.67	444	444;444	0	94.879	By MS/MS	By MS/MS
P07741	P07741	Adenine phosphoribosyltransferase	APRT	sp|P07741|APT_HUMAN Adenine phosphoribosyltransferase OS=Homo sapiens OX=9606 GN=APRT PE=1 SV=2	370630000	387680000	364330000	357910000	393660000	497060000	442510000	13	13	13	1	13	13	13	11	12	12	13	12	12	11	11	12	12	13	12	12	11	11	12	12	13	12	12	11	81.7	81.7	81.7	19.608	180	180	0	288.27	By MS/MS	By MS/MS
P07814	P07814	Bifunctional glutamate/proline--tRNA ligase;Glutamate--tRNA ligase;Proline--tRNA ligase	EPRS	sp|P07814|SYEP_HUMAN Bifunctional glutamate/proline--tRNA ligase OS=Homo sapiens OX=9606 GN=EPRS1 PE=1 SV=5	20358000	28847000	24745000	26072000	25624000	21421000	24741000	44	44	43	1	44	44	43	36	39	38	38	37	38	35	36	39	38	38	37	38	35	35	38	37	37	36	37	34	40	40	39.5	170.59	1512	1512	0	274.23	By MS/MS	By MS/MS
P07900;Q58FG0;Q14568	P07900	Heat shock protein HSP 90-alpha	HSP90AA1	sp|P07900|HS90A_HUMAN Heat shock protein HSP 90-alpha OS=Homo sapiens OX=9606 GN=HSP90AA1 PE=1 SV=5	127670000	111100000	112500000	107430000	130290000	125070000	117150000	29;5;4	29;5;4	19;2;2	3	29	29	19	27	24	28	27	28	26	28	27	24	28	27	28	26	28	17	14	18	17	19	16	18	46.3	46.3	34.3	84.659	732	732;334;343	0	235.22	By MS/MS	By MS/MS
P07910;P0DMR1;O60812;B7ZW38;B2RXH8	P07910;P0DMR1;O60812;B7ZW38;B2RXH8	Heterogeneous nuclear ribonucleoproteins C1/C2;Heterogeneous nuclear ribonucleoprotein C-like 4;Heterogeneous nuclear ribonucleoprotein C-like 1;Heterogeneous nuclear ribonucleoprotein C-like 3;Heterogeneous nuclear ribonucleoprotein C-like 2	HNRNPC;HNRNPCL4;HNRNPCL1;HNRNPCL3;HNRNPCL2	sp|P07910|HNRPC_HUMAN Heterogeneous nuclear ribonucleoproteins C1/C2 OS=Homo sapiens OX=9606 GN=HNRNPC PE=1 SV=4;sp|P0DMR1|HNRC4_HUMAN Heterogeneous nuclear ribonucleoprotein C-like 4 OS=Homo sapiens OX=9606 GN=HNRNPCL4 PE=3 SV=1;sp|O60812|HNRC1_HUMAN Hete	10935000	16528000	16504000	17203000	13943000	12772000	10419000	8;6;6;6;6	8;6;6;6;6	8;6;6;6;6	5	8	8	8	8	7	8	8	7	8	6	8	7	8	8	7	8	6	8	7	8	8	7	8	6	22.5	22.5	22.5	33.67	306	306;293;293;293;293	0	11.149	By MS/MS	By MS/MS
P07947	P07947	Tyrosine-protein kinase Yes	YES1	sp|P07947|YES_HUMAN Tyrosine-protein kinase Yes OS=Homo sapiens OX=9606 GN=YES1 PE=1 SV=3	321800000	239470000	259550000	301970000	243040000	289130000	340960000	27	19	15	1	27	19	15	26	26	26	27	24	25	26	19	19	19	19	18	18	19	15	15	15	15	14	14	15	61.3	49.9	44.8	60.801	543	543	0	323.31	By MS/MS	By MS/MS
P07948;P08631	P07948	Tyrosine-protein kinase Lyn	LYN	sp|P07948|LYN_HUMAN Tyrosine-protein kinase Lyn OS=Homo sapiens OX=9606 GN=LYN PE=1 SV=3	120090000	106950000	115840000	148480000	123370000	132330000	156470000	27;3	25;1	25;1	2	27	25	25	27	27	27	26	27	25	26	25	25	25	24	25	23	24	25	25	25	24	25	23	24	64.3	61.3	61.3	58.573	512	512;526	0	200.16	By MS/MS	By MS/MS
P08069	P08069	Insulin-like growth factor 1 receptor;Insulin-like growth factor 1 receptor alpha chain;Insulin-like growth factor 1 receptor beta chain	IGF1R	sp|P08069|IGF1R_HUMAN Insulin-like growth factor 1 receptor OS=Homo sapiens OX=9606 GN=IGF1R PE=1 SV=1	81455000	86856000	85505000	83525000	86851000	88850000	93943000	49	49	45	1	49	49	45	45	44	41	44	45	45	46	45	44	41	44	45	45	46	41	40	37	40	41	41	42	46.1	46.1	42.6	154.79	1367	1367	0	323.31	By MS/MS	By MS/MS
P08195	P08195	4F2 cell-surface antigen heavy chain	SLC3A2	sp|P08195|4F2_HUMAN 4F2 cell-surface antigen heavy chain OS=Homo sapiens OX=9606 GN=SLC3A2 PE=1 SV=3	4552100	3586300	2784000	3247800	0	4353000	4041900	4	4	4	1	4	4	4	3	4	4	4	1	2	3	3	4	4	4	1	2	3	3	4	4	4	1	2	3	8.6	8.6	8.6	67.993	630	630	0	4.39	By MS/MS	By MS/MS
P08238;Q58FF7	P08238	Heat shock protein HSP 90-beta	HSP90AB1	sp|P08238|HS90B_HUMAN Heat shock protein HSP 90-beta OS=Homo sapiens OX=9606 GN=HSP90AB1 PE=1 SV=4	92775000	62522000	60079000	59018000	68812000	69009000	60839000	25;10	15;4	14;4	2	25	15	14	24	25	24	25	24	25	25	14	15	14	15	15	15	15	13	14	13	14	14	14	14	42	29.8	28.2	83.263	724	724;597	0	274.49	By MS/MS	By MS/MS
P08579	P08579	U2 small nuclear ribonucleoprotein B	SNRPB2	sp|P08579|RU2B_HUMAN U2 small nuclear ribonucleoprotein B OS=Homo sapiens OX=9606 GN=SNRPB2 PE=1 SV=1	0	0	0	0	0	0	0	3	1	1	1	3	1	1	2	3	3	3	3	3	3	0	1	1	1	1	1	1	0	1	1	1	1	1	1	11.6	4.9	4.9	25.486	225	225	0	5.8219	By matching	By MS/MS
P08581	P08581	Hepatocyte growth factor receptor	MET	sp|P08581|MET_HUMAN Hepatocyte growth factor receptor OS=Homo sapiens OX=9606 GN=MET PE=1 SV=4	36495000	33548000	28415000	34064000	30889000	35870000	42412000	28	27	27	1	28	27	27	22	24	24	22	25	25	26	21	23	23	21	24	24	25	21	23	23	21	24	24	25	24.5	24	24	155.54	1390	1390	0	202.45	By MS/MS	By MS/MS
P08621	P08621	U1 small nuclear ribonucleoprotein 70 kDa	SNRNP70	sp|P08621|RU17_HUMAN U1 small nuclear ribonucleoprotein 70 kDa OS=Homo sapiens OX=9606 GN=SNRNP70 PE=1 SV=2	6056500	10266000	10720000	9191400	10076000	10942000	9383700	9	9	9	1	9	9	9	8	7	8	7	7	8	6	8	7	8	7	7	8	6	8	7	8	7	7	8	6	30.7	30.7	30.7	51.556	437	437	0	35.099	By MS/MS	By MS/MS
P08670;P17661;P14136;P41219;Q16352;P07196;P07197	P08670	Vimentin	VIM	sp|P08670|VIME_HUMAN Vimentin OS=Homo sapiens OX=9606 GN=VIM PE=1 SV=4	39527000	49377000	47598000	50462000	40399000	48750000	42477000	27;3;2;2;1;1;1	26;3;1;2;1;1;1	24;1;1;1;0;0;0	7	27	26	24	23	26	25	26	26	25	25	22	25	24	25	25	24	24	20	23	22	23	23	23	23	58.2	56.7	53	53.651	466	466;470;432;470;499;543;916	0	196.05	By MS/MS	By MS/MS
P08708	P08708	40S ribosomal protein S17	RPS17	sp|P08708|RS17_HUMAN 40S ribosomal protein S17 OS=Homo sapiens OX=9606 GN=RPS17 PE=1 SV=2	15415000	14086000	13074000	14510000	21420000	15599000	10157000	5	5	5	1	5	5	5	4	5	4	4	5	3	3	4	5	4	4	5	3	3	4	5	4	4	5	3	3	54.8	54.8	54.8	15.55	135	135	0	75.595	By MS/MS	By MS/MS
P08754;P63096;P11488;P19087;A8MTJ3;P09471;P38405;P63092;Q5JWF2	P08754	Guanine nucleotide-binding protein G(k) subunit alpha	GNAI3	sp|P08754|GNAI3_HUMAN Guanine nucleotide-binding protein G(i) subunit alpha-3 OS=Homo sapiens OX=9606 GN=GNAI3 PE=1 SV=3	9139500	11967000	9268900	9999000	11000000	11726000	9238800	7;3;2;2;2;1;1;1;1	7;3;2;2;2;1;1;1;1	4;0;0;0;0;0;0;0;0	9	7	7	4	6	5	4	6	6	7	5	6	5	4	6	6	7	5	3	2	2	4	3	4	2	28.2	28.2	19.2	40.532	354	354;354;350;354;354;354;381;394;1037	0	16.804	By MS/MS	By MS/MS
P08865	P08865	40S ribosomal protein SA	RPSA	sp|P08865|RSSA_HUMAN 40S ribosomal protein SA OS=Homo sapiens OX=9606 GN=RPSA PE=1 SV=4	56391000	49216000	50369000	40029000	64254000	53638000	40328000	10	10	10	1	10	10	10	9	8	8	8	8	7	7	9	8	8	8	8	7	7	9	8	8	8	8	7	7	42.7	42.7	42.7	32.854	295	295	0	110.39	By MS/MS	By MS/MS
P09001	P09001	39S ribosomal protein L3, mitochondrial	MRPL3	sp|P09001|RM03_HUMAN 39S ribosomal protein L3, mitochondrial OS=Homo sapiens OX=9606 GN=MRPL3 PE=1 SV=1	4261900	4556600	4204700	3900000	3913600	5043600	0	4	4	4	1	4	4	4	2	4	4	3	3	2	1	2	4	4	3	3	2	1	2	4	4	3	3	2	1	20.4	20.4	20.4	38.632	348	348	0	3.0754	By MS/MS	By MS/MS
P09012	P09012	U1 small nuclear ribonucleoprotein A	SNRPA	sp|P09012|SNRPA_HUMAN U1 small nuclear ribonucleoprotein A OS=Homo sapiens OX=9606 GN=SNRPA PE=1 SV=3	4588100	9039300	7706600	9345100	5720500	5737600	4240400	6	6	4	1	6	6	4	6	5	6	6	6	6	5	6	5	6	6	6	6	5	4	3	4	4	4	4	3	26.6	26.6	21.3	31.279	282	282	0	9.3708	By MS/MS	By MS/MS
P09132	P09132	Signal recognition particle 19 kDa protein	SRP19	sp|P09132|SRP19_HUMAN Signal recognition particle 19 kDa protein OS=Homo sapiens OX=9606 GN=SRP19 PE=1 SV=3	0	3156900	3752200	2876200	3243700	3455600	2448600	2	2	2	1	2	2	2	1	2	2	2	2	2	2	1	2	2	2	2	2	2	1	2	2	2	2	2	2	18.8	18.8	18.8	16.156	144	144	0	3.5578	By matching	By MS/MS
P09211	P09211	Glutathione S-transferase P	GSTP1	sp|P09211|GSTP1_HUMAN Glutathione S-transferase P OS=Homo sapiens OX=9606 GN=GSTP1 PE=1 SV=2	0	0	0	0	0	0	0	1	1	1	1	1	1	1	0	0	1	1	1	1	1	0	0	1	1	1	1	1	0	0	1	1	1	1	1	9	9	9	23.356	210	210	0	2.4815
P09234	P09234	U1 small nuclear ribonucleoprotein C	SNRPC	sp|P09234|RU1C_HUMAN U1 small nuclear ribonucleoprotein C OS=Homo sapiens OX=9606 GN=SNRPC PE=1 SV=1	0	0	3630700	4050200	5785500	5724500	5142100	2	2	2	1	2	2	2	1	1	2	2	2	2	2	1	1	2	2	2	2	2	1	1	2	2	2	2	2	18.9	18.9	18.9	17.394	159	159	0	9.3302	By MS/MS	By MS/MS
P09496	P09496	Clathrin light chain A	CLTA	sp|P09496|CLCA_HUMAN Clathrin light chain A OS=Homo sapiens OX=9606 GN=CLTA PE=1 SV=1	22232000	44676000	42909000	48346000	28873000	33202000	34624000	6	6	6	1	6	6	6	6	6	6	5	6	6	5	6	6	6	5	6	6	5	6	6	6	5	6	6	5	19.4	19.4	19.4	27.076	248	248	0	6.0683	By MS/MS	By MS/MS
P09497	P09497	Clathrin light chain B	CLTB	sp|P09497|CLCB_HUMAN Clathrin light chain B OS=Homo sapiens OX=9606 GN=CLTB PE=1 SV=1	15439000	31208000	32875000	31503000	19831000	23109000	23328000	7	7	7	1	7	7	7	6	7	7	7	7	7	7	6	7	7	7	7	7	7	6	7	7	7	7	7	7	26.2	26.2	26.2	25.19	229	229	0	10.101	By MS/MS	By MS/MS
P09543	P09543	2,3-cyclic-nucleotide 3-phosphodiesterase	CNP	sp|P09543|CN37_HUMAN 2,3-cyclic-nucleotide 3-phosphodiesterase OS=Homo sapiens OX=9606 GN=CNP PE=1 SV=2	9502300	14046000	11796000	11507000	13569000	0	8928500	5	5	5	1	5	5	5	4	4	4	2	4	4	3	4	4	4	2	4	4	3	4	4	4	2	4	4	3	15.7	15.7	15.7	47.578	421	421	0	9.4013	By MS/MS	By MS/MS
P09601	P09601	Heme oxygenase 1	HMOX1	sp|P09601|HMOX1_HUMAN Heme oxygenase 1 OS=Homo sapiens OX=9606 GN=HMOX1 PE=1 SV=1	2099900	3954200	3384900	4248000	3309400	3469400	4097600	3	3	3	1	3	3	3	2	3	2	2	2	2	2	2	3	2	2	2	2	2	2	3	2	2	2	2	2	12.8	12.8	12.8	32.818	288	288	0	7.5191	By MS/MS	By MS/MS
P09622	P09622	Dihydrolipoyl dehydrogenase, mitochondrial	DLD	sp|P09622|DLDH_HUMAN Dihydrolipoyl dehydrogenase, mitochondrial OS=Homo sapiens OX=9606 GN=DLD PE=1 SV=2	0	0	0	0	0	0	0	3	3	3	1	3	3	3	0	2	1	1	1	1	2	0	2	1	1	1	1	2	0	2	1	1	1	1	2	7.5	7.5	7.5	54.177	509	509	0	1.9627		By MS/MS
P09651;A0A2R8Y4L2;Q32P51	P09651;A0A2R8Y4L2;Q32P51	Heterogeneous nuclear ribonucleoprotein A1;Heterogeneous nuclear ribonucleoprotein A1, N-terminally processed;Heterogeneous nuclear ribonucleoprotein A1-like 2	HNRNPA1;HNRNPA1L2	sp|P09651|ROA1_HUMAN Heterogeneous nuclear ribonucleoprotein A1 OS=Homo sapiens OX=9606 GN=HNRNPA1 PE=1 SV=5;sp|A0A2R8Y4L2|RA1L3_HUMAN Heterogeneous nuclear ribonucleoprotein A1-like 3 OS=Homo sapiens OX=9606 GN=HNRNPA1L3 PE=4 SV=1;sp|Q32P51|RA1L2_HUMAN He	9399600	12988000	13963000	11890000	11013000	11663000	8562800	3;2;2	3;2;2	3;2;2	3	3	3	3	3	3	2	2	2	2	3	3	3	2	2	2	2	3	3	3	2	2	2	2	3	11.3	11.3	11.3	38.746	372	372;275;320	0	36.043	By MS/MS	By MS/MS
P09661	P09661	U2 small nuclear ribonucleoprotein A	SNRPA1	sp|P09661|RU2A_HUMAN U2 small nuclear ribonucleoprotein A OS=Homo sapiens OX=9606 GN=SNRPA1 PE=1 SV=2	10238000	8031800	6908200	8610100	9638600	7598800	7535300	6	6	6	1	6	6	6	4	4	5	4	5	5	4	4	4	5	4	5	5	4	4	4	5	4	5	5	4	32.9	32.9	32.9	28.415	255	255	0	16.06	By MS/MS	By MS/MS
P09669	P09669	Cytochrome c oxidase subunit 6C	COX6C	sp|P09669|COX6C_HUMAN Cytochrome c oxidase subunit 6C OS=Homo sapiens OX=9606 GN=COX6C PE=1 SV=2	51174000	65687000	65900000	67634000	47960000	40416000	56730000	2	2	2	1	2	2	2	2	2	2	2	2	2	2	2	2	2	2	2	2	2	2	2	2	2	2	2	2	20	20	20	8.7813	75	75	0.005772	1.1503	By MS/MS	By MS/MS
P09769	P09769	Tyrosine-protein kinase Fgr	FGR	sp|P09769|FGR_HUMAN Tyrosine-protein kinase Fgr OS=Homo sapiens OX=9606 GN=FGR PE=1 SV=2	0	0	0	0	0	0	0	2	1	1	1	2	1	1	2	1	1	1	2	2	1	1	0	0	0	1	1	0	1	0	0	0	1	1	0	3.4	1.9	1.9	59.478	529	529	0.002	1.6226	By matching	By matching
P09874	P09874	Poly [ADP-ribose] polymerase 1	PARP1	sp|P09874|PARP1_HUMAN Poly [ADP-ribose] polymerase 1 OS=Homo sapiens OX=9606 GN=PARP1 PE=1 SV=4	0	0	0	3623500	0	3163000	2646400	2	2	2	1	2	2	2	0	0	1	2	1	2	2	0	0	1	2	1	2	2	0	0	1	2	1	2	2	2.5	2.5	2.5	113.08	1014	1014	0	4.679
P0DI82;P0DI81	P0DI82;P0DI81	Trafficking protein particle complex subunit 2B;Trafficking protein particle complex subunit 2	TRAPPC2B;TRAPPC2	sp|P0DI82|TPC2B_HUMAN Trafficking protein particle complex subunit 2B OS=Homo sapiens OX=9606 GN=TRAPPC2B PE=1 SV=1;sp|P0DI81|TPC2A_HUMAN Trafficking protein particle complex subunit 2 OS=Homo sapiens OX=9606 GN=TRAPPC2 PE=1 SV=1	0	0	0	0	0	0	0	1;1	1;1	1;1	2	1	1	1	0	1	0	1	0	0	1	0	1	0	1	0	0	1	0	1	0	1	0	0	1	10	10	10	16.445	140	140;140	0	2.4105		By MS/MS
P0DMV9;P0DMV8	P0DMV9;P0DMV8	Heat shock 70 kDa protein 1B;Heat shock 70 kDa protein 1A	HSPA1B;HSPA1A	sp|P0DMV9|HS71B_HUMAN Heat shock 70 kDa protein 1B OS=Homo sapiens OX=9606 GN=HSPA1B PE=1 SV=1;sp|P0DMV8|HS71A_HUMAN Heat shock 70 kDa protein 1A OS=Homo sapiens OX=9606 GN=HSPA1A PE=1 SV=1	2044900000	1596600000	1641600000	1714300000	1818200000	1804500000	1678300000	38;38	38;38	19;19	2	38	38	19	35	34	36	36	35	36	35	35	34	36	36	35	36	35	17	17	18	18	17	18	18	76.4	76.4	41.5	70.051	641	641;641	0	323.31	By MS/MS	By MS/MS
P0DP25;P0DP24;P0DP23	P0DP25;P0DP24;P0DP23			sp|P0DP25|CALM3_HUMAN Calmodulin-3 OS=Homo sapiens OX=9606 GN=CALM3 PE=1 SV=1;sp|P0DP24|CALM2_HUMAN Calmodulin-2 OS=Homo sapiens OX=9606 GN=CALM2 PE=1 SV=1;sp|P0DP23|CALM1_HUMAN Calmodulin-1 OS=Homo sapiens OX=9606 GN=CALM1 PE=1 SV=1	15429000	17053000	15041000	18165000	22411000	21208000	15186000	6;6;6	6;6;6	5;5;5	3	6	6	5	5	6	5	5	6	5	6	5	6	5	5	6	5	6	4	5	4	4	5	4	5	49	49	49	16.837	149	149;149;149	0	53.565	By MS/MS	By MS/MS
P10321	P10321	HLA class I histocompatibility antigen, Cw-7 alpha chain	HLA-C	sp|P10321|HLAC_HUMAN HLA class I histocompatibility antigen, C alpha chain OS=Homo sapiens OX=9606 GN=HLA-C PE=1 SV=3	12022000	10368000	7736200	10065000	8465700	9374900	8068800	6	6	2	1	6	6	2	6	6	5	5	6	6	5	6	6	5	5	6	6	5	2	2	2	2	2	2	2	20.2	20.2	7.4	40.648	366	366	0	100.18	By MS/MS	By MS/MS
P10398	P10398	Serine/threonine-protein kinase A-Raf	ARAF	sp|P10398|ARAF_HUMAN Serine/threonine-protein kinase A-Raf OS=Homo sapiens OX=9606 GN=ARAF PE=1 SV=2	0	2690600	3208500	3134100	3481800	2937400	3452600	6	2	2	1	6	2	2	5	6	6	5	6	5	5	1	2	2	2	2	2	2	1	2	2	2	2	2	2	10.4	4	4	67.585	606	606	0	5.2494	By MS/MS	By MS/MS
P10515	P10515	Dihydrolipoyllysine-residue acetyltransferase component of pyruvate dehydrogenase complex, mitochondrial	DLAT	sp|P10515|ODP2_HUMAN Dihydrolipoyllysine-residue acetyltransferase component of pyruvate dehydrogenase complex, mitochondrial OS=Homo sapiens OX=9606 GN=DLAT PE=1 SV=3	7015800	5938100	5033100	3171700	6768200	4081200	3620100	6	6	6	1	6	6	6	4	4	4	3	4	3	3	4	4	4	3	4	3	3	4	4	4	3	4	3	3	17.9	17.9	17.9	68.996	647	647	0	23.983	By MS/MS	By MS/MS
P10599	P10599	Thioredoxin	TXN	sp|P10599|THIO_HUMAN Thioredoxin OS=Homo sapiens OX=9606 GN=TXN PE=1 SV=3	39460000	27311000	42135000	54476000	53216000	76694000	50187000	3	3	3	1	3	3	3	3	3	3	1	1	2	1	3	3	3	1	1	2	1	3	3	3	1	1	2	1	31.4	31.4	31.4	11.737	105	105	0	8.353	By MS/MS	By MS/MS
P10606	P10606	Cytochrome c oxidase subunit 5B, mitochondrial	COX5B	sp|P10606|COX5B_HUMAN Cytochrome c oxidase subunit 5B, mitochondrial OS=Homo sapiens OX=9606 GN=COX5B PE=1 SV=2	89615000	125410000	119580000	141250000	116870000	109710000	105560000	6	6	6	1	6	6	6	6	6	6	6	6	6	6	6	6	6	6	6	6	6	6	6	6	6	6	6	6	45.7	45.7	45.7	13.696	129	129	0	34.83	By MS/MS	By MS/MS
P10619	P10619	Lysosomal protective protein;Lysosomal protective protein 32 kDa chain;Lysosomal protective protein 20 kDa chain	CTSA	sp|P10619|PPGB_HUMAN Lysosomal protective protein OS=Homo sapiens OX=9606 GN=CTSA PE=1 SV=2	0	0	0	0	0	0	0	1	1	1	1	1	1	1	0	0	0	0	0	1	0	0	0	0	0	0	1	0	0	0	0	0	0	1	0	2.7	2.7	2.7	54.465	480	480	0	2.1604
P10644	P10644	cAMP-dependent protein kinase type I-alpha regulatory subunit;cAMP-dependent protein kinase type I-alpha regulatory subunit, N-terminally processed	PRKAR1A	sp|P10644|KAP0_HUMAN cAMP-dependent protein kinase type I-alpha regulatory subunit OS=Homo sapiens OX=9606 GN=PRKAR1A PE=1 SV=1	11937000	16631000	15034000	13506000	13610000	13285000	14088000	11	11	9	1	11	11	9	11	11	11	10	11	10	10	11	11	11	10	11	10	10	9	9	9	8	9	8	8	29.7	29.7	25.5	42.981	381	381	0	70.045	By MS/MS	By MS/MS
P10809	P10809	60 kDa heat shock protein, mitochondrial	HSPD1	sp|P10809|CH60_HUMAN 60 kDa heat shock protein, mitochondrial OS=Homo sapiens OX=9606 GN=HSPD1 PE=1 SV=2	32539000	26607000	24213000	24797000	30535000	30100000	26319000	20	20	20	1	20	20	20	19	18	17	17	17	16	17	19	18	17	17	17	16	17	19	18	17	17	17	16	17	45.7	45.7	45.7	61.054	573	573	0	277.32	By MS/MS	By MS/MS
P11021	P11021	78 kDa glucose-regulated protein	HSPA5	sp|P11021|BIP_HUMAN Endoplasmic reticulum chaperone BiP OS=Homo sapiens OX=9606 GN=HSPA5 PE=1 SV=2	60672000	53728000	46429000	56014000	55013000	61527000	61313000	18	17	17	1	18	17	17	18	18	16	18	17	15	17	17	17	15	17	16	14	16	17	17	15	17	16	14	16	36.5	34.1	34.1	72.332	654	654	0	168.49	By MS/MS	By MS/MS
P11142;P54652	P11142	Heat shock cognate 71 kDa protein	HSPA8	sp|P11142|HSP7C_HUMAN Heat shock cognate 71 kDa protein OS=Homo sapiens OX=9606 GN=HSPA8 PE=1 SV=1	175070000	166850000	149000000	155890000	164160000	155260000	169230000	25;8	21;5	19;3	2	25	21	19	23	23	24	22	24	25	23	19	20	21	19	20	21	20	17	18	19	17	18	19	18	49.4	44.9	41	70.897	646	646;639	0	248.44	By MS/MS	By MS/MS
P11216	P11216	Glycogen phosphorylase, brain form	PYGB	sp|P11216|PYGB_HUMAN Glycogen phosphorylase, brain form OS=Homo sapiens OX=9606 GN=PYGB PE=1 SV=5	4844200	4898300	4786600	3773500	5255700	0	4030700	11	7	6	1	11	7	6	8	7	9	7	10	6	9	4	3	5	3	6	2	5	3	2	4	2	5	1	4	16.1	12	10.9	96.695	843	843	0	10.28	By MS/MS	By matching
P11362;P22455	P11362	Fibroblast growth factor receptor 1	FGFR1	sp|P11362|FGFR1_HUMAN Fibroblast growth factor receptor 1 OS=Homo sapiens OX=9606 GN=FGFR1 PE=1 SV=3	10677000	4854500	6254200	7995900	6514100	7695200	8625300	11;2	8;1	6;0	2	11	8	6	9	8	10	10	8	8	9	6	5	7	7	5	6	6	5	3	5	5	4	5	5	18.1	14.7	12	91.867	822	822;802	0	17.305	By MS/MS	By MS/MS
P11717	P11717	Cation-independent mannose-6-phosphate receptor	IGF2R	sp|P11717|MPRI_HUMAN Cation-independent mannose-6-phosphate receptor OS=Homo sapiens OX=9606 GN=IGF2R PE=1 SV=3	3015200	3504700	2889500	3014100	2806200	2759500	3121700	10	10	10	1	10	10	10	4	5	6	4	4	7	6	4	5	6	4	4	7	6	4	5	6	4	4	7	6	5.2	5.2	5.2	274.37	2491	2491	0	23.02	By MS/MS	By MS/MS
P11802	P11802	Cyclin-dependent kinase 4	CDK4	sp|P11802|CDK4_HUMAN Cyclin-dependent kinase 4 OS=Homo sapiens OX=9606 GN=CDK4 PE=1 SV=2	146000000	161530000	170170000	149660000	146200000	154100000	161550000	18	17	17	1	18	17	17	17	17	18	17	18	17	18	16	16	17	16	17	16	17	16	16	17	16	17	16	17	66.3	63.7	63.7	33.729	303	303	0	179.3	By MS/MS	By MS/MS
P11940;Q9H361;Q4VXU2;Q5JQF8;Q96DU9	P11940	Polyadenylate-binding protein 1	PABPC1	sp|P11940|PABP1_HUMAN Polyadenylate-binding protein 1 OS=Homo sapiens OX=9606 GN=PABPC1 PE=1 SV=2	107210000	121220000	113930000	121930000	122890000	97431000	82436000	31;14;6;1;1	31;14;6;1;1	22;11;3;1;1	5	31	31	22	29	31	28	28	29	29	28	29	31	28	28	29	29	28	20	22	19	19	20	20	20	63.5	63.5	45.1	70.67	636	636;631;614;200;382	0	292.21	By MS/MS	By MS/MS
P12004	P12004	Proliferating cell nuclear antigen	PCNA	sp|P12004|PCNA_HUMAN Proliferating cell nuclear antigen OS=Homo sapiens OX=9606 GN=PCNA PE=1 SV=1	31410000	26604000	21470000	24595000	25117000	23803000	19956000	8	8	8	1	8	8	8	7	7	8	7	8	7	7	7	7	8	7	8	7	7	7	7	8	7	8	7	7	41.4	41.4	41.4	28.768	261	261	0	134.33	By MS/MS	By MS/MS
P12235	P12235	ADP/ATP translocase 1	SLC25A4	sp|P12235|ADT1_HUMAN ADP/ATP translocase 1 OS=Homo sapiens OX=9606 GN=SLC25A4 PE=1 SV=4	9682200	5688500	8199700	6359000	10357000	10024000	11020000	12	2	2	1	12	2	2	11	12	12	11	11	12	11	2	2	2	2	2	2	2	2	2	2	2	2	2	2	44	6	6	33.064	298	298	0	4.2241	By MS/MS	By MS/MS
P12236	P12236	ADP/ATP translocase 3;ADP/ATP translocase 3, N-terminally processed	SLC25A6	sp|P12236|ADT3_HUMAN ADP/ATP translocase 3 OS=Homo sapiens OX=9606 GN=SLC25A6 PE=1 SV=4	47802000	39909000	35978000	39856000	50022000	51591000	53020000	14	5	2	1	14	5	2	12	13	14	13	14	14	13	5	5	5	4	5	5	4	2	2	2	2	2	2	2	51.3	24.8	7.4	32.866	298	298	0	26.811	By MS/MS	By MS/MS
P12268	P12268	Inosine-5-monophosphate dehydrogenase 2	IMPDH2	sp|P12268|IMDH2_HUMAN Inosine-5-monophosphate dehydrogenase 2 OS=Homo sapiens OX=9606 GN=IMPDH2 PE=1 SV=2	2512900	5064600	3100400	0	3067300	0	0	2	2	2	1	2	2	2	2	2	2	1	2	1	1	2	2	2	1	2	1	1	2	2	2	1	2	1	1	3.9	3.9	3.9	55.804	514	514	0	3.3658	By MS/MS	By MS/MS
P12270	P12270	Nucleoprotein TPR	TPR	sp|P12270|TPR_HUMAN Nucleoprotein TPR OS=Homo sapiens OX=9606 GN=TPR PE=1 SV=3	6590000	9185300	7600900	9417200	8491000	6194300	7289100	22	22	22	1	22	22	22	17	17	17	19	13	18	15	17	17	17	19	13	18	15	17	17	17	19	13	18	15	12.3	12.3	12.3	267.29	2363	2363	0	85.282	By MS/MS	By MS/MS
P12273	P12273	Prolactin-inducible protein	PIP	sp|P12273|PIP_HUMAN Prolactin-inducible protein OS=Homo sapiens OX=9606 GN=PIP PE=1 SV=1	8675900	16092000	15762000	17236000	19023000	71463000	29709000	5	5	5	1	5	5	5	5	4	4	3	4	5	4	5	4	4	3	4	5	4	5	4	4	3	4	5	4	42.5	42.5	42.5	16.572	146	146	0	15.712	By MS/MS	By MS/MS
P12814;P35609;Q08043	P12814	Alpha-actinin-1	ACTN1	sp|P12814|ACTN1_HUMAN Alpha-actinin-1 OS=Homo sapiens OX=9606 GN=ACTN1 PE=1 SV=2	22801000	12435000	11816000	8589100	11903000	12209000	9728500	18;5;3	10;1;1	10;1;1	3	18	10	10	13	15	17	15	15	16	15	7	7	9	7	7	9	7	7	7	9	7	7	9	7	26.9	16.7	16.7	103.06	892	892;894;901	0	78.464	By MS/MS	By MS/MS
P12931	P12931	Proto-oncogene tyrosine-protein kinase Src	SRC	sp|P12931|SRC_HUMAN Proto-oncogene tyrosine-protein kinase Src OS=Homo sapiens OX=9606 GN=SRC PE=1 SV=3	502410000	574760000	534520000	744870000	607230000	614880000	739870000	30	30	21	1	30	30	21	27	27	26	29	24	26	26	27	27	26	29	24	26	26	19	19	18	20	17	18	18	66.6	66.6	55	59.834	536	536	0	323.31	By MS/MS	By MS/MS
P12956	P12956	X-ray repair cross-complementing protein 6	XRCC6	sp|P12956|XRCC6_HUMAN X-ray repair cross-complementing protein 6 OS=Homo sapiens OX=9606 GN=XRCC6 PE=1 SV=2	3695100	3789100	3976500	4636800	3122200	3320500	3127600	5	5	5	1	5	5	5	5	4	4	3	4	2	3	5	4	4	3	4	2	3	5	4	4	3	4	2	3	13.3	13.3	13.3	69.842	609	609	0	20.9	By MS/MS	By matching
P13010	P13010	X-ray repair cross-complementing protein 5	XRCC5	sp|P13010|XRCC5_HUMAN X-ray repair cross-complementing protein 5 OS=Homo sapiens OX=9606 GN=XRCC5 PE=1 SV=3	0	5366600	3306600	3920400	2963700	4470000	3835600	4	4	4	1	4	4	4	1	3	3	3	3	4	4	1	3	3	3	3	4	4	1	3	3	3	3	4	4	8.1	8.1	8.1	82.704	732	732	0	14.847	By matching	By MS/MS
P13073	P13073	Cytochrome c oxidase subunit 4 isoform 1, mitochondrial	COX4I1	sp|P13073|COX41_HUMAN Cytochrome c oxidase subunit 4 isoform 1, mitochondrial OS=Homo sapiens OX=9606 GN=COX4I1 PE=1 SV=1	108730000	116900000	120440000	110670000	119330000	102900000	106370000	4	4	4	1	4	4	4	4	4	4	4	4	4	4	4	4	4	4	4	4	4	4	4	4	4	4	4	4	27.8	27.8	27.8	19.576	169	169	0	27.67	By MS/MS	By MS/MS
P13473	P13473	Lysosome-associated membrane glycoprotein 2	LAMP2	sp|P13473|LAMP2_HUMAN Lysosome-associated membrane glycoprotein 2 OS=Homo sapiens OX=9606 GN=LAMP2 PE=1 SV=2	0	0	0	0	0	0	0	1	1	1	1	1	1	1	1	1	1	1	1	1	1	1	1	1	1	1	1	1	1	1	1	1	1	1	1	2	2	2	44.96	410	410	0.0084866	0.992	By matching	By MS/MS
P13489	P13489	Ribonuclease inhibitor	RNH1	sp|P13489|RINI_HUMAN Ribonuclease inhibitor OS=Homo sapiens OX=9606 GN=RNH1 PE=1 SV=2	2868900	3216000	3277600	3213000	3046300	2800400	3324900	6	6	6	1	6	6	6	4	6	4	5	5	6	6	4	6	4	5	5	6	6	4	6	4	5	5	6	6	18.2	18.2	18.2	49.973	461	461	0	18.327	By MS/MS	By MS/MS
P13639	P13639	Elongation factor 2	EEF2	sp|P13639|EF2_HUMAN Elongation factor 2 OS=Homo sapiens OX=9606 GN=EEF2 PE=1 SV=4	8178900	8132700	5980300	7533200	9422000	8320300	5776700	14	14	14	1	14	14	14	13	14	12	11	11	12	10	13	14	12	11	11	12	10	13	14	12	11	11	12	10	19.9	19.9	19.9	95.337	858	858	0	58.162	By MS/MS	By MS/MS
P13667	P13667	Protein disulfide-isomerase A4	PDIA4	sp|P13667|PDIA4_HUMAN Protein disulfide-isomerase A4 OS=Homo sapiens OX=9606 GN=PDIA4 PE=1 SV=2	0	0	0	0	0	0	0	1	1	1	1	1	1	1	1	0	1	1	0	1	0	1	0	1	1	0	1	0	1	0	1	1	0	1	0	2.2	2.2	2.2	72.932	645	645	0.0057554	1.123	By matching
P13674	P13674	Prolyl 4-hydroxylase subunit alpha-1	P4HA1	sp|P13674|P4HA1_HUMAN Prolyl 4-hydroxylase subunit alpha-1 OS=Homo sapiens OX=9606 GN=P4HA1 PE=1 SV=2	0	3433300	3990800	3091000	2570600	2588500	3224500	5	5	5	1	5	5	5	2	3	3	2	3	4	4	2	3	3	2	3	4	4	2	3	3	2	3	4	4	11.4	11.4	11.4	61.049	534	534	0	9.0925	By matching	By MS/MS
P13797;P13796;Q14651	P13797	Plastin-3	PLS3	sp|P13797|PLST_HUMAN Plastin-3 OS=Homo sapiens OX=9606 GN=PLS3 PE=1 SV=4	4183800	2868800	3290100	3280200	5760800	3996500	3889900	7;2;2	7;2;2	7;2;2	3	7	7	7	4	4	5	3	3	5	4	4	4	5	3	3	5	4	4	4	5	3	3	5	4	19	19	19	70.81	630	630;627;629	0	10.676	By matching	By MS/MS
P13798	P13798	Acylamino-acid-releasing enzyme	APEH	sp|P13798|ACPH_HUMAN Acylamino-acid-releasing enzyme OS=Homo sapiens OX=9606 GN=APEH PE=1 SV=4	7949700	4460000	4521500	3702000	7514700	4819700	6430100	7	7	7	1	7	7	7	6	6	6	5	7	6	6	6	6	6	5	7	6	6	6	6	6	5	7	6	6	13.8	13.8	13.8	81.224	732	732	0	20.903	By MS/MS	By MS/MS
P13807	P13807	Glycogen [starch] synthase, muscle	GYS1	sp|P13807|GYS1_HUMAN Glycogen [starch] synthase, muscle OS=Homo sapiens OX=9606 GN=GYS1 PE=1 SV=2	0	0	0	0	0	0	0	3	3	3	1	3	3	3	1	1	2	1	1	2	1	1	1	2	1	1	2	1	1	1	2	1	1	2	1	6.2	6.2	6.2	83.785	737	737	0	2.7918	By matching	By MS/MS
P13861	P13861	cAMP-dependent protein kinase type II-alpha regulatory subunit	PRKAR2A	sp|P13861|KAP2_HUMAN cAMP-dependent protein kinase type II-alpha regulatory subunit OS=Homo sapiens OX=9606 GN=PRKAR2A PE=1 SV=2	67534000	54123000	49065000	50885000	50593000	57407000	51230000	20	20	18	1	20	20	18	18	18	17	18	18	19	19	18	18	17	18	18	19	19	16	16	15	17	16	17	18	65.6	65.6	58.4	45.518	404	404	0	233.67	By MS/MS	By MS/MS
P13942	P13942	Collagen alpha-2(XI) chain	COL11A2	sp|P13942|COBA2_HUMAN Collagen alpha-2(XI) chain OS=Homo sapiens OX=9606 GN=COL11A2 PE=1 SV=5	5219200	6094400	0	6764300	12276000	6950800	6848100	1	1	1	1	1	1	1	1	1	1	1	1	1	1	1	1	1	1	1	1	1	1	1	1	1	1	1	1	1	1	1	171.79	1736	1736	0.003408	1.3032	By MS/MS	By MS/MS
P14174	P14174	Macrophage migration inhibitory factor	MIF	sp|P14174|MIF_HUMAN Macrophage migration inhibitory factor OS=Homo sapiens OX=9606 GN=MIF PE=1 SV=4	17614000	13344000	5559800	11316000	23588000	14525000	13351000	2	2	2	1	2	2	2	1	2	2	2	2	2	2	1	2	2	2	2	2	2	1	2	2	2	2	2	2	17.4	17.4	17.4	12.476	115	115	0	8.4817	By MS/MS	By MS/MS
P14314	P14314	Glucosidase 2 subunit beta	PRKCSH	sp|P14314|GLU2B_HUMAN Glucosidase 2 subunit beta OS=Homo sapiens OX=9606 GN=PRKCSH PE=1 SV=2	14455000	14872000	12961000	13264000	13225000	13963000	13466000	11	11	11	1	11	11	11	11	11	10	9	10	10	11	11	11	10	9	10	10	11	11	11	10	9	10	10	11	31.2	31.2	31.2	59.425	528	528	0	116.93	By MS/MS	By MS/MS
P14373	P14373	Zinc finger protein RFP	TRIM27	sp|P14373|TRI27_HUMAN Zinc finger protein RFP OS=Homo sapiens OX=9606 GN=TRIM27 PE=1 SV=1	0	0	0	0	0	0	0	3	3	3	1	3	3	3	1	0	1	0	1	1	2	1	0	1	0	1	1	2	1	0	1	0	1	1	2	7.8	7.8	7.8	58.489	513	513	0	6.8717	By MS/MS
P14406	P14406	Cytochrome c oxidase subunit 7A2, mitochondrial	COX7A2	sp|P14406|CX7A2_HUMAN Cytochrome c oxidase subunit 7A2, mitochondrial OS=Homo sapiens OX=9606 GN=COX7A2 PE=1 SV=1	116240000	126750000	137400000	130100000	181820000	171830000	141480000	2	2	2	1	2	2	2	2	2	2	2	2	2	2	2	2	2	2	2	2	2	2	2	2	2	2	2	2	27.7	27.7	27.7	9.3959	83	83	0	7.8764	By MS/MS	By MS/MS
P14618;P30613	P14618	Pyruvate kinase PKM	PKM	sp|P14618|KPYM_HUMAN Pyruvate kinase PKM OS=Homo sapiens OX=9606 GN=PKM PE=1 SV=4	3646400	2555600	1973700	2609600	4065000	6015000	2595400	4;1	4;1	4;1	2	4	4	4	3	3	4	3	3	4	2	3	3	4	3	3	4	2	3	3	4	3	3	4	2	10.2	10.2	10.2	57.936	531	531;574	0	5.8783	By matching	By MS/MS
P14625	P14625	Endoplasmin	HSP90B1	sp|P14625|ENPL_HUMAN Endoplasmin OS=Homo sapiens OX=9606 GN=HSP90B1 PE=1 SV=1	6844700	7801100	6754200	8096300	6544000	3864600	5134200	7	6	6	1	7	6	6	5	4	5	6	6	6	6	4	3	4	5	5	5	5	4	3	4	5	5	5	5	10.7	9.2	9.2	92.468	803	803	0	8.2145	By MS/MS	By MS/MS
P14635	P14635	G2/mitotic-specific cyclin-B1	CCNB1	sp|P14635|CCNB1_HUMAN G2/mitotic-specific cyclin-B1 OS=Homo sapiens OX=9606 GN=CCNB1 PE=1 SV=1	121110000	108610000	122830000	132480000	110970000	132860000	112720000	18	18	17	1	18	18	17	14	15	16	17	18	16	15	14	15	16	17	18	16	15	14	14	15	16	17	15	14	46.4	46.4	44.6	48.337	433	433	0	127.49	By MS/MS	By MS/MS
P63162;P14678	P63162;P14678	Small nuclear ribonucleoprotein-associated protein N;Small nuclear ribonucleoprotein-associated proteins B and B	SNRPN;SNRPB	sp|P63162|RSMN_HUMAN Small nuclear ribonucleoprotein-associated protein N OS=Homo sapiens OX=9606 GN=SNRPN PE=1 SV=1;sp|P14678|RSMB_HUMAN Small nuclear ribonucleoprotein-associated proteins B and B OS=Homo sapiens OX=9606 GN=SNRPB PE=1 SV=2	3604300	5199200	4586500	4497400	6148800	0	3046100	2;2	2;2	2;2	2	2	2	2	2	2	2	2	2	2	2	2	2	2	2	2	2	2	2	2	2	2	2	2	2	6.2	6.2	6.2	24.614	240	240;240	0.00051125	1.8633	By MS/MS	By MS/MS
P14854	P14854	Cytochrome c oxidase subunit 6B1	COX6B1	sp|P14854|CX6B1_HUMAN Cytochrome c oxidase subunit 6B1 OS=Homo sapiens OX=9606 GN=COX6B1 PE=1 SV=2	35581000	22400000	28982000	21612000	27509000	26004000	23021000	6	6	6	1	6	6	6	6	6	6	6	6	6	5	6	6	6	6	6	6	5	6	6	6	6	6	6	5	74.4	74.4	74.4	10.192	86	86	0	66.477	By MS/MS	By MS/MS
P14866	P14866	Heterogeneous nuclear ribonucleoprotein L	HNRNPL	sp|P14866|HNRPL_HUMAN Heterogeneous nuclear ribonucleoprotein L OS=Homo sapiens OX=9606 GN=HNRNPL PE=1 SV=2	3010800	5226200	0	0	2568200	0	3495000	3	3	3	1	3	3	3	2	3	2	1	2	1	2	2	3	2	1	2	1	2	2	3	2	1	2	1	2	12.1	12.1	12.1	64.132	589	589	0	5.5034	By matching	By MS/MS
P14868	P14868	Aspartate--tRNA ligase, cytoplasmic	DARS	sp|P14868|SYDC_HUMAN Aspartate--tRNA ligase, cytoplasmic OS=Homo sapiens OX=9606 GN=DARS1 PE=1 SV=2	45206000	55014000	47359000	45854000	47620000	47921000	44692000	27	27	27	1	27	27	27	22	25	25	23	25	21	22	22	25	25	23	25	21	22	22	25	25	23	25	21	22	58.5	58.5	58.5	57.136	501	501	0	155.07	By MS/MS	By MS/MS
P14923	P14923	Junction plakoglobin	JUP	sp|P14923|PLAK_HUMAN Junction plakoglobin OS=Homo sapiens OX=9606 GN=JUP PE=1 SV=3	13211000	11088000	16702000	15469000	20653000	28997000	19433000	23	23	20	1	23	23	20	14	18	17	15	20	21	17	14	18	17	15	20	21	17	12	15	14	12	17	18	15	39.5	39.5	35.7	81.744	745	745	0	92.492	By MS/MS	By MS/MS
P15056	P15056	Serine/threonine-protein kinase B-raf	BRAF	sp|P15056|BRAF_HUMAN Serine/threonine-protein kinase B-raf OS=Homo sapiens OX=9606 GN=BRAF PE=1 SV=4	47027000	52624000	53229000	48887000	50165000	49997000	55826000	18	18	13	1	18	18	13	12	12	11	12	13	12	13	12	12	11	12	13	12	13	7	7	6	8	8	8	9	33.2	33.2	26.6	84.436	766	766	0	48.965	By MS/MS	By MS/MS
P15104	P15104	Glutamine synthetase	GLUL	sp|P15104|GLNA_HUMAN Glutamine synthetase OS=Homo sapiens OX=9606 GN=GLUL PE=1 SV=4	46103000	54605000	46019000	48429000	46640000	53791000	55368000	13	13	13	1	13	13	13	11	11	11	12	11	12	12	11	11	11	12	11	12	12	11	11	11	12	11	12	12	46.1	46.1	46.1	42.064	373	373	0	140.27	By MS/MS	By MS/MS
P63000;P60763;P15153	P63000;P60763;P15153	Ras-related C3 botulinum toxin substrate 1;Ras-related C3 botulinum toxin substrate 3;Ras-related C3 botulinum toxin substrate 2	RAC1;RAC3;RAC2	sp|P63000|RAC1_HUMAN Ras-related C3 botulinum toxin substrate 1 OS=Homo sapiens OX=9606 GN=RAC1 PE=1 SV=1;sp|P60763|RAC3_HUMAN Ras-related C3 botulinum toxin substrate 3 OS=Homo sapiens OX=9606 GN=RAC3 PE=1 SV=1;sp|P15153|RAC2_HUMAN Ras-related C3 botulinu	0	0	0	0	0	0	0	2;2;2	1;1;1	1;1;1	3	2	1	1	2	2	2	2	2	2	1	1	1	1	1	1	1	0	1	1	1	1	1	1	0	10.9	5.2	5.2	21.45	192	192;192;192	0.0093633	0.95998	By matching	By MS/MS
P15531	P15531	Nucleoside diphosphate kinase A	NME1	sp|P15531|NDKA_HUMAN Nucleoside diphosphate kinase A OS=Homo sapiens OX=9606 GN=NME1 PE=1 SV=1	17315000	23853000	22405000	25499000	22825000	24421000	21124000	5	5	2	1	5	5	2	3	4	5	5	5	5	5	3	4	5	5	5	5	5	0	1	2	2	2	2	2	40.1	40.1	15.8	17.149	152	152	0	27.174	By MS/MS	By MS/MS
P15735;Q16816	P15735	Phosphorylase b kinase gamma catalytic chain, liver/testis isoform	PHKG2	sp|P15735|PHKG2_HUMAN Phosphorylase b kinase gamma catalytic chain, liver/testis isoform OS=Homo sapiens OX=9606 GN=PHKG2 PE=1 SV=1	69821000	58263000	59998000	60983000	60648000	68267000	62424000	15;1	15;1	15;1	2	15	15	15	15	13	14	14	13	14	14	15	13	14	14	13	14	14	15	13	14	14	13	14	14	43.6	43.6	43.6	46.442	406	406;387	0	123.66	By MS/MS	By MS/MS
P15880	P15880	40S ribosomal protein S2	RPS2	sp|P15880|RS2_HUMAN 40S ribosomal protein S2 OS=Homo sapiens OX=9606 GN=RPS2 PE=1 SV=2	44036000	42270000	40963000	26243000	38135000	24129000	24129000	9	9	9	1	9	9	9	8	8	7	6	8	8	6	8	8	7	6	8	8	6	8	8	7	6	8	8	6	32.4	32.4	32.4	31.324	293	293	0	24.177	By MS/MS	By MS/MS
P15924	P15924	Desmoplakin	DSP	sp|P15924|DESP_HUMAN Desmoplakin OS=Homo sapiens OX=9606 GN=DSP PE=1 SV=3	23318000	32827000	43344000	40264000	39906000	60601000	47162000	53	53	53	1	53	53	53	39	37	44	40	46	48	41	39	37	44	40	46	48	41	39	37	44	40	46	48	41	23	23	23	331.77	2871	2871	0	216.41	By MS/MS	By MS/MS
P16083	P16083	Ribosyldihydronicotinamide dehydrogenase [quinone]	NQO2	sp|P16083|NQO2_HUMAN Ribosyldihydronicotinamide dehydrogenase [quinone] OS=Homo sapiens OX=9606 GN=NQO2 PE=1 SV=5	794560000	709680000	813200000	1020500000	786640000	972190000	1018600000	16	16	16	1	16	16	16	15	16	16	16	15	15	16	15	16	16	16	15	15	16	15	16	16	16	15	15	16	77.9	77.9	77.9	25.918	231	231	0	323.31	By MS/MS	By MS/MS
P16520	P16520	Guanine nucleotide-binding protein G(I)/G(S)/G(T) subunit beta-3	GNB3	sp|P16520|GBB3_HUMAN Guanine nucleotide-binding protein G(I)/G(S)/G(T) subunit beta-3 OS=Homo sapiens OX=9606 GN=GNB3 PE=1 SV=1	0	0	0	0	0	0	0	2	1	1	1	2	1	1	2	2	2	2	1	2	2	1	1	1	1	0	1	1	1	1	1	1	0	1	1	5	2.1	2.1	37.221	340	340	1	-2	By matching	By matching
P16591;P07332	P16591	Tyrosine-protein kinase Fer	FER	sp|P16591|FER_HUMAN Tyrosine-protein kinase Fer OS=Homo sapiens OX=9606 GN=FER PE=1 SV=2	113740000	129360000	151150000	170510000	132790000	148670000	181020000	41;2	41;2	41;2	2	41	41	41	38	34	37	38	39	37	35	38	34	37	38	39	37	35	38	34	37	38	39	37	35	56	56	56	94.637	822	822;822	0	309.68	By MS/MS	By MS/MS
P16615;O14983;Q93084	P16615	Sarcoplasmic/endoplasmic reticulum calcium ATPase 2	ATP2A2	sp|P16615|AT2A2_HUMAN Sarcoplasmic/endoplasmic reticulum calcium ATPase 2 OS=Homo sapiens OX=9606 GN=ATP2A2 PE=1 SV=1	85404000	95442000	78386000	81926000	75693000	81654000	84997000	36;12;7	36;12;7	36;12;7	3	36	36	36	31	36	32	33	32	31	32	31	36	32	33	32	31	32	31	36	32	33	32	31	32	43.2	43.2	43.2	114.76	1042	1042;1001;999	0	232.82	By MS/MS	By MS/MS
P16989	P16989	Y-box-binding protein 3	YBX3	sp|P16989|YBOX3_HUMAN Y-box-binding protein 3 OS=Homo sapiens OX=9606 GN=YBX3 PE=1 SV=4	0	0	0	0	0	0	0	3	2	2	1	3	2	2	1	1	3	3	3	1	2	0	0	2	2	2	0	1	0	0	2	2	2	0	1	12.1	9.1	9.1	40.089	372	372	0	18.522	By matching	By matching
P17066;P48741	P17066	Heat shock 70 kDa protein 6	HSPA6	sp|P17066|HSP76_HUMAN Heat shock 70 kDa protein 6 OS=Homo sapiens OX=9606 GN=HSPA6 PE=1 SV=2	343670000	1478200000	1202700000	1552600000	600200000	1078300000	1405900000	13;6	2;1	2;1	2	13	2	2	12	11	12	12	12	13	11	1	1	1	1	1	2	1	1	1	1	1	1	2	1	21.6	5.9	5.9	71.027	643	643;367	0	8.6377	By MS/MS	By MS/MS
P17252;P05129	P17252	Protein kinase C alpha type	PRKCA	sp|P17252|KPCA_HUMAN Protein kinase C alpha type OS=Homo sapiens OX=9606 GN=PRKCA PE=1 SV=4	20075000	15057000	13963000	14096000	14188000	19668000	14281000	12;1	12;1	8;1	2	12	12	8	10	10	10	11	11	11	10	10	10	10	11	11	11	10	6	6	7	7	7	7	6	25.4	25.4	18	76.749	672	672;697	0	81.257	By MS/MS	By MS/MS
P17612	P17612	cAMP-dependent protein kinase catalytic subunit alpha	PRKACA	sp|P17612|KAPCA_HUMAN cAMP-dependent protein kinase catalytic subunit alpha OS=Homo sapiens OX=9606 GN=PRKACA PE=1 SV=2	94813000	75009000	73312000	71239000	86607000	86215000	93556000	14	14	5	1	14	14	5	14	13	14	13	12	13	14	14	13	14	13	12	13	14	5	5	5	4	5	5	5	40.5	40.5	13.7	40.589	351	351	0	195.68	By MS/MS	By MS/MS
P17812;Q9NRF8	P17812	CTP synthase 1	CTPS1	sp|P17812|PYRG1_HUMAN CTP synthase 1 OS=Homo sapiens OX=9606 GN=CTPS1 PE=1 SV=2	22710000	23755000	19567000	18935000	23075000	19454000	19850000	17;1	17;1	17;1	2	17	17	17	16	15	17	16	16	15	15	16	15	17	16	16	15	15	16	15	17	16	16	15	15	38.7	38.7	38.7	66.69	591	591;586	0	123.38	By MS/MS	By MS/MS
P17844	P17844	Probable ATP-dependent RNA helicase DDX5	DDX5	sp|P17844|DDX5_HUMAN Probable ATP-dependent RNA helicase DDX5 OS=Homo sapiens OX=9606 GN=DDX5 PE=1 SV=1	78724000	96028000	82814000	79920000	96997000	74105000	64667000	30	30	22	1	30	30	22	26	28	27	29	27	29	28	26	28	27	29	27	29	28	19	20	19	21	19	21	20	55.2	55.2	41.4	69.147	614	614	0	172.26	By MS/MS	By MS/MS
P17858;Q01813	P17858;Q01813	ATP-dependent 6-phosphofructokinase, liver type;ATP-dependent 6-phosphofructokinase, platelet type	PFKL;PFKP	sp|P17858|PFKAL_HUMAN ATP-dependent 6-phosphofructokinase, liver type OS=Homo sapiens OX=9606 GN=PFKL PE=1 SV=6;sp|Q01813|PFKAP_HUMAN ATP-dependent 6-phosphofructokinase, platelet type OS=Homo sapiens OX=9606 GN=PFKP PE=1 SV=2	5347400	0	2474100	0	3730900	2068800	3059000	2;1	2;1	2;1	2	2	2	2	2	1	2	1	2	2	2	2	1	2	1	2	2	2	2	1	2	1	2	2	2	4.4	4.4	4.4	85.018	780	780;784	0	22.108	By MS/MS	By MS/MS
P17980	P17980	26S protease regulatory subunit 6A	PSMC3	sp|P17980|PRS6A_HUMAN 26S proteasome regulatory subunit 6A OS=Homo sapiens OX=9606 GN=PSMC3 PE=1 SV=3	11780000	9868400	8383600	9889800	11069000	11912000	11539000	10	10	10	1	10	10	10	7	8	8	8	9	8	8	7	8	8	8	9	8	8	7	8	8	8	9	8	8	31.9	31.9	31.9	49.203	439	439	0	58.805	By MS/MS	By MS/MS
P17987	P17987	T-complex protein 1 subunit alpha	TCP1	sp|P17987|TCPA_HUMAN T-complex protein 1 subunit alpha OS=Homo sapiens OX=9606 GN=TCP1 PE=1 SV=1	11142000	10931000	13113000	11631000	11968000	12461000	13261000	13	13	13	1	13	13	13	9	10	11	12	12	12	11	9	10	11	12	12	12	11	9	10	11	12	12	12	11	27.3	27.3	27.3	60.343	556	556	0	63.852	By MS/MS	By MS/MS
P18031	P18031	Tyrosine-protein phosphatase non-receptor type 1	PTPN1	sp|P18031|PTN1_HUMAN Tyrosine-protein phosphatase non-receptor type 1 OS=Homo sapiens OX=9606 GN=PTPN1 PE=1 SV=1	0	0	0	0	0	0	0	2	2	2	1	2	2	2	1	0	0	1	2	1	2	1	0	0	1	2	1	2	1	0	0	1	2	1	2	5.3	5.3	5.3	49.966	435	435	0.0034263	1.3528	By matching
P18074	P18074	TFIIH basal transcription factor complex helicase XPD subunit	ERCC2	sp|P18074|ERCC2_HUMAN General transcription and DNA repair factor IIH helicase subunit XPD OS=Homo sapiens OX=9606 GN=ERCC2 PE=1 SV=1	67945000	61409000	68991000	76771000	73696000	60203000	68823000	23	23	23	1	23	23	23	23	22	22	22	19	22	22	23	22	22	22	19	22	22	23	22	22	22	19	22	22	38.3	38.3	38.3	86.908	760	760	0	221.37	By MS/MS	By MS/MS
P18077	P18077	60S ribosomal protein L35a	RPL35A	sp|P18077|RL35A_HUMAN 60S ribosomal protein L35a OS=Homo sapiens OX=9606 GN=RPL35A PE=1 SV=2	87870000	183150000	202370000	175470000	96703000	89659000	81466000	6	6	6	1	6	6	6	6	6	6	6	6	6	6	6	6	6	6	6	6	6	6	6	6	6	6	6	6	44.5	44.5	44.5	12.538	110	110	0	15.614	By MS/MS	By MS/MS
P18085	P18085	ADP-ribosylation factor 4	ARF4	sp|P18085|ARF4_HUMAN ADP-ribosylation factor 4 OS=Homo sapiens OX=9606 GN=ARF4 PE=1 SV=3	0	4151900	0	6546800	7837600	6383000	6228800	4	4	3	1	4	4	3	1	3	4	2	4	3	3	1	3	4	2	4	3	3	1	2	3	1	3	2	2	24.4	24.4	18.3	20.511	180	180	0	10.811	By MS/MS	By MS/MS
P18124	P18124	60S ribosomal protein L7	RPL7	sp|P18124|RL7_HUMAN 60S ribosomal protein L7 OS=Homo sapiens OX=9606 GN=RPL7 PE=1 SV=1	43546000	80424000	89697000	66709000	53218000	35021000	35255000	12	12	12	1	12	12	12	11	10	12	12	11	10	9	11	10	12	12	11	10	9	11	10	12	12	11	10	9	48.4	48.4	48.4	29.225	248	248	0	37.231	By MS/MS	By MS/MS
P18206	P18206	Vinculin	VCL	sp|P18206|VINC_HUMAN Vinculin OS=Homo sapiens OX=9606 GN=VCL PE=1 SV=4	0	1829200	0	0	0	1764600	0	4	4	4	1	4	4	4	1	2	2	2	3	3	1	1	2	2	2	3	3	1	1	2	2	2	3	3	1	4.8	4.8	4.8	123.8	1134	1134	0	6.1839	By matching	By MS/MS
P18615	P18615	Negative elongation factor E	NELFE	sp|P18615|NELFE_HUMAN Negative elongation factor E OS=Homo sapiens OX=9606 GN=NELFE PE=1 SV=3	11006000	0	8928700	8568200	15736000	10087000	9960200	3	3	3	1	3	3	3	2	2	3	3	3	3	3	2	2	3	3	3	3	3	2	2	3	3	3	3	3	13.2	13.2	13.2	43.239	380	380	0	20.141	By MS/MS	By MS/MS
P18621	P18621	60S ribosomal protein L17	RPL17	sp|P18621|RL17_HUMAN 60S ribosomal protein L17 OS=Homo sapiens OX=9606 GN=RPL17 PE=1 SV=3	51389000	69168000	52478000	45552000	54137000	34934000	28479000	6	6	6	1	6	6	6	4	5	5	5	6	5	4	4	5	5	5	6	5	4	4	5	5	5	6	5	4	36.4	36.4	36.4	21.397	184	184	0	24.474	By MS/MS	By MS/MS
P18859	P18859	ATP synthase-coupling factor 6, mitochondrial	ATP5J	sp|P18859|ATP5J_HUMAN ATP synthase-coupling factor 6, mitochondrial OS=Homo sapiens OX=9606 GN=ATP5PF PE=1 SV=1	0	4108100	2493100	0	2242200	0	0	2	2	2	1	2	2	2	2	2	2	1	2	1	0	2	2	2	1	2	1	0	2	2	2	1	2	1	0	31.5	31.5	31.5	12.587	108	108	0	51.575	By MS/MS	By MS/MS
P19022	P19022	Cadherin-2	CDH2	sp|P19022|CADH2_HUMAN Cadherin-2 OS=Homo sapiens OX=9606 GN=CDH2 PE=1 SV=4	0	0	0	0	0	0	0	1	1	1	1	1	1	1	0	0	0	0	1	0	1	0	0	0	0	1	0	1	0	0	0	0	1	0	1	1.7	1.7	1.7	99.808	906	906	0.0062231	1.0998
P19338	P19338	Nucleolin	NCL	sp|P19338|NUCL_HUMAN Nucleolin OS=Homo sapiens OX=9606 GN=NCL PE=1 SV=3	11007000	17607000	20036000	17105000	14083000	12514000	10353000	10	10	10	1	10	10	10	7	10	9	8	9	8	8	7	10	9	8	9	8	8	7	10	9	8	9	8	8	15.6	15.6	15.6	76.613	710	710	0	34.321	By MS/MS	By MS/MS
P19388	P19388	DNA-directed RNA polymerases I, II, and III subunit RPABC1	POLR2E	sp|P19388|RPAB1_HUMAN DNA-directed RNA polymerases I, II, and III subunit RPABC1 OS=Homo sapiens OX=9606 GN=POLR2E PE=1 SV=4	0	0	0	0	0	0	0	2	2	2	1	2	2	2	0	0	1	1	1	1	1	0	0	1	1	1	1	1	0	0	1	1	1	1	1	14.8	14.8	14.8	24.551	210	210	0	17.818
P19525	P19525	Interferon-induced, double-stranded RNA-activated protein kinase	EIF2AK2	sp|P19525|E2AK2_HUMAN Interferon-induced, double-stranded RNA-activated protein kinase OS=Homo sapiens OX=9606 GN=EIF2AK2 PE=1 SV=2	42451000	38165000	39244000	34029000	38828000	41240000	37827000	16	16	16	1	16	16	16	16	16	16	14	16	15	15	16	16	16	14	16	15	15	16	16	16	14	16	15	15	43.9	43.9	43.9	62.094	551	551	0	115.23	By MS/MS	By MS/MS
P19623	P19623	Spermidine synthase	SRM	sp|P19623|SPEE_HUMAN Spermidine synthase OS=Homo sapiens OX=9606 GN=SRM PE=1 SV=1	40759000	33187000	33690000	24423000	34431000	39842000	31182000	13	13	13	1	13	13	13	13	12	12	13	13	12	13	13	12	12	13	13	12	13	13	12	12	13	13	12	13	67.9	67.9	67.9	33.824	302	302	0	229.82	By MS/MS	By MS/MS
P19784	P19784	Casein kinase II subunit alpha	CSNK2A2	sp|P19784|CSK22_HUMAN Casein kinase II subunit alpha OS=Homo sapiens OX=9606 GN=CSNK2A2 PE=1 SV=1	764720000	512920000	569850000	562590000	680080000	670360000	726730000	21	21	20	1	21	21	20	19	18	19	20	18	17	18	19	18	19	20	18	17	18	18	17	18	19	18	17	17	76.6	76.6	68	41.213	350	350	0	323.31	By MS/MS	By MS/MS
Q16720;P20020;P23634;Q01814	Q16720;P20020;P23634;Q01814	Plasma membrane calcium-transporting ATPase 3;Plasma membrane calcium-transporting ATPase 1;Plasma membrane calcium-transporting ATPase 4;Plasma membrane calcium-transporting ATPase 2	ATP2B3;ATP2B1;ATP2B4;ATP2B2	sp|Q16720|AT2B3_HUMAN Plasma membrane calcium-transporting ATPase 3 OS=Homo sapiens OX=9606 GN=ATP2B3 PE=1 SV=3;sp|P20020|AT2B1_HUMAN Plasma membrane calcium-transporting ATPase 1 OS=Homo sapiens OX=9606 GN=ATP2B1 PE=1 SV=4;sp|P23634|AT2B4_HUMAN Plasma mem	0	0	0	0	0	0	0	1;1;1;1	1;1;1;1	1;1;1;1	4	1	1	1	0	1	1	1	0	1	1	0	1	1	1	0	1	1	0	1	1	1	0	1	1	1.4	1.4	1.4	134.2	1220	1220;1220;1241;1243	0	7.9719		By MS/MS
P20248;P78396	P20248	Cyclin-A2	CCNA2	sp|P20248|CCNA2_HUMAN Cyclin-A2 OS=Homo sapiens OX=9606 GN=CCNA2 PE=1 SV=2	128980000	78017000	86464000	83645000	103420000	117200000	94804000	16;1	16;1	16;1	2	16	16	16	15	16	16	14	16	14	16	15	16	16	14	16	14	16	15	16	16	14	16	14	16	53.9	53.9	53.9	48.55	432	432;465	0	209.66	By MS/MS	By MS/MS
P20290	P20290	Transcription factor BTF3	BTF3	sp|P20290|BTF3_HUMAN Transcription factor BTF3 OS=Homo sapiens OX=9606 GN=BTF3 PE=1 SV=1	0	0	0	0	0	0	0	1	1	1	1	1	1	1	0	1	1	0	1	1	1	0	1	1	0	1	1	1	0	1	1	0	1	1	1	10.7	10.7	10.7	22.168	206	206	0.0029557	1.4672		By matching
Q9NRW1;P20340;Q14964	Q9NRW1;P20340;Q14964	Ras-related protein Rab-6B;Ras-related protein Rab-6A;Ras-related protein Rab-39A	RAB6B;RAB6A;RAB39A	sp|Q9NRW1|RAB6B_HUMAN Ras-related protein Rab-6B OS=Homo sapiens OX=9606 GN=RAB6B PE=1 SV=1;sp|P20340|RAB6A_HUMAN Ras-related protein Rab-6A OS=Homo sapiens OX=9606 GN=RAB6A PE=1 SV=3;sp|Q14964|RB39A_HUMAN Ras-related protein Rab-39A OS=Homo sapiens OX=960	0	0	0	0	0	0	0	1;1;1	1;1;1	1;1;1	3	1	1	1	1	1	0	1	1	1	1	1	1	0	1	1	1	1	1	1	0	1	1	1	1	5.3	5.3	5.3	23.461	208	208;208;217	0	8.9088	By MS/MS	By MS/MS
P20618	P20618	Proteasome subunit beta type-1	PSMB1	sp|P20618|PSB1_HUMAN Proteasome subunit beta type-1 OS=Homo sapiens OX=9606 GN=PSMB1 PE=1 SV=2	3747400	3927100	3637000	4516500	4832300	4742700	3253400	3	3	3	1	3	3	3	2	2	3	3	2	1	3	2	2	3	3	2	1	3	2	2	3	3	2	1	3	15.8	15.8	15.8	26.489	241	241	0	15.832	By MS/MS	By MS/MS
P20674	P20674	Cytochrome c oxidase subunit 5A, mitochondrial	COX5A	sp|P20674|COX5A_HUMAN Cytochrome c oxidase subunit 5A, mitochondrial OS=Homo sapiens OX=9606 GN=COX5A PE=1 SV=2	108870000	55528000	90822000	74320000	95699000	79918000	76015000	7	7	7	1	7	7	7	7	6	5	6	5	7	7	7	6	5	6	5	7	7	7	6	5	6	5	7	7	40.7	40.7	40.7	16.762	150	150	0	70.923	By MS/MS	By MS/MS
P20700	P20700	Lamin-B1	LMNB1	sp|P20700|LMNB1_HUMAN Lamin-B1 OS=Homo sapiens OX=9606 GN=LMNB1 PE=1 SV=2	27633000	31690000	32055000	34320000	28304000	31231000	29233000	23	23	20	1	23	23	20	16	18	21	20	16	20	18	16	18	21	20	16	20	18	15	16	18	17	14	17	16	46.2	46.2	43.3	66.408	586	586	0	159.94	By MS/MS	By MS/MS
P21127;Q9UQ88	P21127;Q9UQ88	Cyclin-dependent kinase 11B;Cyclin-dependent kinase 11A	CDK11B;CDK11A	sp|P21127|CD11B_HUMAN Cyclin-dependent kinase 11B OS=Homo sapiens OX=9606 GN=CDK11B PE=1 SV=4;sp|Q9UQ88|CD11A_HUMAN Cyclin-dependent kinase 11A OS=Homo sapiens OX=9606 GN=CDK11A PE=1 SV=4	17721000	18271000	16544000	27473000	23813000	15552000	16040000	7;6	7;6	7;6	2	7	7	7	6	7	6	4	6	5	6	6	7	6	4	6	5	6	6	7	6	4	6	5	6	10.6	10.6	10.6	92.619	795	795;783	0	12.065	By MS/MS	By MS/MS
P21333	P21333	Filamin-A	FLNA	sp|P21333|FLNA_HUMAN Filamin-A OS=Homo sapiens OX=9606 GN=FLNA PE=1 SV=4	4360900	2357400	1898900	2989400	2674400	2803000	3176100	8	8	8	1	8	8	8	5	4	4	4	6	6	5	5	4	4	4	6	6	5	5	4	4	4	6	6	5	5.3	5.3	5.3	280.74	2647	2647	0	10.99	By MS/MS	By MS/MS
P21359	P21359	Neurofibromin;Neurofibromin truncated	NF1	sp|P21359|NF1_HUMAN Neurofibromin OS=Homo sapiens OX=9606 GN=NF1 PE=1 SV=2	43245000	54816000	50434000	38994000	29135000	46871000	48188000	13	13	13	1	13	13	13	9	10	7	8	6	7	9	9	10	7	8	6	7	9	9	10	7	8	6	7	9	7.5	7.5	7.5	319.37	2839	2839	0	33.456	By MS/MS	By MS/MS
P21796	P21796	Voltage-dependent anion-selective channel protein 1	VDAC1	sp|P21796|VDAC1_HUMAN Voltage-dependent anion-selective channel protein 1 OS=Homo sapiens OX=9606 GN=VDAC1 PE=1 SV=2	266660000	218430000	191200000	173690000	233100000	271740000	256770000	16	16	16	1	16	16	16	16	16	15	16	15	15	15	16	16	15	16	15	15	15	16	16	15	16	15	15	15	71.7	71.7	71.7	30.772	283	283	0	210.77	By MS/MS	By MS/MS
P21802	P21802	Fibroblast growth factor receptor 2	FGFR2	sp|P21802|FGFR2_HUMAN Fibroblast growth factor receptor 2 OS=Homo sapiens OX=9606 GN=FGFR2 PE=1 SV=1	17105000	13991000	15767000	21630000	19937000	22620000	27582000	12	12	8	1	12	12	8	10	10	11	9	8	7	8	10	10	11	9	8	7	8	6	6	7	5	4	4	4	18.6	18.6	13.6	92.024	821	821	0	17.946	By MS/MS	By MS/MS
P22087	P22087	rRNA 2-O-methyltransferase fibrillarin	FBL	sp|P22087|FBRL_HUMAN rRNA 2-O-methyltransferase fibrillarin OS=Homo sapiens OX=9606 GN=FBL PE=1 SV=2	17429000	23538000	17634000	19086000	19275000	18091000	19315000	5	5	5	1	5	5	5	4	3	4	4	3	4	4	4	3	4	4	3	4	4	4	3	4	4	3	4	4	18.4	18.4	18.4	33.784	321	321	0	11.392	By MS/MS	By MS/MS
P22102	P22102	Trifunctional purine biosynthetic protein adenosine-3;Phosphoribosylamine--glycine ligase;Phosphoribosylformylglycinamidine cyclo-ligase;Phosphoribosylglycinamide formyltransferase	GART	sp|P22102|PUR2_HUMAN Trifunctional purine biosynthetic protein adenosine-3 OS=Homo sapiens OX=9606 GN=GART PE=1 SV=1	2763500	0	0	2519600	3656500	0	2729400	4	4	4	1	4	4	4	4	3	3	4	4	2	4	4	3	3	4	4	2	4	4	3	3	4	4	2	4	5.1	5.1	5.1	107.77	1010	1010	0	8.9101	By matching	By matching
P22234	P22234	Multifunctional protein ADE2;Phosphoribosylaminoimidazole-succinocarboxamide synthase;Phosphoribosylaminoimidazole carboxylase	PAICS	sp|P22234|PUR6_HUMAN Bifunctional phosphoribosylaminoimidazole carboxylase/phosphoribosylaminoimidazole succinocarboxamide synthetase OS=Homo sapiens OX=9606 GN=PAICS PE=1 SV=3	632030000	563500000	466610000	483500000	528240000	538790000	523770000	27	27	27	1	27	27	27	24	24	24	27	23	23	23	24	24	24	27	23	23	23	24	24	24	27	23	23	23	72.9	72.9	72.9	47.079	425	425	0	323.31	By MS/MS	By MS/MS
P22314	P22314	Ubiquitin-like modifier-activating enzyme 1	UBA1	sp|P22314|UBA1_HUMAN Ubiquitin-like modifier-activating enzyme 1 OS=Homo sapiens OX=9606 GN=UBA1 PE=1 SV=3	0	0	1526400	0	0	2433900	1100800	4	4	4	1	4	4	4	1	1	3	1	2	3	3	1	1	3	1	2	3	3	1	1	3	1	2	3	3	6.5	6.5	6.5	117.85	1058	1058	0	3.5983	By matching	By matching
P22392;O60361	P22392;O60361	Nucleoside diphosphate kinase B;Putative nucleoside diphosphate kinase	NME2;NME2P1	sp|P22392|NDKB_HUMAN Nucleoside diphosphate kinase B OS=Homo sapiens OX=9606 GN=NME2 PE=1 SV=1;sp|O60361|NDK8_HUMAN Putative nucleoside diphosphate kinase OS=Homo sapiens OX=9606 GN=NME2P1 PE=5 SV=1	1662500	0	0	0	0	6104400	0	5;3	2;2	2;2	2	5	2	2	5	4	4	3	4	5	4	2	1	1	0	1	2	1	2	1	1	0	1	2	1	43.4	19.1	19.1	17.298	152	152;137	0.0062141	1.0847	By matching	By matching
P22531;Q96RM1;P35326;P35325;P22532	P22531;Q96RM1;P35326;P35325;P22532	Small proline-rich protein 2E;Small proline-rich protein 2F;Small proline-rich protein 2A;Small proline-rich protein 2B;Small proline-rich protein 2D	SPRR2E;SPRR2F;SPRR2A;SPRR2B;SPRR2D	sp|P22531|SPR2E_HUMAN Small proline-rich protein 2E OS=Homo sapiens OX=9606 GN=SPRR2E PE=2 SV=2;sp|Q96RM1|SPR2F_HUMAN Small proline-rich protein 2F OS=Homo sapiens OX=9606 GN=SPRR2F PE=3 SV=1;sp|P35326|SPR2A_HUMAN Small proline-rich protein 2A OS=Homo sapi	2162000	4165700	6574100	3975400	2622700	14860000	5107900	3;2;2;2;2	3;2;2;2;2	1;1;0;0;0	5	3	3	1	2	3	3	2	3	3	3	2	3	3	2	3	3	3	1	1	1	1	1	1	1	61.1	61.1	18.1	7.8553	72	72;72;72;72;72	0	4.1476	By matching	By MS/MS
P22607	P22607	Fibroblast growth factor receptor 3	FGFR3	sp|P22607|FGFR3_HUMAN Fibroblast growth factor receptor 3 OS=Homo sapiens OX=9606 GN=FGFR3 PE=1 SV=1	0	0	0	0	0	0	0	6	1	1	1	6	1	1	5	6	6	6	5	4	5	1	1	1	1	1	0	1	1	1	1	1	1	0	1	7.8	1.2	1.2	87.709	806	806	1	-2	By matching	By MS/MS
P22612	P22612	cAMP-dependent protein kinase catalytic subunit gamma	PRKACG	sp|P22612|KAPCG_HUMAN cAMP-dependent protein kinase catalytic subunit gamma OS=Homo sapiens OX=9606 GN=PRKACG PE=1 SV=3	0	0	0	0	0	0	0	4	1	1	1	4	1	1	4	2	4	3	3	3	4	1	0	1	0	1	1	1	1	0	1	0	1	1	1	14.8	6.8	6.8	40.434	351	351	0.00050761	1.7922	By MS/MS	By matching
P22626	P22626	Heterogeneous nuclear ribonucleoproteins A2/B1	HNRNPA2B1	sp|P22626|ROA2_HUMAN Heterogeneous nuclear ribonucleoproteins A2/B1 OS=Homo sapiens OX=9606 GN=HNRNPA2B1 PE=1 SV=2	5204900	4637300	10140000	7202900	9506900	7481500	5720900	7	7	7	1	7	7	7	4	5	6	6	6	6	3	4	5	6	6	6	6	3	4	5	6	6	6	6	3	21.5	21.5	21.5	37.429	353	353	0	15.848	By MS/MS	By matching
P22694	P22694	cAMP-dependent protein kinase catalytic subunit beta	PRKACB	sp|P22694|KAPCB_HUMAN cAMP-dependent protein kinase catalytic subunit beta OS=Homo sapiens OX=9606 GN=PRKACB PE=1 SV=2	19559000	16911000	11485000	13930000	12804000	16640000	24605000	12	3	3	1	12	3	3	12	11	12	12	10	11	12	3	3	3	3	3	3	3	3	3	3	3	3	3	3	37.3	10.5	10.5	40.622	351	351	0	41.934	By MS/MS	By MS/MS
P22695	P22695	Cytochrome b-c1 complex subunit 2, mitochondrial	UQCRC2	sp|P22695|QCR2_HUMAN Cytochrome b-c1 complex subunit 2, mitochondrial OS=Homo sapiens OX=9606 GN=UQCRC2 PE=1 SV=3	10758000	7288400	9329600	6686700	10626000	9582400	10903000	9	9	9	1	9	9	9	6	5	7	8	8	8	9	6	5	7	8	8	8	9	6	5	7	8	8	8	9	31.1	31.1	31.1	48.442	453	453	0	61.981	By MS/MS	By MS/MS
P22735	P22735	Protein-glutamine gamma-glutamyltransferase K	TGM1	sp|P22735|TGM1_HUMAN Protein-glutamine gamma-glutamyltransferase K OS=Homo sapiens OX=9606 GN=TGM1 PE=1 SV=4	0	0	0	0	0	0	0	1	1	1	1	1	1	1	0	0	1	0	1	0	1	0	0	1	0	1	0	1	0	0	1	0	1	0	1	1.6	1.6	1.6	89.786	817	817	0.0085147	1.0107
P22830	P22830	Ferrochelatase, mitochondrial	FECH	sp|P22830|HEMH_HUMAN Ferrochelatase, mitochondrial OS=Homo sapiens OX=9606 GN=FECH PE=1 SV=2	0	0	0	0	0	0	0	2	2	2	1	2	2	2	1	1	2	0	2	2	1	1	1	2	0	2	2	1	1	1	2	0	2	2	1	7.1	7.1	7.1	47.862	423	423	0	15.858	By MS/MS	By MS/MS
P23246	P23246	Splicing factor, proline- and glutamine-rich	SFPQ	sp|P23246|SFPQ_HUMAN Splicing factor, proline- and glutamine-rich OS=Homo sapiens OX=9606 GN=SFPQ PE=1 SV=2	12068000	14891000	13888000	23883000	13052000	18215000	12680000	10	9	9	1	10	9	9	10	10	8	9	9	8	8	9	9	7	8	8	7	7	9	9	7	8	8	7	7	20.1	19	19	76.149	707	707	0	89.8	By MS/MS	By MS/MS
Q9NRH3;P23258	Q9NRH3;P23258	Tubulin gamma-2 chain;Tubulin gamma-1 chain	TUBG2;TUBG1	sp|Q9NRH3|TBG2_HUMAN Tubulin gamma-2 chain OS=Homo sapiens OX=9606 GN=TUBG2 PE=2 SV=1;sp|P23258|TBG1_HUMAN Tubulin gamma-1 chain OS=Homo sapiens OX=9606 GN=TUBG1 PE=1 SV=2	3410700	4622400	3371000	3748900	4880200	3759300	4322000	4;4	4;4	4;4	2	4	4	4	4	3	4	3	4	3	3	4	3	4	3	4	3	3	4	3	4	3	4	3	3	15.7	15.7	15.7	51.091	451	451;451	0	15.511	By matching	By MS/MS
P23396	P23396	40S ribosomal protein S3	RPS3	sp|P23396|RS3_HUMAN 40S ribosomal protein S3 OS=Homo sapiens OX=9606 GN=RPS3 PE=1 SV=2	24041000	24966000	19818000	19466000	22711000	19017000	17225000	12	12	12	1	12	12	12	10	10	10	10	10	10	9	10	10	10	10	10	10	9	10	10	10	10	10	10	9	60.1	60.1	60.1	26.688	243	243	0	24.022	By MS/MS	By MS/MS
P23443;Q9UBS0	P23443	Ribosomal protein S6 kinase beta-1	RPS6KB1	sp|P23443|KS6B1_HUMAN Ribosomal protein S6 kinase beta-1 OS=Homo sapiens OX=9606 GN=RPS6KB1 PE=1 SV=2	18607000	18340000	19298000	20660000	20811000	16575000	20374000	7;1	7;1	7;1	2	7	7	7	5	4	5	5	5	6	6	5	4	5	5	5	6	6	5	4	5	5	5	6	6	14.7	14.7	14.7	59.139	525	525;482	0	10.343	By MS/MS	By MS/MS
P23458;O60674	P23458	Tyrosine-protein kinase JAK1	JAK1	sp|P23458|JAK1_HUMAN Tyrosine-protein kinase JAK1 OS=Homo sapiens OX=9606 GN=JAK1 PE=1 SV=2	47498000	60185000	68325000	75804000	54599000	61650000	77369000	46;1	46;1	46;1	2	46	46	46	44	43	44	43	43	44	43	44	43	44	43	43	44	43	44	43	44	43	43	44	43	49	49	49	133.28	1154	1154;1132	0	298.24	By MS/MS	By MS/MS
P23490	P23490	Loricrin	LOR	sp|P23490|LORI_HUMAN Loricrin OS=Homo sapiens OX=9606 GN=LORICRIN PE=1 SV=2	0	3731500	5266200	3743800	0	6245900	4580300	2	2	2	1	2	2	2	1	2	2	2	1	2	2	1	2	2	2	1	2	2	1	2	2	2	1	2	2	6.4	6.4	6.4	25.76	312	312	0	3.2916	By matching	By matching
P23526	P23526	Adenosylhomocysteinase	AHCY	sp|P23526|SAHH_HUMAN Adenosylhomocysteinase OS=Homo sapiens OX=9606 GN=AHCY PE=1 SV=4	141840000	168930000	143480000	142320000	151530000	134860000	151280000	17	17	17	1	17	17	17	17	17	17	16	17	16	16	17	17	17	16	17	16	16	17	17	17	16	17	16	16	41.7	41.7	41.7	47.716	432	432	0	170.92	By MS/MS	By MS/MS
P23528;Q9Y281	P23528;Q9Y281	Cofilin-1;Cofilin-2	CFL1;CFL2	sp|P23528|COF1_HUMAN Cofilin-1 OS=Homo sapiens OX=9606 GN=CFL1 PE=1 SV=3;sp|Q9Y281|COF2_HUMAN Cofilin-2 OS=Homo sapiens OX=9606 GN=CFL2 PE=1 SV=1	0	6647400	7129900	8148800	7936800	8239500	7065500	2;1	2;1	2;1	2	2	2	2	1	2	2	2	2	2	2	1	2	2	2	2	2	2	1	2	2	2	2	2	2	13.9	13.9	13.9	18.502	166	166;166	0	6.1252	By MS/MS	By MS/MS
P23588	P23588	Eukaryotic translation initiation factor 4B	EIF4B	sp|P23588|IF4B_HUMAN Eukaryotic translation initiation factor 4B OS=Homo sapiens OX=9606 GN=EIF4B PE=1 SV=2	0	0	0	0	0	0	0	1	1	1	1	1	1	1	0	0	0	1	1	1	1	0	0	0	1	1	1	1	0	0	0	1	1	1	1	2.1	2.1	2.1	69.15	611	611	0	2.1557
P33947;P24390	P33947;P24390	ER lumen protein-retaining receptor 2;ER lumen protein-retaining receptor 1	KDELR2;KDELR1	sp|P33947|ERD22_HUMAN ER lumen protein-retaining receptor 2 OS=Homo sapiens OX=9606 GN=KDELR2 PE=1 SV=1;sp|P24390|ERD21_HUMAN ER lumen protein-retaining receptor 1 OS=Homo sapiens OX=9606 GN=KDELR1 PE=1 SV=1	4244600	5775600	6750300	5036500	4325400	5557700	8042400	1;1	1;1	1;1	2	1	1	1	1	1	1	1	1	1	1	1	1	1	1	1	1	1	1	1	1	1	1	1	1	5.2	5.2	5.2	24.422	212	212;212	0	3.1105	By MS/MS	By MS/MS
P24534	P24534	Elongation factor 1-beta	EEF1B2	sp|P24534|EF1B_HUMAN Elongation factor 1-beta OS=Homo sapiens OX=9606 GN=EEF1B2 PE=1 SV=3	0	0	0	11460000	0	22757000	0	3	3	3	1	3	3	3	1	1	1	2	2	3	2	1	1	1	2	2	3	2	1	1	1	2	2	3	2	22.7	22.7	22.7	24.763	225	225	0	52.596	By MS/MS	By MS/MS
P24539	P24539	ATP synthase F(0) complex subunit B1, mitochondrial	ATP5F1	sp|P24539|AT5F1_HUMAN ATP synthase F(0) complex subunit B1, mitochondrial OS=Homo sapiens OX=9606 GN=ATP5PB PE=1 SV=2	7106700	14806000	34461000	16738000	21869000	25524000	24184000	6	6	6	1	6	6	6	5	5	5	6	6	5	5	5	5	5	6	6	5	5	5	5	5	6	6	5	5	27	27	27	28.908	256	256	0	9.0107	By MS/MS	By MS/MS
P24863	P24863	Cyclin-C	CCNC	sp|P24863|CCNC_HUMAN Cyclin-C OS=Homo sapiens OX=9606 GN=CCNC PE=1 SV=2	27608000	24839000	24979000	26192000	28628000	29119000	33981000	9	9	9	1	9	9	9	7	6	7	8	9	8	8	7	6	7	8	9	8	8	7	6	7	8	9	8	8	42.4	42.4	42.4	33.242	283	283	0	25.671	By MS/MS	By MS/MS
P24864	P24864	G1/S-specific cyclin-E1	CCNE1	sp|P24864|CCNE1_HUMAN G1/S-specific cyclin-E1 OS=Homo sapiens OX=9606 GN=CCNE1 PE=1 SV=2	14709000	11837000	14432000	12419000	12843000	13712000	14287000	10	10	9	1	10	10	9	6	7	8	8	9	9	8	6	7	8	8	9	9	8	6	7	8	8	9	8	8	34.4	34.4	31.5	47.077	410	410	0	69.3	By MS/MS	By MS/MS
P24928	P24928	DNA-directed RNA polymerase II subunit RPB1	POLR2A	sp|P24928|RPB1_HUMAN DNA-directed RNA polymerase II subunit RPB1 OS=Homo sapiens OX=9606 GN=POLR2A PE=1 SV=2	0	0	0	0	0	0	0	2	2	2	1	2	2	2	1	1	1	2	1	2	1	1	1	1	2	1	2	1	1	1	1	2	1	2	1	2.1	2.1	2.1	217.17	1970	1970	0.006229	1.1097	By matching	By MS/MS
P24941	P24941	Cyclin-dependent kinase 2	CDK2	sp|P24941|CDK2_HUMAN Cyclin-dependent kinase 2 OS=Homo sapiens OX=9606 GN=CDK2 PE=1 SV=2	1186100000	871940000	939660000	1069000000	1124800000	1145700000	1197000000	23	21	19	1	23	21	19	21	20	21	20	21	20	21	19	18	19	18	19	18	19	17	16	17	16	17	16	17	78.9	72.5	63.8	33.929	298	298	0	229.7	By MS/MS	By MS/MS
P25205	P25205	DNA replication licensing factor MCM3	MCM3	sp|P25205|MCM3_HUMAN DNA replication licensing factor MCM3 OS=Homo sapiens OX=9606 GN=MCM3 PE=1 SV=3	2815100	4361900	5008500	7429900	4499600	3387000	4794300	8	8	8	1	8	8	8	8	6	8	7	8	6	7	8	6	8	7	8	6	7	8	6	8	7	8	6	7	10.9	10.9	10.9	90.98	808	808	0	21.043	By MS/MS	By MS/MS
P25311	P25311	Zinc-alpha-2-glycoprotein	AZGP1	sp|P25311|ZA2G_HUMAN Zinc-alpha-2-glycoprotein OS=Homo sapiens OX=9606 GN=AZGP1 PE=1 SV=2	9242300	9858600	10635000	12392000	7553800	22191000	18409000	8	8	8	1	8	8	8	5	7	6	7	5	8	8	5	7	6	7	5	8	8	5	7	6	7	5	8	8	36.2	36.2	36.2	34.258	298	298	0	38.103	By MS/MS	By MS/MS
P25398	P25398	40S ribosomal protein S12	RPS12	sp|P25398|RS12_HUMAN 40S ribosomal protein S12 OS=Homo sapiens OX=9606 GN=RPS12 PE=1 SV=3	26297000	40859000	44178000	30469000	36333000	48717000	25510000	7	7	7	1	7	7	7	6	6	6	6	7	6	6	6	6	6	6	7	6	6	6	6	6	6	7	6	6	64.4	64.4	64.4	14.515	132	132	0	98.206	By MS/MS	By MS/MS
P25440	P25440	Bromodomain-containing protein 2	BRD2	sp|P25440|BRD2_HUMAN Bromodomain-containing protein 2 OS=Homo sapiens OX=9606 GN=BRD2 PE=1 SV=2	106040000	93083000	91561000	81996000	90822000	68927000	82801000	18	16	15	1	18	16	15	15	17	18	16	16	17	15	14	15	16	14	14	15	13	13	14	15	13	13	14	12	33.8	31.7	30.7	88.06	801	801	0	187.91	By MS/MS	By MS/MS
P25705	P25705	ATP synthase subunit alpha, mitochondrial	ATP5A1	sp|P25705|ATPA_HUMAN ATP synthase subunit alpha, mitochondrial OS=Homo sapiens OX=9606 GN=ATP5F1A PE=1 SV=1	70183000	64731000	61716000	63005000	62861000	61192000	55054000	17	17	17	1	17	17	17	14	15	17	15	16	16	16	14	15	17	15	16	16	16	14	15	17	15	16	16	16	38.5	38.5	38.5	59.75	553	553	0	129.29	By MS/MS	By MS/MS
P25786	P25786	Proteasome subunit alpha type-1	PSMA1	sp|P25786|PSA1_HUMAN Proteasome subunit alpha type-1 OS=Homo sapiens OX=9606 GN=PSMA1 PE=1 SV=1	0	0	11711000	11245000	12367000	12932000	14224000	3	3	3	1	3	3	3	1	1	2	3	2	3	2	1	1	2	3	2	3	2	1	1	2	3	2	3	2	15.2	15.2	15.2	29.555	263	263	0	13.272	By matching	By MS/MS
P25788	P25788	Proteasome subunit alpha type-3	PSMA3	sp|P25788|PSA3_HUMAN Proteasome subunit alpha type-3 OS=Homo sapiens OX=9606 GN=PSMA3 PE=1 SV=2	0	0	0	0	0	0	0	1	1	1	1	1	1	1	0	0	1	0	0	0	0	0	0	1	0	0	0	0	0	0	1	0	0	0	0	7.5	7.5	7.5	28.433	255	255	0	12.786
P25789	P25789	Proteasome subunit alpha type-4	PSMA4	sp|P25789|PSA4_HUMAN Proteasome subunit alpha type-4 OS=Homo sapiens OX=9606 GN=PSMA4 PE=1 SV=1	0	9397400	5994000	4826300	7247100	6420200	6345400	4	4	4	1	4	4	4	1	2	2	3	4	3	4	1	2	2	3	4	3	4	1	2	2	3	4	3	4	26.8	26.8	26.8	29.483	261	261	0	8.6544	By matching	By MS/MS
P26196	P26196	Probable ATP-dependent RNA helicase DDX6	DDX6	sp|P26196|DDX6_HUMAN Probable ATP-dependent RNA helicase DDX6 OS=Homo sapiens OX=9606 GN=DDX6 PE=1 SV=2	4254600	5247200	4768000	3646900	0	3764600	3180600	3	3	3	1	3	3	3	3	3	2	3	1	3	2	3	3	2	3	1	3	2	3	3	2	3	1	3	2	9.3	9.3	9.3	54.416	483	483	0	10.803	By MS/MS	By MS/MS
P26368	P26368	Splicing factor U2AF 65 kDa subunit	U2AF2	sp|P26368|U2AF2_HUMAN Splicing factor U2AF 65 kDa subunit OS=Homo sapiens OX=9606 GN=U2AF2 PE=1 SV=4	18643000	9872300	9941900	18267000	16057000	18055000	15649000	12	12	12	1	12	12	12	11	9	10	10	11	11	9	11	9	10	10	11	11	9	11	9	10	10	11	11	9	40.2	40.2	40.2	53.5	475	475	0	82.295	By MS/MS	By MS/MS
P26373	P26373	60S ribosomal protein L13	RPL13	sp|P26373|RL13_HUMAN 60S ribosomal protein L13 OS=Homo sapiens OX=9606 GN=RPL13 PE=1 SV=4	35542000	68692000	61878000	57009000	61391000	44927000	28625000	8	8	8	1	8	8	8	8	6	7	7	7	6	5	8	6	7	7	7	6	5	8	6	7	7	7	6	5	37	37	37	24.261	211	211	0	38.732	By MS/MS	By MS/MS
P26583	P26583	High mobility group protein B2	HMGB2	sp|P26583|HMGB2_HUMAN High mobility group protein B2 OS=Homo sapiens OX=9606 GN=HMGB2 PE=1 SV=2	39303000	62945000	142930000	180740000	100920000	87775000	127640000	2	2	2	1	2	2	2	2	2	2	2	2	2	2	2	2	2	2	2	2	2	2	2	2	2	2	2	2	11.5	11.5	11.5	24.033	209	209	0	5.7528	By MS/MS	By MS/MS
P26599;O95758	P26599	Polypyrimidine tract-binding protein 1	PTBP1	sp|P26599|PTBP1_HUMAN Polypyrimidine tract-binding protein 1 OS=Homo sapiens OX=9606 GN=PTBP1 PE=1 SV=2	5229000	0	3440300	0	5631800	3593900	0	3;1	3;1	3;1	2	3	3	3	2	1	3	1	3	2	0	2	1	3	1	3	2	0	2	1	3	1	3	2	0	9.2	9.2	9.2	59.632	557	557;552	0	9.0248	By MS/MS	By matching
P26640	P26640	Valine--tRNA ligase	VARS	sp|P26640|SYVC_HUMAN Valine--tRNA ligase OS=Homo sapiens OX=9606 GN=VARS1 PE=1 SV=4	0	0	0	0	0	0	0	4	4	4	1	4	4	4	2	2	1	2	1	3	2	2	2	1	2	1	3	2	2	2	1	2	1	3	2	5	5	5	140.47	1264	1264	0	6.8897	By MS/MS	By MS/MS
P26641	P26641	Elongation factor 1-gamma	EEF1G	sp|P26641|EF1G_HUMAN Elongation factor 1-gamma OS=Homo sapiens OX=9606 GN=EEF1G PE=1 SV=3	30984000	23619000	25548000	25464000	23892000	27947000	23484000	12	12	12	1	12	12	12	10	10	12	9	12	12	9	10	10	12	9	12	12	9	10	10	12	9	12	12	9	32.7	32.7	32.7	50.118	437	437	0	55.061	By MS/MS	By MS/MS
P27105	P27105	Erythrocyte band 7 integral membrane protein	STOM	sp|P27105|STOM_HUMAN Stomatin OS=Homo sapiens OX=9606 GN=STOM PE=1 SV=3	0	0	0	0	0	0	0	2	2	2	1	2	2	2	1	0	1	0	1	1	1	1	0	1	0	1	1	1	1	0	1	0	1	1	1	9	9	9	31.73	288	288	0	6.2691	By MS/MS
P27348	P27348	14-3-3 protein theta	YWHAQ	sp|P27348|1433T_HUMAN 14-3-3 protein theta OS=Homo sapiens OX=9606 GN=YWHAQ PE=1 SV=1	51519000	61571000	64324000	57898000	56592000	63798000	59522000	15	12	11	1	15	12	11	13	15	15	15	14	13	14	10	12	12	12	11	10	11	9	11	11	11	10	9	10	65.7	55.5	51.8	27.764	245	245	0	209.94	By MS/MS	By MS/MS
P27361	P27361	Mitogen-activated protein kinase 3	MAPK3	sp|P27361|MK03_HUMAN Mitogen-activated protein kinase 3 OS=Homo sapiens OX=9606 GN=MAPK3 PE=1 SV=4	737730000	703760000	676270000	863870000	614490000	670310000	665940000	26	19	19	1	26	19	19	25	25	24	25	22	25	23	18	18	18	18	16	18	16	18	18	18	18	16	18	16	78.9	64.1	64.1	43.135	379	379	0	258.87	By MS/MS	By MS/MS
P27448	P27448	MAP/microtubule affinity-regulating kinase 3	MARK3	sp|P27448|MARK3_HUMAN MAP/microtubule affinity-regulating kinase 3 OS=Homo sapiens OX=9606 GN=MARK3 PE=1 SV=5	36074000	36661000	38873000	37991000	28862000	34382000	34663000	25	13	13	1	25	13	13	21	21	22	22	23	23	21	13	13	13	12	13	13	13	13	13	13	12	13	13	13	43.3	27	27	84.428	753	753	0	234.37	By MS/MS	By MS/MS
P27544	P27544	Ceramide synthase 1	CERS1	sp|P27544|CERS1_HUMAN Ceramide synthase 1 OS=Homo sapiens OX=9606 GN=CERS1 PE=1 SV=1	3121200	3367400	0	0	0	0	4177700	2	2	2	1	2	2	2	2	2	2	2	2	2	2	2	2	2	2	2	2	2	2	2	2	2	2	2	2	10	10	10	39.536	350	350	0	4.309	By MS/MS	By MS/MS
P27635;Q96L21	P27635	60S ribosomal protein L10	RPL10	sp|P27635|RL10_HUMAN 60S ribosomal protein L10 OS=Homo sapiens OX=9606 GN=RPL10 PE=1 SV=5	51358000	49440000	39896000	42512000	44189000	35063000	30763000	7;3	7;3	7;3	2	7	7	7	5	5	6	5	5	5	5	5	5	6	5	5	5	5	5	5	6	5	5	5	5	41.6	41.6	41.6	24.577	214	214;214	0	17.444	By MS/MS	By MS/MS
P27707	P27707	Deoxycytidine kinase	DCK	sp|P27707|DCK_HUMAN Deoxycytidine kinase OS=Homo sapiens OX=9606 GN=DCK PE=1 SV=1	474100000	353160000	377430000	424330000	406790000	504830000	465360000	15	15	15	1	15	15	15	15	13	15	15	15	14	14	15	13	15	15	15	14	14	15	13	15	15	15	14	14	55	55	55	30.518	260	260	0	230.98	By MS/MS	By MS/MS
P27708;P31327	P27708	CAD protein;Glutamine-dependent carbamoyl-phosphate synthase;Aspartate carbamoyltransferase;Dihydroorotase	CAD	sp|P27708|PYR1_HUMAN CAD protein OS=Homo sapiens OX=9606 GN=CAD PE=1 SV=3	46094000	44537000	41320000	43006000	50422000	34972000	39040000	71;2	71;2	71;2	2	71	71	71	56	65	61	59	65	56	54	56	65	61	59	65	56	54	56	65	61	59	65	56	54	41.5	41.5	41.5	242.98	2225	2225;1500	0	323.31	By MS/MS	By MS/MS
P27797	P27797	Calreticulin	CALR	sp|P27797|CALR_HUMAN Calreticulin OS=Homo sapiens OX=9606 GN=CALR PE=1 SV=1	0	3658900	5963000	3661900	5631300	4677300	0	3	3	3	1	3	3	3	1	3	3	2	2	3	1	1	3	3	2	2	3	1	1	3	3	2	2	3	1	11.8	11.8	11.8	48.141	417	417	0	22.88	By matching	By MS/MS
P27816	P27816	Microtubule-associated protein 4	MAP4	sp|P27816|MAP4_HUMAN Microtubule-associated protein 4 OS=Homo sapiens OX=9606 GN=MAP4 PE=1 SV=3	0	0	0	0	0	0	0	2	2	2	1	2	2	2	1	2	1	1	0	2	1	1	2	1	1	0	2	1	1	2	1	1	0	2	1	3	3	3	121	1152	1152	0	2.9029	By matching	By MS/MS
P27824	P27824	Calnexin	CANX	sp|P27824|CALX_HUMAN Calnexin OS=Homo sapiens OX=9606 GN=CANX PE=1 SV=2	7948200	5727800	7207600	6595600	7972100	7217000	8107100	6	6	6	1	6	6	6	4	3	4	5	4	4	4	4	3	4	5	4	4	4	4	3	4	5	4	4	4	12.2	12.2	12.2	67.567	592	592	0	14.942	By MS/MS	By MS/MS
P28066	P28066	Proteasome subunit alpha type-5	PSMA5	sp|P28066|PSA5_HUMAN Proteasome subunit alpha type-5 OS=Homo sapiens OX=9606 GN=PSMA5 PE=1 SV=3	0	0	0	0	0	0	0	1	1	1	1	1	1	1	1	1	1	1	1	0	0	1	1	1	1	1	0	0	1	1	1	1	1	0	0	7.9	7.9	7.9	26.411	241	241	0	13.082	By MS/MS	By matching
P28070	P28070	Proteasome subunit beta type-4	PSMB4	sp|P28070|PSB4_HUMAN Proteasome subunit beta type-4 OS=Homo sapiens OX=9606 GN=PSMB4 PE=1 SV=4	11920000	10095000	8618400	6561200	11059000	9350300	9450900	5	5	5	1	5	5	5	4	5	4	4	4	4	3	4	5	4	4	4	4	3	4	5	4	4	4	4	3	26.9	26.9	26.9	29.204	264	264	0	25.76	By MS/MS	By MS/MS
P28072	P28072	Proteasome subunit beta type-6	PSMB6	sp|P28072|PSB6_HUMAN Proteasome subunit beta type-6 OS=Homo sapiens OX=9606 GN=PSMB6 PE=1 SV=4	0	0	0	0	0	0	0	2	2	2	1	2	2	2	1	1	1	1	2	1	1	1	1	1	1	2	1	1	1	1	1	1	2	1	1	8.8	8.8	8.8	25.357	239	239	0	4.0553	By MS/MS	By MS/MS
P28074	P28074	Proteasome subunit beta type-5	PSMB5	sp|P28074|PSB5_HUMAN Proteasome subunit beta type-5 OS=Homo sapiens OX=9606 GN=PSMB5 PE=1 SV=3	3106300	4369600	5345800	4218100	3692100	3970300	3951000	4	4	4	1	4	4	4	4	4	3	3	3	2	3	4	4	3	3	3	2	3	4	4	3	3	3	2	3	18.3	18.3	18.3	28.48	263	263	0	8.3553	By MS/MS	By MS/MS
P28288	P28288	ATP-binding cassette sub-family D member 3	ABCD3	sp|P28288|ABCD3_HUMAN ATP-binding cassette sub-family D member 3 OS=Homo sapiens OX=9606 GN=ABCD3 PE=1 SV=1	11630000	4017300	4859300	4455300	6962600	0	5464100	6	6	6	1	6	6	6	4	4	5	6	4	3	3	4	4	5	6	4	3	3	4	4	5	6	4	3	3	12.9	12.9	12.9	75.475	659	659	0	32.179	By MS/MS	By MS/MS
P28331	P28331	NADH-ubiquinone oxidoreductase 75 kDa subunit, mitochondrial	NDUFS1	sp|P28331|NDUS1_HUMAN NADH-ubiquinone oxidoreductase 75 kDa subunit, mitochondrial OS=Homo sapiens OX=9606 GN=NDUFS1 PE=1 SV=3	5082300	0	3920300	2373100	2726400	4475300	4327300	5	5	5	1	5	5	5	3	3	5	3	4	4	5	3	3	5	3	4	4	5	3	3	5	3	4	4	5	12	12	12	79.467	727	727	0	8.9031	By MS/MS	By matching
P28482	P28482	Mitogen-activated protein kinase 1	MAPK1	sp|P28482|MK01_HUMAN Mitogen-activated protein kinase 1 OS=Homo sapiens OX=9606 GN=MAPK1 PE=1 SV=3	2086100000	1879900000	1931800000	2040000000	1940500000	2012900000	2163400000	30	30	23	1	30	30	23	29	28	29	28	28	29	27	29	28	29	28	28	29	27	22	21	23	21	22	22	20	86.4	86.4	70.8	41.389	360	360	0	323.31	By MS/MS	By MS/MS
P28715	P28715	DNA repair protein complementing XP-G cells	ERCC5	sp|P28715|ERCC5_HUMAN DNA excision repair protein ERCC-5 OS=Homo sapiens OX=9606 GN=ERCC5 PE=1 SV=3	0	0	0	0	0	0	0	1	1	1	1	1	1	1	0	0	0	1	0	0	0	0	0	0	1	0	0	0	0	0	0	1	0	0	0	1.5	1.5	1.5	133.11	1186	1186	0.0084666	0.97836
P29317	P29317	Ephrin type-A receptor 2	EPHA2	sp|P29317|EPHA2_HUMAN Ephrin type-A receptor 2 OS=Homo sapiens OX=9606 GN=EPHA2 PE=1 SV=2	83014000	86326000	93477000	103480000	76093000	92601000	110050000	33	31	31	1	33	31	31	29	30	32	30	31	33	31	27	28	30	28	29	31	29	27	28	30	28	29	31	29	48.5	46.5	46.5	108.27	976	976	0	323.31	By MS/MS	By MS/MS
P29320	P29320	Ephrin type-A receptor 3	EPHA3	sp|P29320|EPHA3_HUMAN Ephrin type-A receptor 3 OS=Homo sapiens OX=9606 GN=EPHA3 PE=1 SV=2	48322000	61648000	57071000	68938000	45309000	60532000	72816000	20	19	16	1	20	19	16	16	16	16	16	13	14	15	15	15	15	15	12	13	14	13	12	12	12	9	10	11	27.3	26.4	23	110.13	983	983	0	161.6	By MS/MS	By MS/MS
P29323	P29323	Ephrin type-B receptor 2	EPHB2	sp|P29323|EPHB2_HUMAN Ephrin type-B receptor 2 OS=Homo sapiens OX=9606 GN=EPHB2 PE=1 SV=5	75518000	63537000	67820000	85789000	69822000	68569000	96406000	35	32	30	1	35	32	30	32	30	32	33	30	33	30	29	27	29	30	27	30	27	27	25	27	28	25	28	25	48.1	45.3	42.3	117.49	1055	1055	0	323.31	By MS/MS	By MS/MS
P29508;P48594	P29508;P48594	Serpin B3;Serpin B4	SERPINB3;SERPINB4	sp|P29508|SPB3_HUMAN Serpin B3 OS=Homo sapiens OX=9606 GN=SERPINB3 PE=1 SV=2;sp|P48594|SPB4_HUMAN Serpin B4 OS=Homo sapiens OX=9606 GN=SERPINB4 PE=1 SV=2	5713400	5070000	5096600	4993700	9833500	13360000	8624500	9;7	9;7	9;7	2	9	9	9	4	4	4	5	8	5	6	4	4	4	5	8	5	6	4	4	4	5	8	5	6	30	30	30	44.564	390	390;390	0	43.84	By MS/MS	By MS/MS
P29590	P29590	Protein PML	PML	sp|P29590|PML_HUMAN Protein PML OS=Homo sapiens OX=9606 GN=PML PE=1 SV=3	3427200	4812400	0	0	0	0	4000800	3	3	3	1	3	3	3	2	3	2	3	2	2	3	2	3	2	3	2	2	3	2	3	2	3	2	2	3	4.3	4.3	4.3	97.55	882	882	0	4.6958	By matching	By MS/MS
P29597	P29597	Non-receptor tyrosine-protein kinase TYK2	TYK2	sp|P29597|TYK2_HUMAN Non-receptor tyrosine-protein kinase TYK2 OS=Homo sapiens OX=9606 GN=TYK2 PE=1 SV=3	21042000	20351000	20055000	22055000	20799000	22665000	24944000	35	35	35	1	35	35	35	28	29	28	29	28	26	29	28	29	28	29	28	26	29	28	29	28	29	28	26	29	43.9	43.9	43.9	133.65	1187	1187	0	233.25	By MS/MS	By MS/MS
P29692	P29692	Elongation factor 1-delta	EEF1D	sp|P29692|EF1D_HUMAN Elongation factor 1-delta OS=Homo sapiens OX=9606 GN=EEF1D PE=1 SV=5	17213000	24148000	21626000	22650000	17867000	21775000	18591000	7	7	7	1	7	7	7	6	7	6	6	7	6	6	6	7	6	6	7	6	6	6	7	6	6	7	6	6	32	32	32	31.121	281	281	0	75.475	By MS/MS	By MS/MS
P29966	P29966	Myristoylated alanine-rich C-kinase substrate	MARCKS	sp|P29966|MARCS_HUMAN Myristoylated alanine-rich C-kinase substrate OS=Homo sapiens OX=9606 GN=MARCKS PE=1 SV=4	1187200	1247600	1399900	0	1093400	3031000	2179100	2	2	2	1	2	2	2	2	2	2	1	2	2	2	2	2	2	1	2	2	2	2	2	2	1	2	2	2	10.8	10.8	10.8	31.554	332	332	0	7.5454	By MS/MS	By MS/MS
P30041	P30041	Peroxiredoxin-6	PRDX6	sp|P30041|PRDX6_HUMAN Peroxiredoxin-6 OS=Homo sapiens OX=9606 GN=PRDX6 PE=1 SV=3	17285000	22119000	19451000	20756000	23916000	20857000	25139000	11	11	11	1	11	11	11	10	8	10	10	11	10	10	10	8	10	10	11	10	10	10	8	10	10	11	10	10	58.5	58.5	58.5	25.035	224	224	0	65.364	By MS/MS	By MS/MS
P30048	P30048	Thioredoxin-dependent peroxide reductase, mitochondrial	PRDX3	sp|P30048|PRDX3_HUMAN Thioredoxin-dependent peroxide reductase, mitochondrial OS=Homo sapiens OX=9606 GN=PRDX3 PE=1 SV=3	0	19361000	19565000	17102000	23119000	30990000	29316000	4	4	4	1	4	4	4	3	4	4	4	4	4	4	3	4	4	4	4	4	4	3	4	4	4	4	4	4	26.2	26.2	26.2	27.692	256	256	0	5.2195	By matching	By MS/MS
P30049	P30049	ATP synthase subunit delta, mitochondrial	ATP5D	sp|P30049|ATPD_HUMAN ATP synthase subunit delta, mitochondrial OS=Homo sapiens OX=9606 GN=ATP5F1D PE=1 SV=2	14879000	11866000	17369000	22724000	13754000	20051000	16399000	4	4	4	1	4	4	4	3	2	3	3	3	4	4	3	2	3	3	3	4	4	3	2	3	3	3	4	4	37.5	37.5	37.5	17.49	168	168	0	24.252	By MS/MS	By MS/MS
P30050	P30050	60S ribosomal protein L12	RPL12	sp|P30050|RL12_HUMAN 60S ribosomal protein L12 OS=Homo sapiens OX=9606 GN=RPL12 PE=1 SV=1	638780000	601710000	608640000	500250000	456270000	597610000	383700000	7	7	7	1	7	7	7	7	7	7	7	7	7	7	7	7	7	7	7	7	7	7	7	7	7	7	7	7	59.4	59.4	59.4	17.818	165	165	0	155.85	By MS/MS	By MS/MS
P30153	P30153	Serine/threonine-protein phosphatase 2A 65 kDa regulatory subunit A alpha isoform	PPP2R1A	sp|P30153|2AAA_HUMAN Serine/threonine-protein phosphatase 2A 65 kDa regulatory subunit A alpha isoform OS=Homo sapiens OX=9606 GN=PPP2R1A PE=1 SV=4	60232000	48849000	45447000	40165000	59308000	54305000	41804000	20	20	16	1	20	20	16	19	18	19	17	18	19	19	19	18	19	17	18	19	19	16	15	16	15	15	15	16	42.6	42.6	33.4	65.308	589	589	0	162.44	By MS/MS	By MS/MS
P30154	P30154	Serine/threonine-protein phosphatase 2A 65 kDa regulatory subunit A beta isoform	PPP2R1B	sp|P30154|2AAB_HUMAN Serine/threonine-protein phosphatase 2A 65 kDa regulatory subunit A beta isoform OS=Homo sapiens OX=9606 GN=PPP2R1B PE=1 SV=3	11184000	7127100	9185800	7632500	10914000	10362000	8224800	14	10	10	1	14	10	10	10	10	10	9	10	10	10	7	7	7	7	7	6	7	7	7	7	7	7	6	7	35.3	26.3	26.3	66.213	601	601	0	41.791	By MS/MS	By MS/MS
P30260	P30260	Cell division cycle protein 27 homolog	CDC27	sp|P30260|CDC27_HUMAN Cell division cycle protein 27 homolog OS=Homo sapiens OX=9606 GN=CDC27 PE=1 SV=2	4078200	4721200	3553400	3868200	3363800	4221100	4690800	5	5	5	1	5	5	5	2	4	3	4	2	3	4	2	4	3	4	2	3	4	2	4	3	4	2	3	4	10.6	10.6	10.6	91.866	824	824	0	12.066	By matching	By MS/MS
P30291	P30291	Wee1-like protein kinase	WEE1	sp|P30291|WEE1_HUMAN Wee1-like protein kinase OS=Homo sapiens OX=9606 GN=WEE1 PE=1 SV=2	27095000	35817000	41489000	52339000	35038000	33698000	42882000	24	24	24	1	24	24	24	20	19	20	19	20	21	21	20	19	20	19	20	21	21	20	19	20	19	20	21	21	43.7	43.7	43.7	71.597	646	646	0	122.61	By MS/MS	By MS/MS
P30536	P30536	Translocator protein	TSPO	sp|P30536|TSPO_HUMAN Translocator protein OS=Homo sapiens OX=9606 GN=TSPO PE=1 SV=3	0	22740000	27704000	29969000	26887000	0	39774000	3	3	3	1	3	3	3	1	3	2	2	2	1	2	1	3	2	2	2	1	2	1	3	2	2	2	1	2	22.5	22.5	22.5	18.828	169	169	0	6.206	By MS/MS	By MS/MS
P30837	P30837	Aldehyde dehydrogenase X, mitochondrial	ALDH1B1	sp|P30837|AL1B1_HUMAN Aldehyde dehydrogenase X, mitochondrial OS=Homo sapiens OX=9606 GN=ALDH1B1 PE=1 SV=4	192220000	169040000	140660000	158330000	163050000	180370000	177690000	26	23	22	1	26	23	22	25	23	24	23	24	21	23	22	20	21	20	21	18	20	21	19	20	19	20	17	19	51.3	48.2	46.6	57.249	517	517	0	323.31	By MS/MS	By MS/MS
P30876	P30876	DNA-directed RNA polymerase II subunit RPB2	POLR2B	sp|P30876|RPB2_HUMAN DNA-directed RNA polymerase II subunit RPB2 OS=Homo sapiens OX=9606 GN=POLR2B PE=1 SV=1	12237000	7612800	7129200	5507900	9371200	4914000	6536500	9	9	9	1	9	9	9	7	7	4	4	8	5	6	7	7	4	4	8	5	6	7	7	4	4	8	5	6	10.2	10.2	10.2	133.9	1174	1174	0	23.459	By MS/MS	By MS/MS
P31151;Q86SG5	P31151;Q86SG5	Protein S100-A7;Protein S100-A7A	S100A7;S100A7A	sp|P31151|S10A7_HUMAN Protein S100-A7 OS=Homo sapiens OX=9606 GN=S100A7 PE=1 SV=4;sp|Q86SG5|S1A7A_HUMAN Protein S100-A7A OS=Homo sapiens OX=9606 GN=S100A7A PE=1 SV=3	8669600	6846600	0	9162100	9704300	22838000	4165600	2;1	2;1	2;1	2	2	2	2	2	2	1	2	2	2	2	2	2	1	2	2	2	2	2	2	1	2	2	2	2	22.8	22.8	22.8	11.471	101	101;101	0	4.198	By MS/MS	By MS/MS
P31153	P31153	S-adenosylmethionine synthase isoform type-2	MAT2A	sp|P31153|METK2_HUMAN S-adenosylmethionine synthase isoform type-2 OS=Homo sapiens OX=9606 GN=MAT2A PE=1 SV=1	12055000	14820000	9175100	11016000	11497000	11604000	11483000	6	6	6	1	6	6	6	5	4	5	5	4	4	5	5	4	5	5	4	4	5	5	4	5	5	4	4	5	23.8	23.8	23.8	43.66	395	395	0	20.372	By MS/MS	By MS/MS
P31323	P31323	cAMP-dependent protein kinase type II-beta regulatory subunit	PRKAR2B	sp|P31323|KAP3_HUMAN cAMP-dependent protein kinase type II-beta regulatory subunit OS=Homo sapiens OX=9606 GN=PRKAR2B PE=1 SV=3	28451000	20307000	22789000	23277000	21995000	23190000	26594000	12	10	10	1	12	10	10	9	10	11	10	10	12	9	7	8	9	9	8	10	8	7	8	9	9	8	10	8	38.8	31.8	31.8	46.302	418	418	0	117.35	By MS/MS	By MS/MS
P31483	P31483	Nucleolysin TIA-1 isoform p40	TIA1	sp|P31483|TIA1_HUMAN Cytotoxic granule associated RNA binding protein TIA1 OS=Homo sapiens OX=9606 GN=TIA1 PE=1 SV=3	229020000	163320000	162090000	171720000	194890000	195470000	190390000	13	13	10	1	13	13	10	13	12	12	13	12	12	12	13	12	12	13	12	12	12	10	9	10	10	10	10	10	48.4	48.4	39.9	42.963	386	386	0	218.52	By MS/MS	By MS/MS
P31689	P31689	DnaJ homolog subfamily A member 1	DNAJA1	sp|P31689|DNJA1_HUMAN DnaJ homolog subfamily A member 1 OS=Homo sapiens OX=9606 GN=DNAJA1 PE=1 SV=2	20105000	18672000	15392000	17346000	16051000	16405000	17203000	8	8	8	1	8	8	8	6	5	6	5	7	7	6	6	5	6	5	7	7	6	6	5	6	5	7	7	6	28.2	28.2	28.2	44.868	397	397	0	28.553	By MS/MS	By MS/MS
P31749	P31749	RAC-alpha serine/threonine-protein kinase	AKT1	sp|P31749|AKT1_HUMAN RAC-alpha serine/threonine-protein kinase OS=Homo sapiens OX=9606 GN=AKT1 PE=1 SV=2	20361000	18153000	15991000	15445000	16463000	15922000	14795000	16	16	12	1	16	16	12	11	13	14	12	13	13	15	11	13	14	12	13	13	15	8	10	11	10	10	9	12	38.3	38.3	28.5	55.686	480	480	0	53.158	By MS/MS	By MS/MS
P31751	P31751	RAC-beta serine/threonine-protein kinase	AKT2	sp|P31751|AKT2_HUMAN RAC-beta serine/threonine-protein kinase OS=Homo sapiens OX=9606 GN=AKT2 PE=1 SV=2	15118000	17604000	14600000	13887000	17183000	15130000	13171000	15	11	11	1	15	11	11	13	14	14	12	12	15	14	10	11	11	10	9	11	11	10	11	11	10	9	11	11	39.1	29.3	29.3	55.768	481	481	0	33.889	By MS/MS	By MS/MS
P31930	P31930	Cytochrome b-c1 complex subunit 1, mitochondrial	UQCRC1	sp|P31930|QCR1_HUMAN Cytochrome b-c1 complex subunit 1, mitochondrial OS=Homo sapiens OX=9606 GN=UQCRC1 PE=1 SV=3	5833300	4077400	5854300	4980100	0	6253200	4419500	8	8	8	1	8	8	8	5	6	4	4	1	5	4	5	6	4	4	1	5	4	5	6	4	4	1	5	4	27.3	27.3	27.3	52.645	480	480	0	14.029	By MS/MS	By MS/MS
P31942	P31942	Heterogeneous nuclear ribonucleoprotein H3	HNRNPH3	sp|P31942|HNRH3_HUMAN Heterogeneous nuclear ribonucleoprotein H3 OS=Homo sapiens OX=9606 GN=HNRNPH3 PE=1 SV=2	10814000	10124000	10084000	10582000	12954000	11171000	11882000	3	3	3	1	3	3	3	3	3	3	2	3	2	2	3	3	3	2	3	2	2	3	3	3	2	3	2	2	12.4	12.4	12.4	36.926	346	346	0	50.537	By MS/MS	By MS/MS
P31943	P31943	Heterogeneous nuclear ribonucleoprotein H;Heterogeneous nuclear ribonucleoprotein H, N-terminally processed	HNRNPH1	sp|P31943|HNRH1_HUMAN Heterogeneous nuclear ribonucleoprotein H OS=Homo sapiens OX=9606 GN=HNRNPH1 PE=1 SV=4	54950000	40382000	42274000	37409000	38530000	42460000	36109000	11	11	6	1	11	11	6	10	10	10	10	10	10	11	10	10	10	10	10	10	11	6	6	6	5	6	6	6	32.5	32.5	16.3	49.229	449	449	0	175.9	By MS/MS	By MS/MS
P31944	P31944	Caspase-14;Caspase-14 subunit p17, mature form;Caspase-14 subunit p10, mature form;Caspase-14 subunit p20, intermediate form;Caspase-14 subunit p8, intermediate form	CASP14	sp|P31944|CASPE_HUMAN Caspase-14 OS=Homo sapiens OX=9606 GN=CASP14 PE=1 SV=2	8926500	11452000	13262000	12387000	9943000	18927000	17290000	8	8	8	1	8	8	8	7	5	6	8	6	8	7	7	5	6	8	6	8	7	7	5	6	8	6	8	7	31.4	31.4	31.4	27.679	242	242	0	53.724	By MS/MS	By MS/MS
P31946	P31946	14-3-3 protein beta/alpha;14-3-3 protein beta/alpha, N-terminally processed	YWHAB	sp|P31946|1433B_HUMAN 14-3-3 protein beta/alpha OS=Homo sapiens OX=9606 GN=YWHAB PE=1 SV=3	14547000	17134000	16539000	17668000	15680000	15191000	14938000	10	5	5	1	10	5	5	10	9	10	10	9	10	9	5	4	5	5	4	5	4	5	4	5	5	4	5	4	48	30.5	30.5	28.082	246	246	0	82.369	By MS/MS	By MS/MS
P31947	P31947	14-3-3 protein sigma	SFN	sp|P31947|1433S_HUMAN 14-3-3 protein sigma OS=Homo sapiens OX=9606 GN=SFN PE=1 SV=1	0	0	0	0	0	0	0	5	2	2	1	5	2	2	4	4	4	5	4	4	4	1	1	1	2	1	1	1	1	1	1	2	1	1	1	17.7	7.7	7.7	27.774	248	248	0	2.0972	By MS/MS	By MS/MS
P32119	P32119	Peroxiredoxin-2	PRDX2	sp|P32119|PRDX2_HUMAN Peroxiredoxin-2 OS=Homo sapiens OX=9606 GN=PRDX2 PE=1 SV=5	13132000	12570000	12456000	9053000	13820000	14617000	18393000	7	6	6	1	7	6	6	6	6	6	6	6	4	6	5	5	5	5	5	3	5	5	5	5	5	5	3	5	30.8	25.3	25.3	21.892	198	198	0	12.238	By MS/MS	By MS/MS
Q14409;P32189	Q14409;P32189	Putative glycerol kinase 3;Glycerol kinase	GK3P;GK	sp|Q14409|GLPK3_HUMAN Glycerol kinase 3 OS=Homo sapiens OX=9606 GN=GK3P PE=2 SV=2;sp|P32189|GLPK_HUMAN Glycerol kinase OS=Homo sapiens OX=9606 GN=GK PE=1 SV=3	0	0	0	0	0	0	0	1;1	1;1	1;1	2	1	1	1	0	1	1	1	1	1	1	0	1	1	1	1	1	1	0	1	1	1	1	1	1	3.3	3.3	3.3	60.597	553	553;559	0	3.2695		By MS/MS
P32320	P32320	Cytidine deaminase	CDA	sp|P32320|CDD_HUMAN Cytidine deaminase OS=Homo sapiens OX=9606 GN=CDA PE=1 SV=2	7390000	0	4210200	0	4932500	5949500	0	1	1	1	1	1	1	1	1	1	1	1	1	1	1	1	1	1	1	1	1	1	1	1	1	1	1	1	1	11.6	11.6	11.6	16.185	146	146	0	34.908	By MS/MS	By MS/MS
P32322	P32322	Pyrroline-5-carboxylate reductase 1, mitochondrial	PYCR1	sp|P32322|P5CR1_HUMAN Pyrroline-5-carboxylate reductase 1, mitochondrial OS=Homo sapiens OX=9606 GN=PYCR1 PE=1 SV=2	5829200	5268900	2469100	0	4843600	4300700	3827000	5	4	4	1	5	4	4	3	4	3	2	3	5	4	2	3	2	1	2	4	3	2	3	2	1	2	4	3	23.8	19.7	19.7	33.36	319	319	0	19.529	By MS/MS	By MS/MS
P32780	P32780	General transcription factor IIH subunit 1	GTF2H1	sp|P32780|TF2H1_HUMAN General transcription factor IIH subunit 1 OS=Homo sapiens OX=9606 GN=GTF2H1 PE=1 SV=1	3642900	5545400	4881100	4293100	0	4258500	0	2	2	2	1	2	2	2	2	2	2	2	1	2	1	2	2	2	2	1	2	1	2	2	2	2	1	2	1	7.7	7.7	7.7	62.031	548	548	0	7.1533	By MS/MS	By MS/MS
P33176;O60282;Q12840	P33176	Kinesin-1 heavy chain	KIF5B	sp|P33176|KINH_HUMAN Kinesin-1 heavy chain OS=Homo sapiens OX=9606 GN=KIF5B PE=1 SV=1	8924800	9122900	7450300	7134300	5906600	6935900	7758200	12;2;2	12;2;2	12;2;2	3	12	12	12	4	8	8	9	7	8	9	4	8	8	9	7	8	9	4	8	8	9	7	8	9	15.7	15.7	15.7	109.68	963	963;957;1032	0	43.095	By MS/MS	By MS/MS
P33240;Q9H0L4	P33240	Cleavage stimulation factor subunit 2	CSTF2	sp|P33240|CSTF2_HUMAN Cleavage stimulation factor subunit 2 OS=Homo sapiens OX=9606 GN=CSTF2 PE=1 SV=1	6312400	4952500	5043000	4049300	6230900	5831200	5690300	7;1	7;1	7;1	2	7	7	7	6	7	5	6	6	5	4	6	7	5	6	6	5	4	6	7	5	6	6	5	4	16.6	16.6	16.6	60.959	577	577;616	0	32.615	By MS/MS	By MS/MS
P33527	P33527	Multidrug resistance-associated protein 1	ABCC1	sp|P33527|MRP1_HUMAN Multidrug resistance-associated protein 1 OS=Homo sapiens OX=9606 GN=ABCC1 PE=1 SV=3	0	0	0	0	0	0	0	1	1	1	1	1	1	1	0	1	0	0	1	1	1	0	1	0	0	1	1	1	0	1	0	0	1	1	1	1	1	1	171.59	1531	1531	0	2.4357		By matching
P33552	P33552	Cyclin-dependent kinases regulatory subunit 2	CKS2	sp|P33552|CKS2_HUMAN Cyclin-dependent kinases regulatory subunit 2 OS=Homo sapiens OX=9606 GN=CKS2 PE=1 SV=1	4990700	7597600	9030900	8937200	8010700	7164600	7487200	2	2	2	1	2	2	2	2	2	2	2	2	2	2	2	2	2	2	2	2	2	2	2	2	2	2	2	2	24.1	24.1	24.1	9.8602	79	79	0	2.8574	By MS/MS	By MS/MS
P33981	P33981	Dual specificity protein kinase TTK	TTK	sp|P33981|TTK_HUMAN Dual specificity protein kinase TTK OS=Homo sapiens OX=9606 GN=TTK PE=1 SV=2	31842000	32520000	33758000	35975000	34510000	35364000	43939000	27	27	27	1	27	27	27	26	23	24	25	25	23	25	26	23	24	25	25	23	25	26	23	24	25	25	23	25	41.4	41.4	41.4	97.071	857	857	0	242.8	By MS/MS	By MS/MS
P33991;Q9UJA3	P33991	DNA replication licensing factor MCM4	MCM4	sp|P33991|MCM4_HUMAN DNA replication licensing factor MCM4 OS=Homo sapiens OX=9606 GN=MCM4 PE=1 SV=5	6031200	7394800	5745800	5085400	8146200	7672800	6294000	8;1	8;1	8;1	2	8	8	8	4	7	6	6	7	4	6	4	7	6	6	7	4	6	4	7	6	6	7	4	6	12.2	12.2	12.2	96.557	863	863;840	0	17.43	By MS/MS	By MS/MS
P33993	P33993	DNA replication licensing factor MCM7	MCM7	sp|P33993|MCM7_HUMAN DNA replication licensing factor MCM7 OS=Homo sapiens OX=9606 GN=MCM7 PE=1 SV=4	0	2781300	2624400	2393800	5011900	2828900	2522000	9	9	9	1	9	9	9	5	6	5	4	7	6	7	5	6	5	4	7	6	7	5	6	5	4	7	6	7	17.2	17.2	17.2	81.307	719	719	0	38.161	By MS/MS	By MS/MS
P34932	P34932	Heat shock 70 kDa protein 4	HSPA4	sp|P34932|HSP74_HUMAN Heat shock 70 kDa protein 4 OS=Homo sapiens OX=9606 GN=HSPA4 PE=1 SV=4	0	0	0	0	0	0	0	1	1	1	1	1	1	1	1	1	1	1	1	1	1	1	1	1	1	1	1	1	1	1	1	1	1	1	1	1.7	1.7	1.7	94.33	840	840	0.0024975	1.6137	By matching	By MS/MS
P35030	P35030	Trypsin-3	PRSS3	sp|P35030|TRY3_HUMAN Trypsin-3 OS=Homo sapiens OX=9606 GN=PRSS3 PE=1 SV=2	0	0	0	0	0	0	0	1	1	1	1	1	1	1	0	0	0	0	1	1	0	0	0	0	0	1	1	0	0	0	0	0	1	1	0	4.3	4.3	4.3	32.528	304	304	0.0066826	1.0741
P35080	P35080	Profilin-2	PFN2	sp|P35080|PROF2_HUMAN Profilin-2 OS=Homo sapiens OX=9606 GN=PFN2 PE=1 SV=3	10269000	9559900	10157000	12035000	11851000	12737000	12695000	2	2	2	1	2	2	2	2	2	2	2	2	2	2	2	2	2	2	2	2	2	2	2	2	2	2	2	2	19.3	19.3	19.3	15.046	140	140	0	23.274	By MS/MS	By MS/MS
P35221;P26232	P35221	Catenin alpha-1	CTNNA1	sp|P35221|CTNA1_HUMAN Catenin alpha-1 OS=Homo sapiens OX=9606 GN=CTNNA1 PE=1 SV=1	2948100	3803100	3228800	0	3298800	0	2871200	3;1	3;1	3;1	2	3	3	3	3	3	3	1	3	3	3	3	3	3	1	3	3	3	3	3	3	1	3	3	3	4.7	4.7	4.7	100.07	906	906;953	0	25.993	By MS/MS	By MS/MS
P35222	P35222	Catenin beta-1	CTNNB1	sp|P35222|CTNB1_HUMAN Catenin beta-1 OS=Homo sapiens OX=9606 GN=CTNNB1 PE=1 SV=1	0	1463900	1269000	0	1089200	1288600	1567500	5	2	2	1	5	2	2	3	5	5	4	5	5	4	1	2	2	1	2	2	2	1	2	2	1	2	2	2	6.7	3.1	3.1	85.496	781	781	0	6.3921	By matching	By MS/MS
P35232	P35232	Prohibitin	PHB	sp|P35232|PHB1_HUMAN Prohibitin 1 OS=Homo sapiens OX=9606 GN=PHB1 PE=1 SV=1	697150000	704070000	670170000	795260000	839430000	804580000	725040000	22	22	22	1	22	22	22	22	21	21	22	22	22	22	22	21	21	22	22	22	22	22	21	21	22	22	22	22	85.3	85.3	85.3	29.804	272	272	0	212.01	By MS/MS	By MS/MS
P35249	P35249	Replication factor C subunit 4	RFC4	sp|P35249|RFC4_HUMAN Replication factor C subunit 4 OS=Homo sapiens OX=9606 GN=RFC4 PE=1 SV=2	0	4515200	3968800	5015900	2389500	0	0	3	3	3	1	3	3	3	2	3	2	3	2	1	1	2	3	2	3	2	1	1	2	3	2	3	2	1	1	11.8	11.8	11.8	39.681	363	363	0	2.5966	By MS/MS	By MS/MS
P35268	P35268	60S ribosomal protein L22	RPL22	sp|P35268|RL22_HUMAN 60S ribosomal protein L22 OS=Homo sapiens OX=9606 GN=RPL22 PE=1 SV=2	33830000	18830000	19909000	18029000	25335000	17749000	0	3	3	3	1	3	3	3	2	2	3	3	3	3	1	2	2	3	3	3	3	1	2	2	3	3	3	3	1	39.1	39.1	39.1	14.787	128	128	0	17.489	By MS/MS	By MS/MS
P35270;REV__Q16649	P35270	Sepiapterin reductase	SPR	sp|P35270|SPRE_HUMAN Sepiapterin reductase OS=Homo sapiens OX=9606 GN=SPR PE=1 SV=1	20666000	15574000	16972000	15052000	19407000	21384000	20159000	8;1	8;1	8;1	2	8	8	8	8	8	8	7	8	8	7	8	8	8	7	8	8	7	8	8	8	7	8	8	7	43.7	43.7	43.7	28.048	261	261;462	0	103.51	By MS/MS	By MS/MS
P35573	P35573	Glycogen debranching enzyme;4-alpha-glucanotransferase;Amylo-alpha-1,6-glucosidase	AGL	sp|P35573|GDE_HUMAN Glycogen debranching enzyme OS=Homo sapiens OX=9606 GN=AGL PE=1 SV=3	65853000	59620000	50282000	47819000	56329000	46220000	56431000	72	72	72	1	72	72	72	60	63	62	63	64	63	64	60	63	62	63	64	63	64	60	63	62	63	64	63	64	58.2	58.2	58.2	174.76	1532	1532	0	323.31	By MS/MS	By MS/MS
P35579;REV__Q9UKV3;P12883;P13535;Q9UKX3;Q9Y623;P13533;P12882;P11055;A7E2Y1	P35579	Myosin-9	MYH9	sp|P35579|MYH9_HUMAN Myosin-9 OS=Homo sapiens OX=9606 GN=MYH9 PE=1 SV=4	30881000	29727000	27639000	30716000	32886000	26402000	32122000	72;1;1;1;1;1;1;1;1;1	72;1;1;1;1;1;1;1;1;1	56;1;0;0;0;0;0;0;0;0	10	72	72	56	62	63	64	62	66	57	60	62	63	64	62	66	57	60	47	48	49	48	51	44	46	42.7	42.7	34	226.53	1960	1960;1341;1935;1937;1938;1939;1939;1939;1940;1983	0	323.31	By MS/MS	By MS/MS
P35580	P35580	Myosin-10	MYH10	sp|P35580|MYH10_HUMAN Myosin-10 OS=Homo sapiens OX=9606 GN=MYH10 PE=1 SV=3	17569000	16128000	15894000	16560000	16594000	14456000	17798000	44	33	31	1	44	33	31	38	38	36	36	38	36	37	28	28	26	27	28	27	28	26	26	24	25	26	25	26	29.4	23.3	22.3	229	1976	1976	0	323.31	By MS/MS	By MS/MS
P35606	P35606	Coatomer subunit beta	COPB2	sp|P35606|COPB2_HUMAN Coatomer subunit beta OS=Homo sapiens OX=9606 GN=COPB2 PE=1 SV=2	10057000	5751400	4523300	7021100	5638900	5356200	7083900	8	8	8	1	8	8	8	3	4	5	3	5	6	5	3	4	5	3	5	6	5	3	4	5	3	5	6	5	12.8	12.8	12.8	102.49	906	906	0	17.04	By MS/MS	By MS/MS
P35637	P35637	RNA-binding protein FUS	FUS	sp|P35637|FUS_HUMAN RNA-binding protein FUS OS=Homo sapiens OX=9606 GN=FUS PE=1 SV=1	112610000	143440000	149630000	230960000	126650000	164230000	122380000	9	9	7	1	9	9	7	6	6	6	9	6	7	6	6	6	6	9	6	7	6	4	4	4	7	4	5	4	21.9	21.9	20.2	53.425	526	526	0	53.411	By MS/MS	By MS/MS
P35790	P35790	Choline kinase alpha	CHKA	sp|P35790|CHKA_HUMAN Choline kinase alpha OS=Homo sapiens OX=9606 GN=CHKA PE=1 SV=3	94997000	80039000	77723000	90180000	85029000	98261000	111250000	19	19	19	1	19	19	19	18	17	18	18	17	16	16	18	17	18	18	17	16	16	18	17	18	18	17	16	16	57.3	57.3	57.3	52.248	457	457	0	254.38	By MS/MS	By MS/MS
P35998	P35998	26S protease regulatory subunit 7	PSMC2	sp|P35998|PRS7_HUMAN 26S proteasome regulatory subunit 7 OS=Homo sapiens OX=9606 GN=PSMC2 PE=1 SV=3	24557000	36023000	36598000	43824000	38815000	40735000	41719000	19	19	19	1	19	19	19	17	17	15	17	18	17	17	17	17	15	17	18	17	17	17	17	15	17	18	17	17	55.7	55.7	55.7	48.633	433	433	0	143.05	By MS/MS	By MS/MS
P36404	P36404	ADP-ribosylation factor-like protein 2	ARL2	sp|P36404|ARL2_HUMAN ADP-ribosylation factor-like protein 2 OS=Homo sapiens OX=9606 GN=ARL2 PE=1 SV=4	6953200	8786500	4772200	0	8428300	6844400	0	6	6	6	1	6	6	6	4	3	3	3	5	3	4	4	3	3	3	5	3	4	4	3	3	3	5	3	4	40.2	40.2	40.2	20.878	184	184	0	19.828	By MS/MS	By MS/MS
P36507	P36507	Dual specificity mitogen-activated protein kinase kinase 2	MAP2K2	sp|P36507|MP2K2_HUMAN Dual specificity mitogen-activated protein kinase kinase 2 OS=Homo sapiens OX=9606 GN=MAP2K2 PE=1 SV=1	346390000	398730000	431440000	424040000	352160000	407950000	366680000	29	29	22	1	29	29	22	28	29	27	29	28	29	29	28	29	27	29	28	29	29	21	22	20	22	21	22	22	65.5	65.5	49.8	44.424	400	400	0	323.31	By MS/MS	By MS/MS
P36542	P36542	ATP synthase subunit gamma, mitochondrial	ATP5C1	sp|P36542|ATPG_HUMAN ATP synthase subunit gamma, mitochondrial OS=Homo sapiens OX=9606 GN=ATP5F1C PE=1 SV=1	11706000	24877000	17606000	16134000	11221000	18019000	8281000	4	4	4	1	4	4	4	3	4	4	3	3	4	4	3	4	4	3	3	4	4	3	4	4	3	3	4	4	14.8	14.8	14.8	32.996	298	298	0	8.8736	By MS/MS	By MS/MS
P36551	P36551	Oxygen-dependent coproporphyrinogen-III oxidase, mitochondrial	CPOX	sp|P36551|HEM6_HUMAN Oxygen-dependent coproporphyrinogen-III oxidase, mitochondrial OS=Homo sapiens OX=9606 GN=CPOX PE=1 SV=3	10020000	9341400	6813200	8051800	11324000	8458700	12264000	7	7	7	1	7	7	7	4	6	6	6	5	5	6	4	6	6	6	5	5	6	4	6	6	6	5	5	6	18.5	18.5	18.5	50.151	454	454	0	32.287	By MS/MS	By MS/MS
P36578	P36578	60S ribosomal protein L4	RPL4	sp|P36578|RL4_HUMAN 60S ribosomal protein L4 OS=Homo sapiens OX=9606 GN=RPL4 PE=1 SV=5	39026000	40834000	34648000	39744000	41136000	27736000	25082000	14	14	14	1	14	14	14	11	12	12	14	14	13	13	11	12	12	14	14	13	13	11	12	12	14	14	13	13	40	40	40	47.697	427	427	0	38.873	By MS/MS	By MS/MS
P36639	P36639	7,8-dihydro-8-oxoguanine triphosphatase	NUDT1	sp|P36639|8ODP_HUMAN Oxidized purine nucleoside triphosphate hydrolase OS=Homo sapiens OX=9606 GN=NUDT1 PE=1 SV=4	69700000	53140000	56472000	46551000	64794000	76612000	49954000	7	7	7	1	7	7	7	7	7	7	7	7	7	7	7	7	7	7	7	7	7	7	7	7	7	7	7	7	55.8	55.8	55.8	17.951	156	156	0	54.475	By MS/MS	By MS/MS
P36894	P36894	Bone morphogenetic protein receptor type-1A	BMPR1A	sp|P36894|BMR1A_HUMAN Bone morphogenetic protein receptor type-1A OS=Homo sapiens OX=9606 GN=BMPR1A PE=1 SV=2	14479000	18792000	18693000	20654000	17833000	22565000	24926000	11	11	8	1	11	11	8	7	10	9	11	10	11	11	7	10	9	11	10	11	11	6	8	8	8	8	8	8	22.6	22.6	16.7	60.197	532	532	0	73.209	By MS/MS	By MS/MS
P36896	P36896	Activin receptor type-1B	ACVR1B	sp|P36896|ACV1B_HUMAN Activin receptor type-1B OS=Homo sapiens OX=9606 GN=ACVR1B PE=1 SV=1	24717000	11541000	6751300	3632600	19354000	20285000	17010000	13	10	10	1	13	10	10	13	10	10	8	11	11	11	10	9	8	6	8	8	9	10	9	8	6	8	8	9	36	29.3	29.3	56.806	505	505	0	167.99	By MS/MS	By MS/MS
P36897;Q8NER5	P36897	TGF-beta receptor type-1	TGFBR1	sp|P36897|TGFR1_HUMAN TGF-beta receptor type-1 OS=Homo sapiens OX=9606 GN=TGFBR1 PE=1 SV=1	24978000	32971000	25164000	14217000	27036000	37370000	36053000	14;3	14;3	11;0	2	14	14	11	12	10	9	8	12	12	11	12	10	9	8	12	12	11	9	9	7	6	9	9	9	38	38	31.2	55.959	503	503;493	0	248.38	By MS/MS	By MS/MS
P36915	P36915	Guanine nucleotide-binding protein-like 1	GNL1	sp|P36915|GNL1_HUMAN Guanine nucleotide-binding protein-like 1 OS=Homo sapiens OX=9606 GN=GNL1 PE=1 SV=2	0	0	0	0	0	0	0	1	1	1	1	1	1	1	1	1	1	1	1	1	1	1	1	1	1	1	1	1	1	1	1	1	1	1	1	2	2	2	68.66	607	607	0	2.0448	By MS/MS	By MS/MS
P36957	P36957	Dihydrolipoyllysine-residue succinyltransferase component of 2-oxoglutarate dehydrogenase complex, mitochondrial	DLST	sp|P36957|ODO2_HUMAN Dihydrolipoyllysine-residue succinyltransferase component of 2-oxoglutarate dehydrogenase complex, mitochondrial OS=Homo sapiens OX=9606 GN=DLST PE=1 SV=4	0	7632700	5182500	5536800	7481600	6452400	8426800	3	3	3	1	3	3	3	1	3	2	2	2	3	2	1	3	2	2	2	3	2	1	3	2	2	2	3	2	7.3	7.3	7.3	48.755	453	453	0	8.7445	By matching	By MS/MS
P37108	P37108	Signal recognition particle 14 kDa protein	SRP14	sp|P37108|SRP14_HUMAN Signal recognition particle 14 kDa protein OS=Homo sapiens OX=9606 GN=SRP14 PE=1 SV=2	0	0	0	0	0	0	0	3	3	3	1	3	3	3	0	1	2	0	2	0	1	0	1	2	0	2	0	1	0	1	2	0	2	0	1	25.7	25.7	25.7	14.57	136	136	0	11.443		By MS/MS
P37173	P37173	TGF-beta receptor type-2	TGFBR2	sp|P37173|TGFR2_HUMAN TGF-beta receptor type-2 OS=Homo sapiens OX=9606 GN=TGFBR2 PE=1 SV=2	0	0	0	0	0	0	0	2	2	2	1	2	2	2	1	1	0	0	1	2	1	1	1	0	0	1	2	1	1	1	0	0	1	2	1	5.1	5.1	5.1	64.567	567	567	0	7.3118	By MS/MS	By matching
P37198	P37198	Nuclear pore glycoprotein p62	NUP62	sp|P37198|NUP62_HUMAN Nuclear pore glycoprotein p62 OS=Homo sapiens OX=9606 GN=NUP62 PE=1 SV=3	0	0	0	0	0	0	0	3	3	3	1	3	3	3	2	1	1	1	0	1	2	2	1	1	1	0	1	2	2	1	1	1	0	1	2	9.6	9.6	9.6	53.254	522	522	0	4.5732	By MS/MS	By MS/MS
P37268	P37268	Squalene synthase	FDFT1	sp|P37268|FDFT_HUMAN Squalene synthase OS=Homo sapiens OX=9606 GN=FDFT1 PE=1 SV=1	15368000	17718000	18753000	16843000	23527000	17607000	20224000	12	12	12	1	12	12	12	8	9	10	9	9	9	10	8	9	10	9	9	9	10	8	9	10	9	9	9	10	35.5	35.5	35.5	48.115	417	417	0	85.208	By MS/MS	By MS/MS
P37287	P37287	Phosphatidylinositol N-acetylglucosaminyltransferase subunit A	PIGA	sp|P37287|PIGA_HUMAN Phosphatidylinositol N-acetylglucosaminyltransferase subunit A OS=Homo sapiens OX=9606 GN=PIGA PE=1 SV=1	0	1174200	0	0	0	0	1209800	2	2	2	1	2	2	2	1	2	1	1	1	0	2	1	2	1	1	1	0	2	1	2	1	1	1	0	2	9.7	9.7	9.7	54.126	484	484	0	2.521	By matching	By MS/MS
Q96E39;P38159	Q96E39;P38159	RNA binding motif protein, X-linked-like-1;RNA-binding motif protein, X chromosome;RNA-binding motif protein, X chromosome, N-terminally processed	RBMXL1;RBMX	sp|Q96E39|RMXL1_HUMAN RNA binding motif protein, X-linked-like-1 OS=Homo sapiens OX=9606 GN=RBMXL1 PE=1 SV=1;sp|P38159|RBMX_HUMAN RNA-binding motif protein, X chromosome OS=Homo sapiens OX=9606 GN=RBMX PE=1 SV=3	0	0	0	0	0	0	0	1;1	1;1	1;1	2	1	1	1	1	1	1	1	1	1	1	1	1	1	1	1	1	1	1	1	1	1	1	1	1	3.3	3.3	3.3	42.141	390	390;391	0	3.3114	By MS/MS	By matching
P38432	P38432	Coilin	COIL	sp|P38432|COIL_HUMAN Coilin OS=Homo sapiens OX=9606 GN=COIL PE=1 SV=1	0	0	3906200	0	16741000	0	9993200	2	2	2	1	2	2	2	2	1	2	0	2	1	2	2	1	2	0	2	1	2	2	1	2	0	2	1	2	4.2	4.2	4.2	62.608	576	576	0	2.3576	By matching	By matching
P38571	P38571	Lysosomal acid lipase/cholesteryl ester hydrolase	LIPA	sp|P38571|LICH_HUMAN Lysosomal acid lipase/cholesteryl ester hydrolase OS=Homo sapiens OX=9606 GN=LIPA PE=1 SV=2	0	0	0	0	0	0	0	1	1	1	1	1	1	1	0	1	0	0	1	1	1	0	1	0	0	1	1	1	0	1	0	0	1	1	1	2.8	2.8	2.8	45.418	399	399	0.0062112	1.0787		By MS/MS
P38606	P38606	V-type proton ATPase catalytic subunit A	ATP6V1A	sp|P38606|VATA_HUMAN V-type proton ATPase catalytic subunit A OS=Homo sapiens OX=9606 GN=ATP6V1A PE=1 SV=2	3548300	1526800	0	0	1827400	0	2884700	4	4	4	1	4	4	4	4	2	1	2	4	1	3	4	2	1	2	4	1	3	4	2	1	2	4	1	3	12.6	12.6	12.6	68.303	617	617	0	4.9345	By MS/MS	By MS/MS
P38646	P38646	Stress-70 protein, mitochondrial	HSPA9	sp|P38646|GRP75_HUMAN Stress-70 protein, mitochondrial OS=Homo sapiens OX=9606 GN=HSPA9 PE=1 SV=2	18885000	24422000	26018000	26233000	24315000	25394000	27080000	21	21	21	1	21	21	21	20	19	19	20	18	20	19	20	19	19	20	18	20	19	20	19	19	20	18	20	19	37.3	37.3	37.3	73.68	679	679	0	164.65	By MS/MS	By MS/MS
P38919	P38919	Eukaryotic initiation factor 4A-III;Eukaryotic initiation factor 4A-III, N-terminally processed	EIF4A3	sp|P38919|IF4A3_HUMAN Eukaryotic initiation factor 4A-III OS=Homo sapiens OX=9606 GN=EIF4A3 PE=1 SV=4	11552000	7592200	7180700	5420300	6833300	7875700	5500200	11	11	10	1	11	11	10	7	8	9	7	11	8	7	7	8	9	7	11	8	7	6	8	9	7	10	8	7	32.8	32.8	29	46.871	411	411	0	10.053	By MS/MS	By MS/MS
P39019	P39019	40S ribosomal protein S19	RPS19	sp|P39019|RS19_HUMAN 40S ribosomal protein S19 OS=Homo sapiens OX=9606 GN=RPS19 PE=1 SV=2	49888000	69546000	65489000	68929000	69771000	46794000	53268000	8	8	8	1	8	8	8	8	7	7	8	8	8	8	8	7	7	8	8	8	8	8	7	7	8	8	8	8	50.3	50.3	50.3	16.06	145	145	0	25.248	By MS/MS	By MS/MS
P39023;Q92901	P39023	60S ribosomal protein L3	RPL3	sp|P39023|RL3_HUMAN 60S ribosomal protein L3 OS=Homo sapiens OX=9606 GN=RPL3 PE=1 SV=2	49924000	72653000	55705000	62238000	45126000	34937000	27192000	17;2	17;2	17;2	2	17	17	17	15	16	17	16	15	12	13	15	16	17	16	15	12	13	15	16	17	16	15	12	13	40.2	40.2	40.2	46.108	403	403;407	0	58.559	By MS/MS	By MS/MS
P39656	P39656	Dolichyl-diphosphooligosaccharide--protein glycosyltransferase 48 kDa subunit	DDOST	sp|P39656|OST48_HUMAN Dolichyl-diphosphooligosaccharide--protein glycosyltransferase 48 kDa subunit OS=Homo sapiens OX=9606 GN=DDOST PE=1 SV=4	19847000	20945000	18177000	14425000	23619000	19083000	19175000	10	10	10	1	10	10	10	7	7	10	9	8	9	7	7	7	10	9	8	9	7	7	7	10	9	8	9	7	31.8	31.8	31.8	50.8	456	456	0	36.816	By MS/MS	By MS/MS
P39687;Q92688;O43423	P39687;Q92688	Acidic leucine-rich nuclear phosphoprotein 32 family member A;Acidic leucine-rich nuclear phosphoprotein 32 family member B	ANP32A;ANP32B	sp|P39687|AN32A_HUMAN Acidic leucine-rich nuclear phosphoprotein 32 family member A OS=Homo sapiens OX=9606 GN=ANP32A PE=1 SV=1;sp|Q92688|AN32B_HUMAN Acidic leucine-rich nuclear phosphoprotein 32 family member B OS=Homo sapiens OX=9606 GN=ANP32B PE=1 SV=1	16261000	9797300	9596500	9759300	13646000	7642200	9308200	4;2;1	4;2;1	4;2;1	3	4	4	4	3	4	4	4	4	4	4	3	4	4	4	4	4	4	3	4	4	4	4	4	4	19.3	19.3	19.3	28.585	249	249;251;234	0	47.519	By MS/MS	By MS/MS
P40222	P40222	Alpha-taxilin	TXLNA	sp|P40222|TXLNA_HUMAN Alpha-taxilin OS=Homo sapiens OX=9606 GN=TXLNA PE=1 SV=3	11231000	11085000	10164000	9614100	7598100	11289000	12434000	15	15	15	1	15	15	15	13	13	11	13	12	12	11	13	13	11	13	12	12	11	13	13	11	13	12	12	11	38.6	38.6	38.6	61.89	546	546	0	67.725	By MS/MS	By MS/MS
P40227;Q92526	P40227	T-complex protein 1 subunit zeta	CCT6A	sp|P40227|TCPZ_HUMAN T-complex protein 1 subunit zeta OS=Homo sapiens OX=9606 GN=CCT6A PE=1 SV=3	8893100	5303100	6142200	5215200	6192200	6260200	6690500	9;2	9;2	9;2	2	9	9	9	5	6	6	6	7	6	7	5	6	6	6	7	6	7	5	6	6	6	7	6	7	21.7	21.7	21.7	58.024	531	531;530	0	23.289	By MS/MS	By MS/MS
P40429;Q6NVV1	P40429	60S ribosomal protein L13a	RPL13A	sp|P40429|RL13A_HUMAN 60S ribosomal protein L13a OS=Homo sapiens OX=9606 GN=RPL13A PE=1 SV=2	11997000	4605600	11030000	11171000	10921000	6870700	4502200	5;2	5;2	5;2	2	5	5	5	5	5	4	4	4	4	4	5	5	4	4	4	4	4	5	5	4	4	4	4	4	24.6	24.6	24.6	23.577	203	203;102	0	14.752	By MS/MS	By MS/MS
P40616	P40616	ADP-ribosylation factor-like protein 1	ARL1	sp|P40616|ARL1_HUMAN ADP-ribosylation factor-like protein 1 OS=Homo sapiens OX=9606 GN=ARL1 PE=1 SV=1	9245700	6563800	10737000	3674600	15234000	9003100	8294100	4	4	4	1	4	4	4	4	4	3	2	4	2	2	4	4	3	2	4	2	2	4	4	3	2	4	2	2	34.3	34.3	34.3	20.417	181	181	0	18.529	By MS/MS	By MS/MS
P40763	P40763	Signal transducer and activator of transcription 3	STAT3	sp|P40763|STAT3_HUMAN Signal transducer and activator of transcription 3 OS=Homo sapiens OX=9606 GN=STAT3 PE=1 SV=2	14906000	12853000	15737000	11329000	18821000	18601000	15819000	15	15	15	1	15	15	15	7	8	15	15	13	11	13	7	8	15	15	13	11	13	7	8	15	15	13	11	13	30.4	30.4	30.4	88.067	770	770	0	59.212	By MS/MS	By MS/MS
P40855	P40855	Peroxisomal biogenesis factor 19	PEX19	sp|P40855|PEX19_HUMAN Peroxisomal biogenesis factor 19 OS=Homo sapiens OX=9606 GN=PEX19 PE=1 SV=1	0	0	0	0	0	0	0	1	1	1	1	1	1	1	0	0	0	0	0	1	0	0	0	0	0	0	1	0	0	0	0	0	0	1	0	7	7	7	32.806	299	299	0.0084706	0.98826
P40937	P40937	Replication factor C subunit 5	RFC5	sp|P40937|RFC5_HUMAN Replication factor C subunit 5 OS=Homo sapiens OX=9606 GN=RFC5 PE=1 SV=1	0	2646800	0	0	0	2790100	0	2	2	2	1	2	2	2	2	2	1	1	1	2	2	2	2	1	1	1	2	2	2	2	1	1	1	2	2	10	10	10	38.496	340	340	0	2.3861	By MS/MS	By MS/MS
P40938	P40938	Replication factor C subunit 3	RFC3	sp|P40938|RFC3_HUMAN Replication factor C subunit 3 OS=Homo sapiens OX=9606 GN=RFC3 PE=1 SV=2	2929600	4270400	5064500	3246000	3278200	4660400	3466900	4	4	4	1	4	4	4	3	4	4	4	4	4	3	3	4	4	4	4	4	3	3	4	4	4	4	4	3	16.3	16.3	16.3	40.556	356	356	0	45.54	By MS/MS	By MS/MS
P40939	P40939	Trifunctional enzyme subunit alpha, mitochondrial;Long-chain enoyl-CoA hydratase;Long chain 3-hydroxyacyl-CoA dehydrogenase	HADHA	sp|P40939|ECHA_HUMAN Trifunctional enzyme subunit alpha, mitochondrial OS=Homo sapiens OX=9606 GN=HADHA PE=1 SV=2	0	0	0	0	0	0	0	1	1	1	1	1	1	1	1	0	0	1	1	0	1	1	0	0	1	1	0	1	1	0	0	1	1	0	1	2.8	2.8	2.8	82.999	763	763	0.0071327	1.0485	By MS/MS
P41091;Q2VIR3	P41091;Q2VIR3	Eukaryotic translation initiation factor 2 subunit 3;Putative eukaryotic translation initiation factor 2 subunit 3-like protein	EIF2S3;EIF2S3L	sp|P41091|IF2G_HUMAN Eukaryotic translation initiation factor 2 subunit 3 OS=Homo sapiens OX=9606 GN=EIF2S3 PE=1 SV=3;sp|Q2VIR3|IF2GL_HUMAN Eukaryotic translation initiation factor 2 subunit 3B OS=Homo sapiens OX=9606 GN=EIF2S3B PE=2 SV=2	0	3281200	2848900	3327000	3161900	0	0	4;3	4;3	4;3	2	4	4	4	2	4	3	4	4	3	3	2	4	3	4	4	3	3	2	4	3	4	4	3	3	12.5	12.5	12.5	51.109	472	472;472	0.0005071	1.7829	By matching	By MS/MS
P41227	P41227	N-alpha-acetyltransferase 10	NAA10	sp|P41227|NAA10_HUMAN N-alpha-acetyltransferase 10 OS=Homo sapiens OX=9606 GN=NAA10 PE=1 SV=1	0	0	0	0	0	0	0	1	1	1	1	1	1	1	0	1	0	0	0	0	1	0	1	0	0	0	0	1	0	1	0	0	0	0	1	6.4	6.4	6.4	26.458	235	235	0	3.888		By matching
P41240;P42679	P41240	Tyrosine-protein kinase CSK	CSK	sp|P41240|CSK_HUMAN Tyrosine-protein kinase CSK OS=Homo sapiens OX=9606 GN=CSK PE=1 SV=1	1104400000	938530000	949610000	1114200000	1061500000	1080900000	1208600000	28;1	28;1	28;1	2	28	28	28	26	25	24	26	26	27	26	26	25	24	26	26	27	26	26	25	24	26	26	27	26	78.4	78.4	78.4	50.704	450	450;507	0	323.31	By MS/MS	By MS/MS
P41252	P41252	Isoleucine--tRNA ligase, cytoplasmic	IARS	sp|P41252|SYIC_HUMAN Isoleucine--tRNA ligase, cytoplasmic OS=Homo sapiens OX=9606 GN=IARS1 PE=1 SV=2	18863000	24080000	20903000	18013000	25822000	19431000	23022000	37	37	37	1	37	37	37	29	30	32	31	32	33	32	29	30	32	31	32	33	32	29	30	32	31	32	33	32	37.7	37.7	37.7	144.5	1262	1262	0	209.93	By MS/MS	By MS/MS
P42025	P42025	Beta-centractin	ACTR1B	sp|P42025|ACTY_HUMAN Beta-centractin OS=Homo sapiens OX=9606 GN=ACTR1B PE=1 SV=1	0	0	0	0	0	0	0	4	1	1	1	4	1	1	4	4	4	3	3	4	2	1	1	1	0	1	1	0	1	1	1	0	1	1	0	13	6.1	6.1	42.293	376	376	0	3.3891	By matching	By matching
P42126	P42126	Enoyl-CoA delta isomerase 1, mitochondrial	ECI1	sp|P42126|ECI1_HUMAN Enoyl-CoA delta isomerase 1, mitochondrial OS=Homo sapiens OX=9606 GN=ECI1 PE=1 SV=1	28887000	39833000	37791000	35382000	40422000	41764000	47879000	8	8	8	1	8	8	8	7	7	7	7	7	8	8	7	7	7	7	7	8	8	7	7	7	7	7	8	8	31.5	31.5	31.5	32.816	302	302	0	29.34	By MS/MS	By MS/MS
P42167;P42166	P42167;P42166	Lamina-associated polypeptide 2, isoforms beta/gamma;Thymopoietin;Thymopentin;Lamina-associated polypeptide 2, isoform alpha;Thymopoietin;Thymopentin	TMPO	sp|P42167|LAP2B_HUMAN Lamina-associated polypeptide 2, isoforms beta/gamma OS=Homo sapiens OX=9606 GN=TMPO PE=1 SV=2;sp|P42166|LAP2A_HUMAN Lamina-associated polypeptide 2, isoform alpha OS=Homo sapiens OX=9606 GN=TMPO PE=1 SV=2	8457100	7418900	7533900	6290600	7011300	9261400	6101600	6;6	6;6	6;6	2	6	6	6	4	4	6	6	5	4	5	4	4	6	6	5	4	5	4	4	6	6	5	4	5	20.3	20.3	20.3	50.67	454	454;694	0	21.296	By MS/MS	By MS/MS
P51692;P42229	P51692;P42229	Signal transducer and activator of transcription 5B;Signal transducer and activator of transcription 5A	STAT5B;STAT5A	sp|P51692|STA5B_HUMAN Signal transducer and activator of transcription 5B OS=Homo sapiens OX=9606 GN=STAT5B PE=1 SV=2;sp|P42229|STA5A_HUMAN Signal transducer and activator of transcription 5A OS=Homo sapiens OX=9606 GN=STAT5A PE=1 SV=1	0	1788100	2051200	1722200	1195100	1348800	1741200	2;2	2;2	2;2	2	2	2	2	1	2	2	2	2	2	2	1	2	2	2	2	2	2	1	2	2	2	2	2	2	2.5	2.5	2.5	89.865	787	787;794	0	2.2733	By matching	By MS/MS
P42262	P42262	Glutamate receptor 2	GRIA2	sp|P42262|GRIA2_HUMAN Glutamate receptor 2 OS=Homo sapiens OX=9606 GN=GRIA2 PE=1 SV=3	0	0	0	0	0	0	0	1	1	1	1	1	1	1	1	1	1	1	1	1	1	1	1	1	1	1	1	1	1	1	1	1	1	1	1	1.8	1.8	1.8	98.82	883	883	0	2.2315	By matching	By MS/MS
P42285	P42285	Superkiller viralicidic activity 2-like 2	SKIV2L2	sp|P42285|MTREX_HUMAN Exosome RNA helicase MTR4 OS=Homo sapiens OX=9606 GN=MTREX PE=1 SV=3	0	0	0	0	0	0	0	2	2	2	1	2	2	2	1	1	1	2	1	2	1	1	1	1	2	1	2	1	1	1	1	2	1	2	1	3.6	3.6	3.6	117.8	1042	1042	0	4.9293	By matching	By matching
P42345	P42345	Serine/threonine-protein kinase mTOR	MTOR	sp|P42345|MTOR_HUMAN Serine/threonine-protein kinase mTOR OS=Homo sapiens OX=9606 GN=MTOR PE=1 SV=1	60273000	42660000	39151000	41339000	41465000	38300000	49272000	75	75	75	1	75	75	75	60	64	65	60	60	59	62	60	64	65	60	60	59	62	60	64	65	60	60	59	62	37.9	37.9	37.9	288.89	2549	2549	0	323.31	By MS/MS	By MS/MS
P42356;A4QPH2;Q8N8J0	P42356	Phosphatidylinositol 4-kinase alpha	PI4KA	sp|P42356|PI4KA_HUMAN Phosphatidylinositol 4-kinase alpha OS=Homo sapiens OX=9606 GN=PI4KA PE=1 SV=4	11999000	7115000	6893000	6336700	7827800	6835800	6560200	19;7;2	19;7;2	19;7;2	3	19	19	19	14	11	13	13	16	12	15	14	11	13	13	16	12	15	14	11	13	13	16	12	15	13.1	13.1	13.1	236.83	2102	2102;592;262	0	84.701	By MS/MS	By MS/MS
P42677	P42677	40S ribosomal protein S27	RPS27	sp|P42677|RS27_HUMAN 40S ribosomal protein S27 OS=Homo sapiens OX=9606 GN=RPS27 PE=1 SV=3	71425000	114920000	125850000	161470000	84723000	102980000	88215000	4	4	2	1	4	4	2	4	4	4	4	4	4	4	4	4	4	4	4	4	4	2	2	2	2	2	2	2	39.3	39.3	14.3	9.461	84	84	0	21.499	By MS/MS	By MS/MS
P42680;REV__Q9BZC7	P42680	Tyrosine-protein kinase Tec	TEC	sp|P42680|TEC_HUMAN Tyrosine-protein kinase Tec OS=Homo sapiens OX=9606 GN=TEC PE=1 SV=2	34973000	29718000	31892000	36639000	33890000	32134000	43440000	28;1	28;1	28;1	2	28	28	28	24	23	24	26	25	27	27	24	23	24	26	25	27	27	24	23	24	26	25	27	27	48.2	48.2	48.2	73.58	631	631;2435	0	154.94	By MS/MS	By MS/MS
P42684	P42684	Abelson tyrosine-protein kinase 2	ABL2	sp|P42684|ABL2_HUMAN Tyrosine-protein kinase ABL2 OS=Homo sapiens OX=9606 GN=ABL2 PE=1 SV=1	45562000	47382000	46757000	65966000	42760000	46572000	67477000	37	37	32	1	37	37	32	29	31	32	34	33	31	30	29	31	32	34	33	31	30	24	26	27	30	28	27	26	42.8	42.8	38.2	128.34	1182	1182	0	323.31	By MS/MS	By MS/MS
P42685	P42685	Tyrosine-protein kinase FRK	FRK	sp|P42685|FRK_HUMAN Tyrosine-protein kinase FRK OS=Homo sapiens OX=9606 GN=FRK PE=1 SV=1	20399000	20904000	20356000	24391000	19815000	21183000	25412000	21	20	20	1	21	20	20	19	18	18	18	21	19	18	18	17	17	17	20	18	17	18	17	17	17	20	18	17	56	54.5	54.5	58.253	505	505	0	323.31	By MS/MS	By MS/MS
P42695	P42695	Condensin-2 complex subunit D3	NCAPD3	sp|P42695|CNDD3_HUMAN Condensin-2 complex subunit D3 OS=Homo sapiens OX=9606 GN=NCAPD3 PE=1 SV=2	6572800	4245600	2690200	2516100	3974200	0	0	4	4	4	1	4	4	4	4	3	2	3	3	0	2	4	3	2	3	3	0	2	4	3	2	3	3	0	2	4.6	4.6	4.6	168.89	1498	1498	0	26.843	By MS/MS	By MS/MS
P42704;Q9NP80	P42704	Leucine-rich PPR motif-containing protein, mitochondrial	LRPPRC	sp|P42704|LPPRC_HUMAN Leucine-rich PPR motif-containing protein, mitochondrial OS=Homo sapiens OX=9606 GN=LRPPRC PE=1 SV=3	23966000	28477000	26590000	23458000	29479000	22546000	22054000	56;1	56;1	56;1	2	56	56	56	52	50	51	50	53	48	50	52	50	51	50	53	48	50	52	50	51	50	53	48	50	47.4	47.4	47.4	157.9	1394	1394;782	0	323.31	By MS/MS	By MS/MS
P42766	P42766	60S ribosomal protein L35	RPL35	sp|P42766|RL35_HUMAN 60S ribosomal protein L35 OS=Homo sapiens OX=9606 GN=RPL35 PE=1 SV=2	12061000	16915000	21805000	24618000	14311000	15249000	11401000	2	2	2	1	2	2	2	2	2	2	2	2	2	2	2	2	2	2	2	2	2	2	2	2	2	2	2	2	13.8	13.8	13.8	14.551	123	123	0	4.7458	By MS/MS	By MS/MS
P42771;P42772	P42771	Cyclin-dependent kinase inhibitor 2A	CDKN2A	sp|P42771|CDN2A_HUMAN Cyclin-dependent kinase inhibitor 2A OS=Homo sapiens OX=9606 GN=CDKN2A PE=1 SV=2	19846000	16905000	12407000	20589000	25525000	15107000	16700000	5;2	5;2	5;2	2	5	5	5	4	5	5	5	4	4	4	4	5	5	5	4	4	4	4	5	5	5	4	4	4	54.5	54.5	54.5	16.532	156	156;138	0	50.852	By MS/MS	By MS/MS
P42858	P42858	Huntingtin	HTT	sp|P42858|HD_HUMAN Huntingtin OS=Homo sapiens OX=9606 GN=HTT PE=1 SV=2	6987400	5442600	4254800	3892800	4623000	3620700	3917700	11	11	11	1	11	11	11	10	10	6	8	9	6	7	10	10	6	8	9	6	7	10	10	6	8	9	6	7	5.6	5.6	5.6	347.6	3142	3142	0	52.183	By MS/MS	By MS/MS
P43243	P43243	Matrin-3	MATR3	sp|P43243|MATR3_HUMAN Matrin-3 OS=Homo sapiens OX=9606 GN=MATR3 PE=1 SV=2	15054000	21137000	18900000	16996000	18565000	16246000	16670000	18	18	18	1	18	18	18	15	14	13	16	15	14	14	15	14	13	16	15	14	14	15	14	13	16	15	14	14	28.5	28.5	28.5	94.622	847	847	0	118.26	By MS/MS	By MS/MS
P43246	P43246	DNA mismatch repair protein Msh2	MSH2	sp|P43246|MSH2_HUMAN DNA mismatch repair protein Msh2 OS=Homo sapiens OX=9606 GN=MSH2 PE=1 SV=1	3422100	6328500	4219000	5253300	3349500	3503300	3411900	9	9	9	1	9	9	9	8	6	5	3	7	5	6	8	6	5	3	7	5	6	8	6	5	3	7	5	6	14.3	14.3	14.3	104.74	934	934	0	22.158	By MS/MS	By MS/MS
P43250;P34947;P32298	P43250;P34947	G protein-coupled receptor kinase 6;G protein-coupled receptor kinase 5	GRK6;GRK5	sp|P43250|GRK6_HUMAN G protein-coupled receptor kinase 6 OS=Homo sapiens OX=9606 GN=GRK6 PE=1 SV=2;sp|P34947|GRK5_HUMAN G protein-coupled receptor kinase 5 OS=Homo sapiens OX=9606 GN=GRK5 PE=1 SV=1	4140200	3719000	4809500	3860000	4677700	5149200	4929000	6;3;1	6;3;1	6;3;1	3	6	6	6	3	2	4	4	3	5	4	3	2	4	4	3	5	4	3	2	4	4	3	5	4	12	12	12	65.99	576	576;590;578	0	10.542	By matching	By MS/MS
P43307	P43307	Translocon-associated protein subunit alpha	SSR1	sp|P43307|SSRA_HUMAN Translocon-associated protein subunit alpha OS=Homo sapiens OX=9606 GN=SSR1 PE=1 SV=3	6409000	6340000	4541600	5330000	7871800	7591500	5815600	2	2	2	1	2	2	2	2	2	2	2	2	2	2	2	2	2	2	2	2	2	2	2	2	2	2	2	2	8.7	8.7	8.7	32.235	286	286	0	17.337	By MS/MS	By MS/MS
P43405;P43403;Q8NFD2	P43405	Tyrosine-protein kinase SYK	SYK	sp|P43405|KSYK_HUMAN Tyrosine-protein kinase SYK OS=Homo sapiens OX=9606 GN=SYK PE=1 SV=1	89037000	81730000	74533000	78008000	83524000	84106000	82539000	27;1;1	27;1;1	27;1;1	3	27	27	27	24	23	23	24	24	21	22	24	23	23	24	24	21	22	24	23	23	24	24	21	22	58.4	58.4	58.4	72.065	635	635;619;765	0	266.34	By MS/MS	By MS/MS
P43487;Q9C010	P43487	Ran-specific GTPase-activating protein	RANBP1	sp|P43487|RANG_HUMAN Ran-specific GTPase-activating protein OS=Homo sapiens OX=9606 GN=RANBP1 PE=1 SV=1	20742000	17347000	19956000	28032000	22288000	23030000	25501000	5;1	5;1	5;1	2	5	5	5	3	4	5	4	5	5	3	3	4	5	4	5	5	3	3	4	5	4	5	5	3	35.8	35.8	35.8	23.31	201	201;78	0	22.315	By MS/MS	By MS/MS
P43686	P43686	26S protease regulatory subunit 6B	PSMC4	sp|P43686|PRS6B_HUMAN 26S proteasome regulatory subunit 6B OS=Homo sapiens OX=9606 GN=PSMC4 PE=1 SV=2	93530000	88300000	89807000	91490000	91535000	106660000	86130000	30	30	30	1	30	30	30	27	28	28	29	27	29	29	27	28	28	29	27	29	29	27	28	28	29	27	29	29	83	83	83	47.366	418	418	0	323.31	By MS/MS	By MS/MS
P45880	P45880	Voltage-dependent anion-selective channel protein 2	VDAC2	sp|P45880|VDAC2_HUMAN Voltage-dependent anion-selective channel protein 2 OS=Homo sapiens OX=9606 GN=VDAC2 PE=1 SV=2	305870000	216120000	193960000	204020000	250370000	287250000	265630000	14	14	14	1	14	14	14	14	14	14	14	14	14	14	14	14	14	14	14	14	14	14	14	14	14	14	14	14	59.9	59.9	59.9	31.566	294	294	0	271.37	By MS/MS	By MS/MS
P45954	P45954	Short/branched chain specific acyl-CoA dehydrogenase, mitochondrial	ACADSB	sp|P45954|ACDSB_HUMAN Short/branched chain specific acyl-CoA dehydrogenase, mitochondrial OS=Homo sapiens OX=9606 GN=ACADSB PE=1 SV=1	28296000	17225000	13840000	11005000	19345000	14197000	10329000	9	9	9	1	9	9	9	5	7	8	7	8	6	5	5	7	8	7	8	6	5	5	7	8	7	8	6	5	30.3	30.3	30.3	47.485	432	432	0	67.814	By MS/MS	By MS/MS
P45974	P45974	Ubiquitin carboxyl-terminal hydrolase 5	USP5	sp|P45974|UBP5_HUMAN Ubiquitin carboxyl-terminal hydrolase 5 OS=Homo sapiens OX=9606 GN=USP5 PE=1 SV=2	0	1089200	0	1466300	0	0	0	3	3	3	1	3	3	3	0	2	1	2	2	1	1	0	2	1	2	2	1	1	0	2	1	2	2	1	1	4.2	4.2	4.2	95.785	858	858	0	7.549		By MS/MS
P45983	P45983	Mitogen-activated protein kinase 8	MAPK8	sp|P45983|MK08_HUMAN Mitogen-activated protein kinase 8 OS=Homo sapiens OX=9606 GN=MAPK8 PE=1 SV=2	197370000	192570000	216310000	250120000	238640000	233960000	330080000	22	15	11	1	22	15	11	21	21	21	22	21	21	21	14	14	14	15	14	14	14	11	11	11	11	11	10	11	63	48.2	37.7	48.295	427	427	0	142.81	By MS/MS	By MS/MS
P45984	P45984	Mitogen-activated protein kinase 9	MAPK9	sp|P45984|MK09_HUMAN Mitogen-activated protein kinase 9 OS=Homo sapiens OX=9606 GN=MAPK9 PE=1 SV=2	585840000	571680000	615130000	560020000	711530000	737080000	633870000	22	22	13	1	22	22	13	21	21	21	22	22	21	22	21	21	21	22	22	21	22	12	12	12	13	13	12	13	64.4	64.4	44.6	48.139	424	424	0	260.98	By MS/MS	By MS/MS
P45985	P45985	Dual specificity mitogen-activated protein kinase kinase 4	MAP2K4	sp|P45985|MP2K4_HUMAN Dual specificity mitogen-activated protein kinase kinase 4 OS=Homo sapiens OX=9606 GN=MAP2K4 PE=1 SV=1	23226000	25551000	24824000	19868000	22964000	37135000	30343000	9	9	9	1	9	9	9	7	8	8	6	8	7	9	7	8	8	6	8	7	9	7	8	8	6	8	7	9	38.6	38.6	38.6	44.287	399	399	0	44.783	By MS/MS	By MS/MS
P46019	P46019	Phosphorylase b kinase regulatory subunit alpha, liver isoform	PHKA2	sp|P46019|KPB2_HUMAN Phosphorylase b kinase regulatory subunit alpha, liver isoform OS=Homo sapiens OX=9606 GN=PHKA2 PE=1 SV=1	16992000	21565000	18212000	17074000	21994000	16149000	20829000	20	18	18	1	20	18	18	18	17	18	16	20	17	19	17	16	16	15	18	16	18	17	16	16	15	18	16	18	21.9	20.6	20.6	138.41	1235	1235	0	67.331	By MS/MS	By MS/MS
P46020	P46020	Phosphorylase b kinase regulatory subunit alpha, skeletal muscle isoform	PHKA1	sp|P46020|KPB1_HUMAN Phosphorylase b kinase regulatory subunit alpha, skeletal muscle isoform OS=Homo sapiens OX=9606 GN=PHKA1 PE=1 SV=2	22946000	24445000	23028000	25171000	23806000	20454000	25722000	28	28	26	1	28	28	26	22	24	25	24	26	23	23	22	24	25	24	26	23	23	21	23	23	23	24	22	22	27.3	27.3	25.9	137.31	1223	1223	0	208.52	By MS/MS	By MS/MS
P46060	P46060	Ran GTPase-activating protein 1	RANGAP1	sp|P46060|RAGP1_HUMAN Ran GTPase-activating protein 1 OS=Homo sapiens OX=9606 GN=RANGAP1 PE=1 SV=1	17224000	17915000	14835000	18037000	20263000	16105000	16172000	14	14	14	1	14	14	14	11	12	11	13	13	12	13	11	12	11	13	13	12	13	11	12	11	13	13	12	13	34.2	34.2	34.2	63.541	587	587	0	62.28	By MS/MS	By MS/MS
P46087	P46087	Probable 28S rRNA (cytosine(4447)-C(5))-methyltransferase	NOP2	sp|P46087|NOP2_HUMAN Probable 28S rRNA (cytosine(4447)-C(5))-methyltransferase OS=Homo sapiens OX=9606 GN=NOP2 PE=1 SV=2	0	1461600	1070900	0	1176300	1058000	0	2	2	2	1	2	2	2	1	2	2	1	2	2	0	1	2	2	1	2	2	0	1	2	2	1	2	2	0	3.1	3.1	3.1	89.301	812	812	0	5.9525	By MS/MS	By MS/MS
P46109	P46109	Crk-like protein	CRKL	sp|P46109|CRKL_HUMAN Crk-like protein OS=Homo sapiens OX=9606 GN=CRKL PE=1 SV=1	0	0	0	0	0	0	0	2	2	2	1	2	2	2	1	1	1	1	1	0	1	1	1	1	1	1	0	1	1	1	1	1	1	0	1	10.9	10.9	10.9	33.777	303	303	0	3.8728	By MS/MS	By matching
P46379	P46379	Large proline-rich protein BAG6	BAG6	sp|P46379|BAG6_HUMAN Large proline-rich protein BAG6 OS=Homo sapiens OX=9606 GN=BAG6 PE=1 SV=2	11919000	4717700	4548800	3339400	4132300	4709300	3785700	11	11	11	1	11	11	11	7	10	9	4	8	9	9	7	10	9	4	8	9	9	7	10	9	4	8	9	9	17.8	17.8	17.8	119.41	1132	1132	0	39.022	By MS/MS	By MS/MS
P46734	P46734	Dual specificity mitogen-activated protein kinase kinase 3	MAP2K3	sp|P46734|MP2K3_HUMAN Dual specificity mitogen-activated protein kinase kinase 3 OS=Homo sapiens OX=9606 GN=MAP2K3 PE=1 SV=2	55291000	54787000	58744000	55018000	52004000	60222000	46423000	14	10	10	1	14	10	10	12	14	13	11	12	13	12	9	10	10	10	9	10	10	9	10	10	10	9	10	10	51.3	37.2	37.2	39.318	347	347	0	93.542	By MS/MS	By MS/MS
P46776	P46776	60S ribosomal protein L27a	RPL27A	sp|P46776|RL27A_HUMAN 60S ribosomal protein L27a OS=Homo sapiens OX=9606 GN=RPL27A PE=1 SV=2	22872000	51068000	36080000	34279000	46385000	36448000	32384000	6	6	6	1	6	6	6	3	6	6	4	6	4	4	3	6	6	4	6	4	4	3	6	6	4	6	4	4	35.1	35.1	35.1	16.561	148	148	0	12.722	By MS/MS	By MS/MS
P46777	P46777	60S ribosomal protein L5	RPL5	sp|P46777|RL5_HUMAN 60S ribosomal protein L5 OS=Homo sapiens OX=9606 GN=RPL5 PE=1 SV=3	70331000	106570000	99931000	95545000	79766000	71820000	44937000	10	10	10	1	10	10	10	10	10	10	10	9	9	10	10	10	10	10	9	9	10	10	10	10	10	9	9	10	37.4	37.4	37.4	34.362	297	297	0	54.231	By MS/MS	By MS/MS
P46778	P46778	60S ribosomal protein L21	RPL21	sp|P46778|RL21_HUMAN 60S ribosomal protein L21 OS=Homo sapiens OX=9606 GN=RPL21 PE=1 SV=2	43191000	31805000	25767000	26795000	31847000	26090000	13783000	6	6	6	1	6	6	6	4	5	6	5	6	6	5	4	5	6	5	6	6	5	4	5	6	5	6	6	5	36.9	36.9	36.9	18.565	160	160	0	41.936	By MS/MS	By MS/MS
P46779	P46779	60S ribosomal protein L28	RPL28	sp|P46779|RL28_HUMAN 60S ribosomal protein L28 OS=Homo sapiens OX=9606 GN=RPL28 PE=1 SV=3	33016000	62752000	63552000	52543000	37732000	34167000	27294000	7	7	7	1	7	7	7	7	6	7	5	7	7	6	7	6	7	5	7	7	6	7	6	7	5	7	7	6	40.9	40.9	40.9	15.747	137	137	0	18.659	By MS/MS	By MS/MS
P46781	P46781	40S ribosomal protein S9	RPS9	sp|P46781|RS9_HUMAN 40S ribosomal protein S9 OS=Homo sapiens OX=9606 GN=RPS9 PE=1 SV=3	25143000	27911000	28296000	24792000	23699000	12057000	7518900	7	7	7	1	7	7	7	5	6	6	6	6	6	6	5	6	6	6	6	6	6	5	6	6	6	6	6	6	31.4	31.4	31.4	22.591	194	194	0	11.462	By MS/MS	By MS/MS
P46782	P46782	40S ribosomal protein S5;40S ribosomal protein S5, N-terminally processed	RPS5	sp|P46782|RS5_HUMAN 40S ribosomal protein S5 OS=Homo sapiens OX=9606 GN=RPS5 PE=1 SV=4	97141000	90233000	73645000	78977000	75888000	67902000	50060000	10	10	10	1	10	10	10	9	9	9	9	9	7	7	9	9	9	9	9	7	7	9	9	9	9	9	7	7	50	50	50	22.876	204	204	0	81.921	By MS/MS	By MS/MS
P46783	P46783	40S ribosomal protein S10	RPS10	sp|P46783|RS10_HUMAN 40S ribosomal protein S10 OS=Homo sapiens OX=9606 GN=RPS10 PE=1 SV=1	4081000	1339400	1508400	1630900	4266600	4545200	2039900	2	2	2	1	2	2	2	2	2	2	2	2	2	2	2	2	2	2	2	2	2	2	2	2	2	2	2	2	14.5	14.5	14.5	18.898	165	165	0	3.4854	By MS/MS	By MS/MS
P46821	P46821	Microtubule-associated protein 1B;MAP1B heavy chain;MAP1 light chain LC1	MAP1B	sp|P46821|MAP1B_HUMAN Microtubule-associated protein 1B OS=Homo sapiens OX=9606 GN=MAP1B PE=1 SV=2	13926000	9308100	8714300	8786200	9690700	9156700	9109400	25	25	25	1	25	25	25	20	21	16	18	17	16	16	20	21	16	18	17	16	16	20	21	16	18	17	16	16	18.3	18.3	18.3	270.63	2468	2468	0	144.01	By MS/MS	By MS/MS
P46940	P46940	Ras GTPase-activating-like protein IQGAP1	IQGAP1	sp|P46940|IQGA1_HUMAN Ras GTPase-activating-like protein IQGAP1 OS=Homo sapiens OX=9606 GN=IQGAP1 PE=1 SV=1	0	0	0	0	0	0	0	2	2	2	1	2	2	2	1	1	0	0	1	2	1	1	1	0	0	1	2	1	1	1	0	0	1	2	1	1.3	1.3	1.3	189.25	1657	1657	0.00051282	1.9016	By MS/MS	By MS/MS
P46976	P46976	Glycogenin-1	GYG1	sp|P46976|GLYG_HUMAN Glycogenin-1 OS=Homo sapiens OX=9606 GN=GYG1 PE=1 SV=4	0	0	0	0	0	0	0	1	1	1	1	1	1	1	1	1	1	0	1	1	1	1	1	1	0	1	1	1	1	1	1	0	1	1	1	4	4	4	39.383	350	350	0	5.1872	By MS/MS	By matching
P46977	P46977	Dolichyl-diphosphooligosaccharide--protein glycosyltransferase subunit STT3A	STT3A	sp|P46977|STT3A_HUMAN Dolichyl-diphosphooligosaccharide--protein glycosyltransferase subunit STT3A OS=Homo sapiens OX=9606 GN=STT3A PE=1 SV=2	22488000	22832000	17467000	16937000	21116000	20672000	24425000	8	8	7	1	8	8	7	6	8	8	6	8	7	7	6	8	8	6	8	7	7	5	7	7	5	7	6	6	10.9	10.9	9.9	80.529	705	705	0	18.104	By MS/MS	By MS/MS
P47756	P47756	F-actin-capping protein subunit beta	CAPZB	sp|P47756|CAPZB_HUMAN F-actin-capping protein subunit beta OS=Homo sapiens OX=9606 GN=CAPZB PE=1 SV=5	5250800	0	3771000	3188100	5239900	8384900	3826000	7	7	7	1	7	7	7	5	4	4	6	5	3	5	5	4	4	6	5	3	5	5	4	4	6	5	3	5	33.1	33.1	33.1	30.628	272	272	0	24.53	By MS/MS	By matching
P47813;O14602	P47813;O14602	Eukaryotic translation initiation factor 1A, X-chromosomal;Eukaryotic translation initiation factor 1A, Y-chromosomal	EIF1AX;EIF1AY	sp|P47813|IF1AX_HUMAN Eukaryotic translation initiation factor 1A, X-chromosomal OS=Homo sapiens OX=9606 GN=EIF1AX PE=1 SV=2;sp|O14602|IF1AY_HUMAN Eukaryotic translation initiation factor 1A, Y-chromosomal OS=Homo sapiens OX=9606 GN=EIF1AY PE=1 SV=4	22962000	19425000	21201000	49629000	22266000	31117000	21512000	4;3	4;3	4;3	2	4	4	4	4	3	3	4	4	3	3	4	3	3	4	4	3	3	4	3	3	4	4	3	3	42.4	42.4	42.4	16.46	144	144;144	0	4.6242	By MS/MS	By MS/MS
P47895	P47895	Aldehyde dehydrogenase family 1 member A3	ALDH1A3	sp|P47895|AL1A3_HUMAN Aldehyde dehydrogenase family 1 member A3 OS=Homo sapiens OX=9606 GN=ALDH1A3 PE=1 SV=2	12467000	21219000	20718000	17643000	13589000	19890000	20323000	18	14	14	1	18	14	14	17	15	15	17	16	18	17	13	11	11	13	12	14	13	13	11	11	13	12	14	13	42.6	37.1	37.1	56.108	512	512	0	113.31	By MS/MS	By MS/MS
P47897	P47897	Glutamine--tRNA ligase	QARS	sp|P47897|SYQ_HUMAN Glutamine--tRNA ligase OS=Homo sapiens OX=9606 GN=QARS1 PE=1 SV=1	8907600	17312000	16288000	15700000	16219000	16722000	16590000	19	18	18	1	19	18	18	13	16	17	16	17	16	16	12	15	16	15	16	15	15	12	15	16	15	16	15	15	30.8	30.8	30.8	87.798	775	775	0	183.05	By MS/MS	By MS/MS
P47914	P47914	60S ribosomal protein L29	RPL29	sp|P47914|RL29_HUMAN 60S ribosomal protein L29 OS=Homo sapiens OX=9606 GN=RPL29 PE=1 SV=2	0	0	0	0	0	0	0	1	1	1	1	1	1	1	1	1	1	1	1	1	1	1	1	1	1	1	1	1	1	1	1	1	1	1	1	9.4	9.4	9.4	17.752	159	159	0	6.1204	By MS/MS	By MS/MS
P48029	P48029	Sodium- and chloride-dependent creatine transporter 1	SLC6A8	sp|P48029|SC6A8_HUMAN Sodium- and chloride-dependent creatine transporter 1 OS=Homo sapiens OX=9606 GN=SLC6A8 PE=1 SV=1	6291100	8399400	8803700	9904700	6349600	8611800	10429000	4	4	4	1	4	4	4	3	3	4	4	4	4	4	3	3	4	4	4	4	4	3	3	4	4	4	4	4	8.7	8.7	8.7	70.522	635	635	0	12.921	By MS/MS	By MS/MS
P48047	P48047	ATP synthase subunit O, mitochondrial	ATP5O	sp|P48047|ATPO_HUMAN ATP synthase subunit O, mitochondrial OS=Homo sapiens OX=9606 GN=ATP5PO PE=1 SV=1	14529000	16078000	10073000	11475000	15464000	14534000	15277000	6	6	6	1	6	6	6	5	6	5	5	5	6	6	5	6	5	5	5	6	6	5	6	5	5	5	6	6	40.4	40.4	40.4	23.277	213	213	0	39.56	By MS/MS	By MS/MS
P48059;Q7Z4I7	P48059	LIM and senescent cell antigen-like-containing domain protein 1	LIMS1	sp|P48059|LIMS1_HUMAN LIM and senescent cell antigen-like-containing domain protein 1 OS=Homo sapiens OX=9606 GN=LIMS1 PE=1 SV=4	24913000	28708000	32055000	29623000	23882000	26006000	26024000	11;5	11;5	11;5	2	11	11	11	9	10	9	9	10	9	9	9	10	9	9	10	9	9	9	10	9	9	10	9	9	38.8	38.8	38.8	37.251	325	325;341	0	30.513	By MS/MS	By MS/MS
P48426	P48426	Phosphatidylinositol 5-phosphate 4-kinase type-2 alpha	PIP4K2A	sp|P48426|PI42A_HUMAN Phosphatidylinositol 5-phosphate 4-kinase type-2 alpha OS=Homo sapiens OX=9606 GN=PIP4K2A PE=1 SV=2	27372000	37208000	38179000	46793000	35364000	35636000	40685000	9	5	5	1	9	5	5	9	7	9	9	9	9	7	5	4	5	5	5	5	4	5	4	5	5	5	5	4	25.4	15	15	46.224	406	406	0	36.193	By MS/MS	By MS/MS
P48444	P48444	Coatomer subunit delta	ARCN1	sp|P48444|COPD_HUMAN Coatomer subunit delta OS=Homo sapiens OX=9606 GN=ARCN1 PE=1 SV=1	3014300	0	3169300	2571800	3585300	2621000	3989400	5	5	5	1	5	5	5	3	3	3	3	4	4	3	3	3	3	3	4	4	3	3	3	3	3	4	4	3	11.2	11.2	11.2	57.21	511	511	0	5.396	By MS/MS	By MS/MS
P48552	P48552	Nuclear receptor-interacting protein 1	NRIP1	sp|P48552|NRIP1_HUMAN Nuclear receptor-interacting protein 1 OS=Homo sapiens OX=9606 GN=NRIP1 PE=1 SV=2	0	0	0	0	0	0	0	1	1	1	1	1	1	1	1	0	0	0	1	0	0	1	0	0	0	1	0	0	1	0	0	0	1	0	0	0.9	0.9	0.9	126.94	1158	1158	1	-2	By MS/MS
P48556	P48556	26S proteasome non-ATPase regulatory subunit 8	PSMD8	sp|P48556|PSMD8_HUMAN 26S proteasome non-ATPase regulatory subunit 8 OS=Homo sapiens OX=9606 GN=PSMD8 PE=1 SV=2	4671900	5938100	4090100	4441500	4352100	4868100	0	5	5	5	1	5	5	5	4	4	3	4	4	3	2	4	4	3	4	4	3	2	4	4	3	4	4	3	2	22	22	22	39.611	350	350	0	18.828	By MS/MS	By MS/MS
P48634	P48634	Protein PRRC2A	PRRC2A	sp|P48634|PRC2A_HUMAN Protein PRRC2A OS=Homo sapiens OX=9606 GN=PRRC2A PE=1 SV=3	2128200	4578000	3619100	4403300	2922200	3351700	2353000	7	7	7	1	7	7	7	3	6	5	6	7	6	6	3	6	5	6	7	6	6	3	6	5	6	7	6	6	5.6	5.6	5.6	228.86	2157	2157	0	19.794	By MS/MS	By MS/MS
P48643	P48643	T-complex protein 1 subunit epsilon	CCT5	sp|P48643|TCPE_HUMAN T-complex protein 1 subunit epsilon OS=Homo sapiens OX=9606 GN=CCT5 PE=1 SV=1	5021100	6752600	7834600	9614000	6301600	7667500	7497700	11	11	11	1	11	11	11	11	8	7	7	8	8	7	11	8	7	7	8	8	7	11	8	7	7	8	8	7	32.2	32.2	32.2	59.67	541	541	0	14.755	By MS/MS	By MS/MS
P48681	P48681	Nestin	NES	sp|P48681|NEST_HUMAN Nestin OS=Homo sapiens OX=9606 GN=NES PE=1 SV=2	8015500	8604400	5614600	6906600	5572200	7811300	4919200	9	9	9	1	9	9	9	4	5	6	7	7	5	7	4	5	6	7	7	5	7	4	5	6	7	7	5	7	7.5	7.5	7.5	177.44	1621	1621	0	27.477	By MS/MS	By MS/MS
P48729;Q8N752	P48729;Q8N752	Casein kinase I isoform alpha;Casein kinase I isoform alpha-like	CSNK1A1;CSNK1A1L	sp|P48729|KC1A_HUMAN Casein kinase I isoform alpha OS=Homo sapiens OX=9606 GN=CSNK1A1 PE=1 SV=2;sp|Q8N752|KC1AL_HUMAN Casein kinase I isoform alpha-like OS=Homo sapiens OX=9606 GN=CSNK1A1L PE=2 SV=2	304810000	266140000	164270000	53214000	330070000	303390000	91040000	17;9	17;9	17;9	2	17	17	17	16	16	15	11	16	17	11	16	16	15	11	16	17	11	16	16	15	11	16	17	11	59.3	59.3	59.3	38.914	337	337;337	0	229.02	By MS/MS	By MS/MS
P48730	P48730	Casein kinase I isoform delta	CSNK1D	sp|P48730|KC1D_HUMAN Casein kinase I isoform delta OS=Homo sapiens OX=9606 GN=CSNK1D PE=1 SV=2	121380000	27389000	8610700	7990800	152060000	76217000	9686900	14	4	4	1	14	4	4	12	12	11	9	14	12	8	3	3	2	3	4	4	3	3	3	2	3	4	4	3	37.8	14	14	47.33	415	415	0	40.942	By MS/MS	By MS/MS
P49006	P49006	MARCKS-related protein	MARCKSL1	sp|P49006|MRP_HUMAN MARCKS-related protein OS=Homo sapiens OX=9606 GN=MARCKSL1 PE=1 SV=2	0	0	0	0	0	0	0	1	1	1	1	1	1	1	1	1	1	1	1	1	1	1	1	1	1	1	1	1	1	1	1	1	1	1	1	6.7	6.7	6.7	19.529	195	195	0.0084786	0.99146	By matching	By MS/MS
P49189;Q93070	P49189	4-trimethylaminobutyraldehyde dehydrogenase	ALDH9A1	sp|P49189|AL9A1_HUMAN 4-trimethylaminobutyraldehyde dehydrogenase OS=Homo sapiens OX=9606 GN=ALDH9A1 PE=1 SV=3	91644000	104290000	90830000	91675000	81036000	87006000	80451000	22;1	22;1	22;1	2	22	22	22	21	21	22	19	22	20	19	21	21	22	19	22	20	19	21	21	22	19	22	20	19	50.6	50.6	50.6	53.801	494	494;314	0	312.4	By MS/MS	By MS/MS
P49207	P49207	60S ribosomal protein L34	RPL34	sp|P49207|RL34_HUMAN 60S ribosomal protein L34 OS=Homo sapiens OX=9606 GN=RPL34 PE=1 SV=3	45617000	109370000	99184000	98785000	65163000	63294000	55421000	6	6	6	1	6	6	6	5	4	5	4	6	5	5	5	4	5	4	6	5	5	5	4	5	4	6	5	5	36.8	36.8	36.8	13.293	117	117	0	9.5616	By MS/MS	By MS/MS
P49321	P49321	Nuclear autoantigenic sperm protein	NASP	sp|P49321|NASP_HUMAN Nuclear autoantigenic sperm protein OS=Homo sapiens OX=9606 GN=NASP PE=1 SV=2	62380000	61434000	59278000	63426000	51247000	53363000	53973000	27	27	27	1	27	27	27	22	21	24	25	21	25	20	22	21	24	25	21	25	20	22	21	24	25	21	25	20	51.8	51.8	51.8	85.237	788	788	0	323.31	By MS/MS	By MS/MS
P49327	P49327	Fatty acid synthase;[Acyl-carrier-protein] S-acetyltransferase;[Acyl-carrier-protein] S-malonyltransferase;3-oxoacyl-[acyl-carrier-protein] synthase;3-oxoacyl-[acyl-carrier-protein] reductase;3-hydroxyacyl-[acyl-carrier-protein] dehydratase;Enoyl-[acyl-carrier-protein] reductase;Oleoyl-[acyl-carrier-protein] hydrolase	FASN	sp|P49327|FAS_HUMAN Fatty acid synthase OS=Homo sapiens OX=9606 GN=FASN PE=1 SV=3	23537000	19688000	16725000	16494000	21335000	15546000	19166000	44	44	44	1	44	44	44	40	35	35	41	41	35	33	40	35	35	41	41	35	33	40	35	35	41	41	35	33	25.5	25.5	25.5	273.42	2511	2511	0	323.31	By MS/MS	By MS/MS
P49336	P49336	Cyclin-dependent kinase 8	CDK8	sp|P49336|CDK8_HUMAN Cyclin-dependent kinase 8 OS=Homo sapiens OX=9606 GN=CDK8 PE=1 SV=1	19868000	18201000	15337000	16476000	16442000	20159000	25200000	16	16	11	1	16	16	11	14	12	13	12	12	13	13	14	12	13	12	12	13	13	9	8	8	8	8	9	9	45	45	34.1	53.283	464	464	0	92.737	By MS/MS	By MS/MS
P49366	P49366	Deoxyhypusine synthase	DHPS	sp|P49366|DHYS_HUMAN Deoxyhypusine synthase OS=Homo sapiens OX=9606 GN=DHPS PE=1 SV=1	0	0	0	0	0	0	0	1	1	1	1	1	1	1	1	1	1	1	1	1	1	1	1	1	1	1	1	1	1	1	1	1	1	1	1	3.5	3.5	3.5	40.97	369	369	0	3.369	By MS/MS	By MS/MS
P49368	P49368	T-complex protein 1 subunit gamma	CCT3	sp|P49368|TCPG_HUMAN T-complex protein 1 subunit gamma OS=Homo sapiens OX=9606 GN=CCT3 PE=1 SV=4	15760000	12916000	11824000	12100000	14832000	12716000	15510000	16	16	16	1	16	16	16	14	10	12	11	15	12	11	14	10	12	11	15	12	11	14	10	12	11	15	12	11	39.8	39.8	39.8	60.533	545	545	0	46.59	By MS/MS	By MS/MS
P49406	P49406	39S ribosomal protein L19, mitochondrial	MRPL19	sp|P49406|RM19_HUMAN 39S ribosomal protein L19, mitochondrial OS=Homo sapiens OX=9606 GN=MRPL19 PE=1 SV=2	3543700	5806600	4222800	4819900	2412000	4011700	5396300	4	4	4	1	4	4	4	3	2	3	2	3	3	3	3	2	3	2	3	3	3	3	2	3	2	3	3	3	13	13	13	33.535	292	292	0	8.3636	By MS/MS	By MS/MS
P49411	P49411	Elongation factor Tu, mitochondrial	TUFM	sp|P49411|EFTU_HUMAN Elongation factor Tu, mitochondrial OS=Homo sapiens OX=9606 GN=TUFM PE=1 SV=3	8240200	7118200	7004700	7386400	10353000	8927600	7684600	4	4	4	1	4	4	4	3	4	4	3	4	4	4	3	4	4	3	4	4	4	3	4	4	3	4	4	4	11.9	11.9	11.9	49.874	455	455	0	11.629	By MS/MS	By MS/MS
P49419	P49419	Alpha-aminoadipic semialdehyde dehydrogenase	ALDH7A1	sp|P49419|AL7A1_HUMAN Alpha-aminoadipic semialdehyde dehydrogenase OS=Homo sapiens OX=9606 GN=ALDH7A1 PE=1 SV=5	62006000	53660000	48275000	46201000	59687000	57901000	56738000	21	21	21	1	21	21	21	16	17	18	19	20	20	20	16	17	18	19	20	20	20	16	17	18	19	20	20	20	46.2	46.2	46.2	58.486	539	539	0	259.05	By MS/MS	By MS/MS
P49458	P49458	Signal recognition particle 9 kDa protein	SRP9	sp|P49458|SRP09_HUMAN Signal recognition particle 9 kDa protein OS=Homo sapiens OX=9606 GN=SRP9 PE=1 SV=2	0	0	5673200	7800200	9412000	11001000	0	3	3	3	1	3	3	3	0	1	2	2	2	2	2	0	1	2	2	2	2	2	0	1	2	2	2	2	2	34.9	34.9	34.9	10.112	86	86	0	14.511		By MS/MS
P49585;Q9Y5K3	P49585	Choline-phosphate cytidylyltransferase A	PCYT1A	sp|P49585|PCY1A_HUMAN Choline-phosphate cytidylyltransferase A OS=Homo sapiens OX=9606 GN=PCYT1A PE=1 SV=2	7949300	5277000	6184800	5207100	5068300	5576600	4912000	6;1	6;1	6;1	2	6	6	6	3	5	5	4	4	3	5	3	5	5	4	4	3	5	3	5	5	4	4	3	5	21.3	21.3	21.3	41.731	367	367;369	0	10.473	By MS/MS	By MS/MS
P49674	P49674	Casein kinase I isoform epsilon	CSNK1E	sp|P49674|KC1E_HUMAN Casein kinase I isoform epsilon OS=Homo sapiens OX=9606 GN=CSNK1E PE=1 SV=1	127920000	103140000	64011000	24756000	164110000	120870000	28466000	18	18	8	1	18	18	8	17	16	16	12	18	15	12	17	16	16	12	18	15	12	8	7	7	6	8	7	7	47.6	47.6	23.8	47.315	416	416	0	125.7	By MS/MS	By MS/MS
P49720	P49720	Proteasome subunit beta type-3	PSMB3	sp|P49720|PSB3_HUMAN Proteasome subunit beta type-3 OS=Homo sapiens OX=9606 GN=PSMB3 PE=1 SV=2	0	0	0	0	0	0	0	1	1	1	1	1	1	1	1	1	1	1	1	1	1	1	1	1	1	1	1	1	1	1	1	1	1	1	1	7.8	7.8	7.8	22.949	205	205	0	2.2066	By MS/MS	By MS/MS
P49721	P49721	Proteasome subunit beta type-2	PSMB2	sp|P49721|PSB2_HUMAN Proteasome subunit beta type-2 OS=Homo sapiens OX=9606 GN=PSMB2 PE=1 SV=1	7730300	8298800	7949700	9648200	7898700	8114800	5485100	3	3	3	1	3	3	3	3	3	3	3	3	3	2	3	3	3	3	3	3	2	3	3	3	3	3	3	2	13.9	13.9	13.9	22.836	201	201	0	5.5942	By MS/MS	By MS/MS
P49736	P49736	DNA replication licensing factor MCM2	MCM2	sp|P49736|MCM2_HUMAN DNA replication licensing factor MCM2 OS=Homo sapiens OX=9606 GN=MCM2 PE=1 SV=4	5232200	0	0	0	0	0	2830000	5	5	5	1	5	5	5	2	2	2	1	2	1	4	2	2	2	1	2	1	4	2	2	2	1	2	1	4	9.3	9.3	9.3	101.89	904	904	0	9.1496	By MS/MS	By MS/MS
P49755	P49755	Transmembrane emp24 domain-containing protein 10	TMED10	sp|P49755|TMEDA_HUMAN Transmembrane emp24 domain-containing protein 10 OS=Homo sapiens OX=9606 GN=TMED10 PE=1 SV=2	0	0	0	0	0	0	0	2	2	2	1	2	2	2	1	1	0	2	1	1	1	1	1	0	2	1	1	1	1	1	0	2	1	1	1	10.5	10.5	10.5	24.976	219	219	0	3.3812	By matching	By MS/MS
P49756	P49756	RNA-binding protein 25	RBM25	sp|P49756|RBM25_HUMAN RNA-binding protein 25 OS=Homo sapiens OX=9606 GN=RBM25 PE=1 SV=3	0	9114900	8713600	9768200	7278200	7634400	6925700	3	3	3	1	3	3	3	1	2	2	2	3	2	2	1	2	2	2	3	2	2	1	2	2	2	3	2	2	5.5	5.5	5.5	100.18	843	843	0	2.4744	By matching	By MS/MS
P49759;Q9HAZ1	P49759	Dual specificity protein kinase CLK1	CLK1	sp|P49759|CLK1_HUMAN Dual specificity protein kinase CLK1 OS=Homo sapiens OX=9606 GN=CLK1 PE=1 SV=2	6751500	5791300	6370600	7594200	5489900	5429000	6348200	8;3	8;3	7;2	2	8	8	7	5	5	4	7	5	5	7	5	5	4	7	5	5	7	4	4	4	7	5	5	6	21.9	21.9	20.2	57.29	484	484;481	0	8.4688	By MS/MS	By MS/MS
P49760	P49760	Dual specificity protein kinase CLK2	CLK2	sp|P49760|CLK2_HUMAN Dual specificity protein kinase CLK2 OS=Homo sapiens OX=9606 GN=CLK2 PE=1 SV=1	14591000	17894000	16537000	19603000	19872000	16221000	26495000	6	5	5	1	6	5	5	6	5	4	4	4	4	5	5	4	4	4	4	4	4	5	4	4	4	4	4	4	15	13.4	13.4	60.089	499	499	0	35.4	By MS/MS	By MS/MS
P49761	P49761	Dual specificity protein kinase CLK3	CLK3	sp|P49761|CLK3_HUMAN Dual specificity protein kinase CLK3 OS=Homo sapiens OX=9606 GN=CLK3 PE=1 SV=3	8040100	8072400	7944100	8137700	12801000	6445000	7914900	4	4	4	1	4	4	4	2	3	2	3	2	3	3	2	3	2	3	2	3	3	2	3	2	3	2	3	3	8	8	8	73.514	638	638	0	16.096	By MS/MS	By matching
P49770	P49770	Translation initiation factor eIF-2B subunit beta	EIF2B2	sp|P49770|EI2BB_HUMAN Translation initiation factor eIF-2B subunit beta OS=Homo sapiens OX=9606 GN=EIF2B2 PE=1 SV=3	0	0	0	0	0	0	0	2	2	2	1	2	2	2	2	2	1	0	0	0	1	2	2	1	0	0	0	1	2	2	1	0	0	0	1	9.7	9.7	9.7	38.989	351	351	0	8.5856	By MS/MS	By MS/MS
P49773	P49773	Histidine triad nucleotide-binding protein 1	HINT1	sp|P49773|HINT1_HUMAN Adenosine 5-monophosphoramidase HINT1 OS=Homo sapiens OX=9606 GN=HINT1 PE=1 SV=2	956770000	769720000	842200000	803440000	895290000	831930000	743680000	10	10	10	1	10	10	10	8	8	9	10	8	9	8	8	8	9	10	8	9	8	8	8	9	10	8	9	8	84.1	84.1	84.1	13.802	126	126	0	117.29	By MS/MS	By MS/MS
P49789	P49789	Bis(5-adenosyl)-triphosphatase	FHIT	sp|P49789|FHIT_HUMAN Bis(5-adenosyl)-triphosphatase OS=Homo sapiens OX=9606 GN=FHIT PE=1 SV=3	8543700	11800000	8631800	6060700	9152500	7227000	7864800	3	3	3	1	3	3	3	2	3	3	2	2	3	3	2	3	3	2	2	3	3	2	3	3	2	2	3	3	20.4	20.4	20.4	16.858	147	147	0	7.3304	By MS/MS	By MS/MS
P49790	P49790	Nuclear pore complex protein Nup153	NUP153	sp|P49790|NU153_HUMAN Nuclear pore complex protein Nup153 OS=Homo sapiens OX=9606 GN=NUP153 PE=1 SV=2	4466200	0	0	0	2504700	0	0	2	2	2	1	2	2	2	2	2	1	1	2	1	1	2	2	1	1	2	1	1	2	2	1	1	2	1	1	2.2	2.2	2.2	153.94	1475	1475	0	7.9017	By MS/MS	By MS/MS
P49792;Q99666;O14715;P0DJD0;P0DJD1	P49792	E3 SUMO-protein ligase RanBP2	RANBP2	sp|P49792|RBP2_HUMAN E3 SUMO-protein ligase RanBP2 OS=Homo sapiens OX=9606 GN=RANBP2 PE=1 SV=2	9214500	10522000	10062000	8883700	10461000	8497800	7946700	36;8;8;7;7	36;8;8;7;7	27;0;0;1;1	5	36	36	27	26	32	29	27	29	27	25	26	32	29	27	29	27	25	18	24	22	20	20	21	17	17	17	13.9	358.2	3224	3224;1765;1765;1748;1756	0	138.98	By MS/MS	By MS/MS
P49810;P49768	P49810	Presenilin-2;Presenilin-2 NTF subunit;Presenilin-2 CTF subunit	PSEN2	sp|P49810|PSN2_HUMAN Presenilin-2 OS=Homo sapiens OX=9606 GN=PSEN2 PE=1 SV=1	0	0	0	0	0	0	0	3;1	3;1	3;1	2	3	3	3	1	1	1	1	1	2	3	1	1	1	1	1	2	3	1	1	1	1	1	2	3	8	8	8	50.14	448	448;467	0	5.1585	By matching	By MS/MS
P49815	P49815	Tuberin	TSC2	sp|P49815|TSC2_HUMAN Tuberin OS=Homo sapiens OX=9606 GN=TSC2 PE=1 SV=2	4260600	2720500	3380300	3839300	0	0	2963700	5	5	5	1	5	5	5	5	4	5	4	3	1	3	5	4	5	4	3	1	3	5	4	5	4	3	1	3	4.9	4.9	4.9	200.61	1807	1807	0	10.625	By MS/MS	By MS/MS
P49821	P49821	NADH dehydrogenase [ubiquinone] flavoprotein 1, mitochondrial	NDUFV1	sp|P49821|NDUV1_HUMAN NADH dehydrogenase [ubiquinone] flavoprotein 1, mitochondrial OS=Homo sapiens OX=9606 GN=NDUFV1 PE=1 SV=4	0	0	0	0	0	0	0	1	1	1	1	1	1	1	0	1	1	1	0	0	0	0	1	1	1	0	0	0	0	1	1	1	0	0	0	3.2	3.2	3.2	50.817	464	464	0	2.6436		By MS/MS
P49840	P49840	Glycogen synthase kinase-3 alpha	GSK3A	sp|P49840|GSK3A_HUMAN Glycogen synthase kinase-3 alpha OS=Homo sapiens OX=9606 GN=GSK3A PE=1 SV=2	476590000	339340000	359440000	356780000	321620000	398790000	403270000	20	14	14	1	20	14	14	20	20	20	20	20	20	20	14	14	14	14	14	14	14	14	14	14	14	14	14	14	62.9	53.2	53.2	50.98	483	483	0	323.31	By MS/MS	By MS/MS
P49841	P49841	Glycogen synthase kinase-3 beta	GSK3B	sp|P49841|GSK3B_HUMAN Glycogen synthase kinase-3 beta OS=Homo sapiens OX=9606 GN=GSK3B PE=1 SV=2	459880000	423830000	428060000	380200000	398430000	420150000	467590000	25	25	19	1	25	25	19	23	25	25	23	25	24	24	23	25	25	23	25	24	24	17	19	19	17	19	18	18	69	69	57.9	46.744	420	420	0	323.31	By MS/MS	By MS/MS
P49862	P49862	Kallikrein-7	KLK7	sp|P49862|KLK7_HUMAN Kallikrein-7 OS=Homo sapiens OX=9606 GN=KLK7 PE=1 SV=1	0	0	0	0	0	0	0	1	1	1	1	1	1	1	1	0	1	1	1	1	1	1	0	1	1	1	1	1	1	0	1	1	1	1	1	5.5	5.5	5.5	27.524	253	253	0	8.516	By matching
P50053	P50053	Ketohexokinase	KHK	sp|P50053|KHK_HUMAN Ketohexokinase OS=Homo sapiens OX=9606 GN=KHK PE=1 SV=2	0	0	0	0	0	0	0	1	1	1	1	1	1	1	1	1	1	1	1	1	1	1	1	1	1	1	1	1	1	1	1	1	1	1	1	4	4	4	32.523	298	298	0	10.006	By matching	By MS/MS
P50402	P50402	Emerin	EMD	sp|P50402|EMD_HUMAN Emerin OS=Homo sapiens OX=9606 GN=EMD PE=1 SV=1	21806000	21913000	22367000	23607000	18396000	23367000	21466000	13	13	13	1	13	13	13	12	12	12	13	13	12	12	12	12	12	13	13	12	12	12	12	12	13	13	12	12	64.2	64.2	64.2	28.994	254	254	0	153.38	By MS/MS	By MS/MS
P50454	P50454	Serpin H1	SERPINH1	sp|P50454|SERPH_HUMAN Serpin H1 OS=Homo sapiens OX=9606 GN=SERPINH1 PE=1 SV=2	0	0	0	0	0	0	0	2	2	2	1	2	2	2	1	1	1	1	2	1	1	1	1	1	1	2	1	1	1	1	1	1	2	1	1	9.8	9.8	9.8	46.44	418	418	0	4.3399	By MS/MS	By MS/MS
P50502;Q8NFI4;Q8IZP2	P50502;Q8NFI4;Q8IZP2	Hsc70-interacting protein;Putative protein FAM10A5;Putative protein FAM10A4	ST13;ST13P5;ST13P4	sp|P50502|F10A1_HUMAN Hsc70-interacting protein OS=Homo sapiens OX=9606 GN=ST13 PE=1 SV=2;sp|Q8NFI4|F10A5_HUMAN Putative protein FAM10A5 OS=Homo sapiens OX=9606 GN=ST13P5 PE=5 SV=1;sp|Q8IZP2|ST134_HUMAN Putative protein FAM10A4 OS=Homo sapiens OX=9606 GN=S	21839000	20732000	18884000	21425000	18424000	17694000	21182000	6;5;4	6;5;4	6;5;4	3	6	6	6	6	5	6	6	5	4	5	6	5	6	6	5	4	5	6	5	6	6	5	4	5	18.4	18.4	18.4	41.331	369	369;369;240	0	28.17	By MS/MS	By MS/MS
P50542	P50542	Peroxisomal targeting signal 1 receptor	PEX5	sp|P50542|PEX5_HUMAN Peroxisomal targeting signal 1 receptor OS=Homo sapiens OX=9606 GN=PEX5 PE=1 SV=3	23611000	6941400	0	0	0	17733000	0	3	3	3	1	3	3	3	2	2	1	1	0	3	1	2	2	1	1	0	3	1	2	2	1	1	0	3	1	9.1	9.1	9.1	70.864	639	639	0	2.9264	By MS/MS	By MS/MS
P50613	P50613	Cyclin-dependent kinase 7	CDK7	sp|P50613|CDK7_HUMAN Cyclin-dependent kinase 7 OS=Homo sapiens OX=9606 GN=CDK7 PE=1 SV=1	127900000	136010000	123520000	155210000	127810000	142420000	147450000	17	17	16	1	17	17	16	16	16	17	16	17	16	16	16	16	17	16	17	16	16	15	15	16	15	16	15	15	53.8	53.8	51.4	39.038	346	346	0	90.497	By MS/MS	By MS/MS
P50748	P50748	Kinetochore-associated protein 1	KNTC1	sp|P50748|KNTC1_HUMAN Kinetochore-associated protein 1 OS=Homo sapiens OX=9606 GN=KNTC1 PE=1 SV=1	6712500	5714400	4651800	3569500	6786800	3758300	5030900	14	14	14	1	14	14	14	9	11	11	11	11	9	10	9	11	11	11	11	9	10	9	11	11	11	11	9	10	8.7	8.7	8.7	250.75	2209	2209	0	26.425	By MS/MS	By MS/MS
P50749	P50749	Ras association domain-containing protein 2	RASSF2	sp|P50749|RASF2_HUMAN Ras association domain-containing protein 2 OS=Homo sapiens OX=9606 GN=RASSF2 PE=1 SV=1	13529000	14014000	11895000	11788000	11667000	13064000	12402000	9	9	8	1	9	9	8	8	8	8	8	9	9	8	8	8	8	8	9	9	8	7	7	7	7	8	8	7	35.9	35.9	31.3	37.79	326	326	0	75.409	By MS/MS	By MS/MS
P50750	P50750	Cyclin-dependent kinase 9	CDK9	sp|P50750|CDK9_HUMAN Cyclin-dependent kinase 9 OS=Homo sapiens OX=9606 GN=CDK9 PE=1 SV=3	63768000	70731000	79397000	83901000	83239000	91986000	101770000	16	15	15	1	16	15	15	16	14	16	15	15	13	14	15	13	15	14	14	12	13	15	13	15	14	14	12	13	58.6	56.5	56.5	42.777	372	372	0	108.46	By MS/MS	By MS/MS
P50914	P50914	60S ribosomal protein L14	RPL14	sp|P50914|RL14_HUMAN 60S ribosomal protein L14 OS=Homo sapiens OX=9606 GN=RPL14 PE=1 SV=4	37509000	33643000	34710000	27846000	53145000	32442000	16499000	3	3	3	1	3	3	3	3	3	3	3	3	3	3	3	3	3	3	3	3	3	3	3	3	3	3	3	3	15.8	15.8	15.8	23.432	215	215	0	14.946	By MS/MS	By MS/MS
P50990	P50990	T-complex protein 1 subunit theta	CCT8	sp|P50990|TCPQ_HUMAN T-complex protein 1 subunit theta OS=Homo sapiens OX=9606 GN=CCT8 PE=1 SV=4	11250000	13821000	12964000	13597000	12116000	11097000	14693000	17	17	17	1	17	17	17	8	15	12	11	12	14	13	8	15	12	11	12	14	13	8	15	12	11	12	14	13	34.3	34.3	34.3	59.62	548	548	0	34.343	By MS/MS	By MS/MS
P50991	P50991	T-complex protein 1 subunit delta	CCT4	sp|P50991|TCPD_HUMAN T-complex protein 1 subunit delta OS=Homo sapiens OX=9606 GN=CCT4 PE=1 SV=4	18203000	10793000	11464000	8202200	13029000	11436000	11479000	10	10	10	1	10	10	10	9	9	9	8	9	8	8	9	9	9	8	9	8	8	9	9	9	8	9	8	8	26.7	26.7	26.7	57.924	539	539	0	38.315	By MS/MS	By MS/MS
P51114;Q06787;P51116	P51114	Fragile X mental retardation syndrome-related protein 1	FXR1	sp|P51114|FXR1_HUMAN RNA-binding protein FXR1 OS=Homo sapiens OX=9606 GN=FXR1 PE=1 SV=3	27375000	24805000	20980000	39027000	26691000	25406000	22679000	8;1;1	8;1;1	8;1;1	3	8	8	8	5	6	5	7	6	7	5	5	6	5	7	6	7	5	5	6	5	7	6	7	5	18.2	18.2	18.2	69.72	621	621;632;673	0	7.5784	By MS/MS	By MS/MS
P51148;P61020;P20339	P51148;P61020;P20339	Ras-related protein Rab-5C;Ras-related protein Rab-5B;Ras-related protein Rab-5A	RAB5C;RAB5B;RAB5A	sp|P51148|RAB5C_HUMAN Ras-related protein Rab-5C OS=Homo sapiens OX=9606 GN=RAB5C PE=1 SV=2;sp|P61020|RAB5B_HUMAN Ras-related protein Rab-5B OS=Homo sapiens OX=9606 GN=RAB5B PE=1 SV=1;sp|P20339|RAB5A_HUMAN Ras-related protein Rab-5A OS=Homo sapiens OX=9606	3171100	3653400	3594100	3045800	3289000	3872200	4687100	2;1;1	2;1;1	2;1;1	3	2	2	2	2	2	2	2	2	2	2	2	2	2	2	2	2	2	2	2	2	2	2	2	2	10.6	10.6	10.6	23.482	216	216;215;215	0	15.553	By MS/MS	By MS/MS
P51149	P51149	Ras-related protein Rab-7a	RAB7A	sp|P51149|RAB7A_HUMAN Ras-related protein Rab-7a OS=Homo sapiens OX=9606 GN=RAB7A PE=1 SV=1	0	0	0	0	0	0	0	2	2	2	1	2	2	2	0	0	0	0	2	1	0	0	0	0	0	2	1	0	0	0	0	0	2	1	0	12.6	12.6	12.6	23.489	207	207	0	2.426
P51398	P51398	28S ribosomal protein S29, mitochondrial	DAP3	sp|P51398|RT29_HUMAN 28S ribosomal protein S29, mitochondrial OS=Homo sapiens OX=9606 GN=DAP3 PE=1 SV=1	16278000	9811000	9529500	6464800	10505000	9206600	6155500	6	6	6	1	6	6	6	5	6	6	4	6	6	5	5	6	6	4	6	6	5	5	6	6	4	6	6	5	19.6	19.6	19.6	45.566	398	398	0	63.236	By MS/MS	By MS/MS
P51451	P51451	Tyrosine-protein kinase Blk	BLK	sp|P51451|BLK_HUMAN Tyrosine-protein kinase Blk OS=Homo sapiens OX=9606 GN=BLK PE=1 SV=3	0	0	0	0	0	0	0	1	1	1	1	1	1	1	1	0	0	0	0	0	0	1	0	0	0	0	0	0	1	0	0	0	0	0	0	3.4	3.4	3.4	57.706	505	505	0.00051414	1.9198	By MS/MS
P51511	P51511	Matrix metalloproteinase-15	MMP15	sp|P51511|MMP15_HUMAN Matrix metalloproteinase-15 OS=Homo sapiens OX=9606 GN=MMP15 PE=1 SV=1	0	0	0	0	0	0	0	1	1	1	1	1	1	1	1	1	1	1	1	1	1	1	1	1	1	1	1	1	1	1	1	1	1	1	1	2.8	2.8	2.8	75.806	669	669	0	2.4696	By matching	By MS/MS
P51570	P51570	Galactokinase	GALK1	sp|P51570|GALK1_HUMAN Galactokinase OS=Homo sapiens OX=9606 GN=GALK1 PE=1 SV=1	0	4141600	4463500	4451400	5066800	4653600	0	4	4	4	1	4	4	4	1	2	3	4	3	4	3	1	2	3	4	3	4	3	1	2	3	4	3	4	3	13.3	13.3	13.3	42.272	392	392	0	7.6986	By MS/MS	By MS/MS
P51571	P51571	Translocon-associated protein subunit delta	SSR4	sp|P51571|SSRD_HUMAN Translocon-associated protein subunit delta OS=Homo sapiens OX=9606 GN=SSR4 PE=1 SV=1	12459000	9289900	11038000	6973000	12561000	16502000	12093000	5	5	5	1	5	5	5	5	3	5	5	4	5	4	5	3	5	5	4	5	4	5	3	5	5	4	5	4	36.4	36.4	36.4	18.998	173	173	0	26.93	By MS/MS	By MS/MS
P51610	P51610	Host cell factor 1;HCF N-terminal chain 1;HCF N-terminal chain 2;HCF N-terminal chain 3;HCF N-terminal chain 4;HCF N-terminal chain 5;HCF N-terminal chain 6;HCF C-terminal chain 1;HCF C-terminal chain 2;HCF C-terminal chain 3;HCF C-terminal chain 4;HCF C-terminal chain 5;HCF C-terminal chain 6	HCFC1	sp|P51610|HCFC1_HUMAN Host cell factor 1 OS=Homo sapiens OX=9606 GN=HCFC1 PE=1 SV=2	0	0	0	0	0	0	0	2	2	2	1	2	2	2	1	1	1	1	1	1	2	1	1	1	1	1	1	2	1	1	1	1	1	1	2	1.2	1.2	1.2	208.73	2035	2035	0	2.2056	By MS/MS	By MS/MS
P51617	P51617	Interleukin-1 receptor-associated kinase 1	IRAK1	sp|P51617|IRAK1_HUMAN Interleukin-1 receptor-associated kinase 1 OS=Homo sapiens OX=9606 GN=IRAK1 PE=1 SV=2	21057000	14558000	16767000	16183000	18577000	21008000	20074000	21	21	20	1	21	21	20	16	14	19	19	17	19	20	16	14	19	19	17	19	20	15	13	18	18	16	18	19	45.8	45.8	44.7	76.536	712	712	0	163.92	By MS/MS	By MS/MS
P51648;P48448;P30838;P43353	P51648	Fatty aldehyde dehydrogenase	ALDH3A2	sp|P51648|AL3A2_HUMAN Aldehyde dehydrogenase family 3 member A2 OS=Homo sapiens OX=9606 GN=ALDH3A2 PE=1 SV=1	18187000	22187000	16967000	17953000	19155000	18422000	18204000	9;1;1;1	9;1;1;1	9;1;1;1	4	9	9	9	9	8	9	9	9	9	9	9	8	9	9	9	9	9	9	8	9	9	9	9	9	20.4	20.4	20.4	54.847	485	485;385;453;468	0	38.728	By MS/MS	By MS/MS
P51659	P51659	Peroxisomal multifunctional enzyme type 2;(3R)-hydroxyacyl-CoA dehydrogenase;Enoyl-CoA hydratase 2	HSD17B4	sp|P51659|DHB4_HUMAN Peroxisomal multifunctional enzyme type 2 OS=Homo sapiens OX=9606 GN=HSD17B4 PE=1 SV=3	179450000	165810000	161690000	164420000	182200000	175960000	181070000	30	30	30	1	30	30	30	27	29	29	28	30	30	28	27	29	29	28	30	30	28	27	29	29	28	30	30	28	54.9	54.9	54.9	79.685	736	736	0	323.31	By MS/MS	By MS/MS
P51665	P51665	26S proteasome non-ATPase regulatory subunit 7	PSMD7	sp|P51665|PSMD7_HUMAN 26S proteasome non-ATPase regulatory subunit 7 OS=Homo sapiens OX=9606 GN=PSMD7 PE=1 SV=2	4977500	4260400	3682100	3580500	5035600	4953100	3372700	4	4	4	1	4	4	4	3	4	4	2	4	3	4	3	4	4	2	4	3	4	3	4	4	2	4	3	4	17.6	17.6	17.6	37.025	324	324	0	14.307	By MS/MS	By MS/MS
P51784	P51784	Ubiquitin carboxyl-terminal hydrolase 11	USP11	sp|P51784|UBP11_HUMAN Ubiquitin carboxyl-terminal hydrolase 11 OS=Homo sapiens OX=9606 GN=USP11 PE=1 SV=3	0	3622400	0	2784000	0	0	0	3	3	3	1	3	3	3	1	3	0	2	1	1	2	1	3	0	2	1	1	2	1	3	0	2	1	1	2	4	4	4	109.82	963	963	0	3.9657	By matching	By MS/MS
P51812	P51812	Ribosomal protein S6 kinase alpha-3	RPS6KA3	sp|P51812|KS6A3_HUMAN Ribosomal protein S6 kinase alpha-3 OS=Homo sapiens OX=9606 GN=RPS6KA3 PE=1 SV=1	239860000	192410000	207170000	203980000	229010000	232740000	243620000	41	29	26	1	41	29	26	36	39	39	35	39	39	39	25	28	28	25	29	28	28	22	25	25	22	26	25	25	63.2	44.9	40.1	83.735	740	740	0	323.31	By MS/MS	By MS/MS
P51817;Q96PN8;O43930;Q16644;P49137	P51817	cAMP-dependent protein kinase catalytic subunit PRKX	PRKX	sp|P51817|PRKX_HUMAN cAMP-dependent protein kinase catalytic subunit PRKX OS=Homo sapiens OX=9606 GN=PRKX PE=1 SV=1	13089000	6685900	7491000	5574700	4970500	10867000	8223400	3;1;1;1;1	3;1;1;1;1	3;1;1;1;1	5	3	3	3	3	3	3	3	3	3	3	3	3	3	3	3	3	3	3	3	3	3	3	3	3	22.1	22.1	22.1	40.895	358	358;268;277;382;400	0	12.776	By MS/MS	By MS/MS
P51946	P51946	Cyclin-H	CCNH	sp|P51946|CCNH_HUMAN Cyclin-H OS=Homo sapiens OX=9606 GN=CCNH PE=1 SV=1	68681000	76567000	86304000	90982000	88910000	89460000	99367000	15	15	15	1	15	15	15	14	13	14	15	14	13	13	14	13	14	15	14	13	13	14	13	14	15	14	13	13	49.8	49.8	49.8	37.643	323	323	0	79.697	By MS/MS	By MS/MS
P51948	P51948	CDK-activating kinase assembly factor MAT1	MNAT1	sp|P51948|MAT1_HUMAN CDK-activating kinase assembly factor MAT1 OS=Homo sapiens OX=9606 GN=MNAT1 PE=1 SV=1	81421000	71330000	80382000	93350000	74064000	86741000	82086000	16	16	16	1	16	16	16	13	15	15	14	16	15	16	13	15	15	14	16	15	16	13	15	15	14	16	15	16	58.9	58.9	58.9	35.823	309	309	0	145.43	By MS/MS	By MS/MS
P51955	P51955	Serine/threonine-protein kinase Nek2	NEK2	sp|P51955|NEK2_HUMAN Serine/threonine-protein kinase Nek2 OS=Homo sapiens OX=9606 GN=NEK2 PE=1 SV=1	25063000	15971000	16247000	21514000	18231000	21101000	22551000	12	11	11	1	12	11	11	7	11	10	9	10	10	11	6	10	9	8	9	9	10	6	10	9	8	9	9	10	29.2	27.4	27.4	51.763	445	445	0	40.771	By MS/MS	By MS/MS
P51956	P51956	Serine/threonine-protein kinase Nek3	NEK3	sp|P51956|NEK3_HUMAN Serine/threonine-protein kinase Nek3 OS=Homo sapiens OX=9606 GN=NEK3 PE=1 SV=2	55098000	42251000	45690000	42117000	35948000	46402000	45655000	15	15	15	1	15	15	15	14	13	12	14	15	14	15	14	13	12	14	15	14	15	14	13	12	14	15	14	15	37.7	37.7	37.7	57.704	506	506	0	322.4	By MS/MS	By MS/MS
P51957	P51957	Serine/threonine-protein kinase Nek4	NEK4	sp|P51957|NEK4_HUMAN Serine/threonine-protein kinase Nek4 OS=Homo sapiens OX=9606 GN=NEK4 PE=1 SV=2	0	0	0	0	0	0	0	3	3	3	1	3	3	3	2	2	2	1	1	0	1	2	2	2	1	1	0	1	2	2	2	1	1	0	1	4.6	4.6	4.6	94.596	841	841	0	4.5508	By MS/MS	By MS/MS
P51970	P51970	NADH dehydrogenase [ubiquinone] 1 alpha subcomplex subunit 8	NDUFA8	sp|P51970|NDUA8_HUMAN NADH dehydrogenase [ubiquinone] 1 alpha subcomplex subunit 8 OS=Homo sapiens OX=9606 GN=NDUFA8 PE=1 SV=3	0	0	0	0	0	0	0	1	1	1	1	1	1	1	0	1	1	1	1	1	0	0	1	1	1	1	1	0	0	1	1	1	1	1	0	12.2	12.2	12.2	20.105	172	172	0.0071259	1.0445		By matching
P51991	P51991	Heterogeneous nuclear ribonucleoprotein A3	HNRNPA3	sp|P51991|ROA3_HUMAN Heterogeneous nuclear ribonucleoprotein A3 OS=Homo sapiens OX=9606 GN=HNRNPA3 PE=1 SV=2	8022100	0	9372200	5240000	0	0	0	3	3	3	1	3	3	3	2	1	3	2	2	2	1	2	1	3	2	2	2	1	2	1	3	2	2	2	1	11.4	11.4	11.4	39.594	378	378	0	14.759	By MS/MS	By MS/MS
P52272	P52272	Heterogeneous nuclear ribonucleoprotein M	HNRNPM	sp|P52272|HNRPM_HUMAN Heterogeneous nuclear ribonucleoprotein M OS=Homo sapiens OX=9606 GN=HNRNPM PE=1 SV=3	20727000	30925000	24354000	31931000	22313000	24200000	16722000	27	27	27	1	27	27	27	22	23	24	23	22	24	23	22	23	24	23	22	24	23	22	23	24	23	22	24	23	46	46	46	77.515	730	730	0	110.14	By MS/MS	By MS/MS
P52292	P52292	Importin subunit alpha-1	KPNA2	sp|P52292|IMA1_HUMAN Importin subunit alpha-1 OS=Homo sapiens OX=9606 GN=KPNA2 PE=1 SV=1	17523000	12587000	13413000	11843000	14075000	11013000	11881000	9	9	9	1	9	9	9	6	9	9	9	9	8	8	6	9	9	9	9	8	8	6	9	9	9	9	8	8	21.4	21.4	21.4	57.861	529	529	0	126.94	By MS/MS	By MS/MS
P52294	P52294	Importin subunit alpha-5;Importin subunit alpha-5, N-terminally processed	KPNA1	sp|P52294|IMA5_HUMAN Importin subunit alpha-5 OS=Homo sapiens OX=9606 GN=KPNA1 PE=1 SV=3	14094000	7082100	7538100	6217800	7908800	5786400	7241200	7	7	4	1	7	7	4	4	5	5	5	5	6	4	4	5	5	5	5	6	4	2	3	3	3	3	3	2	19.1	19.1	11.7	60.221	538	538	0	48.922	By MS/MS	By MS/MS
P52429	P52429	Diacylglycerol kinase epsilon	DGKE	sp|P52429|DGKE_HUMAN Diacylglycerol kinase epsilon OS=Homo sapiens OX=9606 GN=DGKE PE=1 SV=1	0	0	0	0	0	0	0	1	1	1	1	1	1	1	1	1	1	1	1	1	1	1	1	1	1	1	1	1	1	1	1	1	1	1	1	2.3	2.3	2.3	63.926	567	567	0.0038835	1.2738	By MS/MS	By MS/MS
P52434	P52434	DNA-directed RNA polymerases I, II, and III subunit RPABC3	POLR2H	sp|P52434|RPAB3_HUMAN DNA-directed RNA polymerases I, II, and III subunit RPABC3 OS=Homo sapiens OX=9606 GN=POLR2H PE=1 SV=4	0	0	0	0	0	0	0	2	2	2	1	2	2	2	1	2	2	2	1	1	2	1	2	2	2	1	1	2	1	2	2	2	1	1	2	16.7	16.7	16.7	17.143	150	150	0	4.4463	By MS/MS	By matching
Q9H1A7;Q9GZM3;P52435	Q9H1A7;Q9GZM3;P52435	DNA-directed RNA polymerase II subunit RPB11-b2;DNA-directed RNA polymerase II subunit RPB11-b1;DNA-directed RNA polymerase II subunit RPB11-a	POLR2J3;POLR2J2;POLR2J	sp|Q9H1A7|RPB1C_HUMAN DNA-directed RNA polymerase II subunit RPB11-b2 OS=Homo sapiens OX=9606 GN=POLR2J3 PE=1 SV=1;sp|Q9GZM3|RPB1B_HUMAN DNA-directed RNA polymerase II subunit RPB11-b1 OS=Homo sapiens OX=9606 GN=POLR2J2 PE=1 SV=2;sp|P52435|RPB11_HUMAN DNA-	0	0	0	0	0	0	0	1;1;1	1;1;1	1;1;1	3	1	1	1	1	1	1	1	1	0	1	1	1	1	1	1	0	1	1	1	1	1	1	0	1	14.8	14.8	14.8	13.092	115	115;115;117	0	3.2903	By MS/MS	By MS/MS
P52564	P52564	Dual specificity mitogen-activated protein kinase kinase 6	MAP2K6	sp|P52564|MP2K6_HUMAN Dual specificity mitogen-activated protein kinase kinase 6 OS=Homo sapiens OX=9606 GN=MAP2K6 PE=1 SV=1	68443000	46769000	47056000	51152000	54187000	61617000	67175000	15	15	11	1	15	15	11	11	13	13	10	13	14	12	11	13	13	10	13	14	12	8	9	10	9	10	11	10	53	53	38.3	37.492	334	334	0	117.48	By MS/MS	By MS/MS
P52597	P52597	Heterogeneous nuclear ribonucleoprotein F;Heterogeneous nuclear ribonucleoprotein F, N-terminally processed	HNRNPF	sp|P52597|HNRPF_HUMAN Heterogeneous nuclear ribonucleoprotein F OS=Homo sapiens OX=9606 GN=HNRNPF PE=1 SV=3	9269200	13947000	13840000	13601000	12025000	15092000	13207000	8	6	6	1	8	6	6	7	7	7	8	7	7	8	6	6	6	6	6	6	6	6	6	6	6	6	6	6	28.9	22.4	22.4	45.671	415	415	0	47.151	By MS/MS	By MS/MS
P52701	P52701	DNA mismatch repair protein Msh6	MSH6	sp|P52701|MSH6_HUMAN DNA mismatch repair protein Msh6 OS=Homo sapiens OX=9606 GN=MSH6 PE=1 SV=2	0	0	0	0	0	0	0	4	4	4	1	4	4	4	1	1	1	1	1	1	2	1	1	1	1	1	1	2	1	1	1	1	1	1	2	4.2	4.2	4.2	152.78	1360	1360	0	7.9275	By matching	By MS/MS
P52788	P52788	Spermine synthase	SMS	sp|P52788|SPSY_HUMAN Spermine synthase OS=Homo sapiens OX=9606 GN=SMS PE=1 SV=2	204870000	119920000	123130000	111500000	127810000	126460000	120450000	19	19	19	1	19	19	19	15	17	16	16	16	15	17	15	17	16	16	16	15	17	15	17	16	16	16	15	17	70.5	70.5	70.5	41.268	366	366	0	243.7	By MS/MS	By MS/MS
P52815	P52815	39S ribosomal protein L12, mitochondrial	MRPL12	sp|P52815|RM12_HUMAN 39S ribosomal protein L12, mitochondrial OS=Homo sapiens OX=9606 GN=MRPL12 PE=1 SV=2	39548000	34129000	29090000	20454000	26817000	32713000	34802000	4	4	4	1	4	4	4	4	4	4	4	4	4	4	4	4	4	4	4	4	4	4	4	4	4	4	4	4	28.8	28.8	28.8	21.348	198	198	0	26.35	By MS/MS	By MS/MS
P52907	P52907	F-actin-capping protein subunit alpha-1	CAPZA1	sp|P52907|CAZA1_HUMAN F-actin-capping protein subunit alpha-1 OS=Homo sapiens OX=9606 GN=CAPZA1 PE=1 SV=3	5677300	4653600	3669900	3486300	5167000	4256900	3862700	4	4	4	1	4	4	4	4	2	4	3	3	4	4	4	2	4	3	3	4	4	4	2	4	3	3	4	4	25.9	25.9	25.9	32.922	286	286	0	7.4439	By MS/MS	By MS/MS
P52948	P52948	Nuclear pore complex protein Nup98-Nup96;Nuclear pore complex protein Nup98;Nuclear pore complex protein Nup96	NUP98	sp|P52948|NUP98_HUMAN Nuclear pore complex protein Nup98-Nup96 OS=Homo sapiens OX=9606 GN=NUP98 PE=1 SV=4	6986800	8014300	6586600	4682400	4741300	4955000	5993500	8	8	8	1	8	8	8	6	5	6	4	5	5	7	6	5	6	4	5	5	7	6	5	6	4	5	5	7	7	7	7	197.58	1817	1817	0	32.767	By MS/MS	By MS/MS
P53007	P53007	Tricarboxylate transport protein, mitochondrial	SLC25A1	sp|P53007|TXTP_HUMAN Tricarboxylate transport protein, mitochondrial OS=Homo sapiens OX=9606 GN=SLC25A1 PE=1 SV=2	10851000	10323000	11989000	12156000	10964000	8921600	10233000	7	7	7	1	7	7	7	5	6	4	5	6	7	5	5	6	4	5	6	7	5	5	6	4	5	6	7	5	36	36	36	34.012	311	311	0	13.854	By MS/MS	By MS/MS
P53350	P53350	Serine/threonine-protein kinase PLK1	PLK1	sp|P53350|PLK1_HUMAN Serine/threonine-protein kinase PLK1 OS=Homo sapiens OX=9606 GN=PLK1 PE=1 SV=1	55488000	70737000	66182000	74483000	56209000	50960000	67150000	27	27	27	1	27	27	27	22	22	22	19	24	19	19	22	22	22	19	24	19	19	22	22	22	19	24	19	19	50.4	50.4	50.4	68.254	603	603	0	193.31	By MS/MS	By MS/MS
P53396	P53396	ATP-citrate synthase	ACLY	sp|P53396|ACLY_HUMAN ATP-citrate synthase OS=Homo sapiens OX=9606 GN=ACLY PE=1 SV=3	444000000	396450000	385780000	379620000	491000000	380640000	473680000	58	58	58	1	58	58	58	55	54	54	56	57	56	56	55	54	54	56	57	56	56	55	54	54	56	57	56	56	63	63	63	120.84	1101	1101	0	323.31	By MS/MS	By MS/MS
P53611	P53611	Geranylgeranyl transferase type-2 subunit beta	RABGGTB	sp|P53611|PGTB2_HUMAN Geranylgeranyl transferase type-2 subunit beta OS=Homo sapiens OX=9606 GN=RABGGTB PE=1 SV=2	5064600	0	11155000	0	0	0	0	2	2	2	1	2	2	2	2	2	2	1	1	0	0	2	2	2	1	1	0	0	2	2	2	1	1	0	0	7.3	7.3	7.3	36.924	331	331	0.0024814	1.5326	By MS/MS	By MS/MS
P53618	P53618	Coatomer subunit beta	COPB1	sp|P53618|COPB_HUMAN Coatomer subunit beta OS=Homo sapiens OX=9606 GN=COPB1 PE=1 SV=3	9419200	6083400	5023800	4893400	7921500	6286000	7353500	12	12	12	1	12	12	12	8	11	10	10	11	11	9	8	11	10	10	11	11	9	8	11	10	10	11	11	9	18.2	18.2	18.2	107.14	953	953	0	61.686	By MS/MS	By MS/MS
P53621	P53621	Coatomer subunit alpha;Xenin;Proxenin	COPA	sp|P53621|COPA_HUMAN Coatomer subunit alpha OS=Homo sapiens OX=9606 GN=COPA PE=1 SV=2	9308200	4839400	5525700	11769000	5168100	0	5146500	4	4	4	1	4	4	4	3	4	3	4	2	2	4	3	4	3	4	2	2	4	3	4	3	4	2	2	4	3.8	3.8	3.8	138.34	1224	1224	0	3.585	By MS/MS	By MS/MS
P53667	P53667	LIM domain kinase 1	LIMK1	sp|P53667|LIMK1_HUMAN LIM domain kinase 1 OS=Homo sapiens OX=9606 GN=LIMK1 PE=1 SV=3	18211000	23134000	23137000	25736000	20654000	24134000	23789000	23	23	22	1	23	23	22	19	20	22	21	22	20	19	19	20	22	21	22	20	19	18	19	21	20	21	19	18	45.6	45.6	44.5	72.584	647	647	0	159.43	By MS/MS	By MS/MS
P53671	P53671	LIM domain kinase 2	LIMK2	sp|P53671|LIMK2_HUMAN LIM domain kinase 2 OS=Homo sapiens OX=9606 GN=LIMK2 PE=1 SV=1	22929000	20431000	20086000	21950000	22680000	23119000	22789000	15	14	14	1	15	14	14	15	15	15	14	13	15	14	14	14	14	13	12	14	13	14	14	14	13	12	14	13	34	32.9	32.9	72.231	638	638	0	115.44	By MS/MS	By MS/MS
P53675	P53675	Clathrin heavy chain 2	CLTCL1	sp|P53675|CLH2_HUMAN Clathrin heavy chain 2 OS=Homo sapiens OX=9606 GN=CLTCL1 PE=1 SV=2	0	0	0	0	0	0	0	17	1	1	1	17	1	1	15	14	15	13	13	13	14	0	1	0	0	0	0	0	0	1	0	0	0	0	0	11.6	1.8	1.8	187.03	1640	1640	1	-2	By matching	By MS/MS
P53701	P53701	Cytochrome c-type heme lyase	HCCS	sp|P53701|CCHL_HUMAN Holocytochrome c-type synthase OS=Homo sapiens OX=9606 GN=HCCS PE=1 SV=1	23077000	15416000	18597000	15554000	15886000	18502000	19060000	15	15	15	1	15	15	15	11	11	13	10	14	10	13	11	11	13	10	14	10	13	11	11	13	10	14	10	13	62.3	62.3	62.3	30.601	268	268	0	60.996	By MS/MS	By MS/MS
P53985	P53985	Monocarboxylate transporter 1	SLC16A1	sp|P53985|MOT1_HUMAN Monocarboxylate transporter 1 OS=Homo sapiens OX=9606 GN=SLC16A1 PE=1 SV=3	12125000	19162000	20732000	22852000	17713000	17915000	22354000	5	5	5	1	5	5	5	3	4	5	5	5	5	5	3	4	5	5	5	5	5	3	4	5	5	5	5	5	10.8	10.8	10.8	53.944	500	500	0	23.838	By MS/MS	By MS/MS
P53992	P53992	Protein transport protein Sec24C	SEC24C	sp|P53992|SC24C_HUMAN Protein transport protein Sec24C OS=Homo sapiens OX=9606 GN=SEC24C PE=1 SV=3	11447000	12042000	10187000	9372900	14141000	11298000	11308000	15	15	15	1	15	15	15	13	14	12	13	14	12	12	13	14	12	13	14	12	12	13	14	12	13	14	12	12	20.1	20.1	20.1	118.32	1094	1094	0	66.396	By MS/MS	By MS/MS
P53999	P53999	Activated RNA polymerase II transcriptional coactivator p15	SUB1	sp|P53999|TCP4_HUMAN Activated RNA polymerase II transcriptional coactivator p15 OS=Homo sapiens OX=9606 GN=SUB1 PE=1 SV=3	17925000	27440000	38664000	44425000	35416000	38919000	34540000	4	4	4	1	4	4	4	3	4	4	4	4	4	4	3	4	4	4	4	4	4	3	4	4	4	4	4	4	37	37	37	14.395	127	127	0	15.08	By MS/MS	By MS/MS
P54136	P54136	Arginine--tRNA ligase, cytoplasmic	RARS	sp|P54136|SYRC_HUMAN Arginine--tRNA ligase, cytoplasmic OS=Homo sapiens OX=9606 GN=RARS1 PE=1 SV=2	17291000	16527000	14784000	12972000	20363000	16126000	15724000	20	20	20	1	20	20	20	18	17	18	17	16	17	17	18	17	18	17	16	17	17	18	17	18	17	16	17	17	39.7	39.7	39.7	75.378	660	660	0	157.72	By MS/MS	By MS/MS
P54619	P54619	5-AMP-activated protein kinase subunit gamma-1	PRKAG1	sp|P54619|AAKG1_HUMAN 5-AMP-activated protein kinase subunit gamma-1 OS=Homo sapiens OX=9606 GN=PRKAG1 PE=1 SV=1	600540000	477690000	561170000	596730000	619540000	641460000	686430000	23	23	19	1	23	23	19	22	23	23	22	22	22	21	22	23	23	22	22	22	21	18	19	19	18	19	18	17	86.1	86.1	73.1	37.579	331	331	0	320.17	By MS/MS	By MS/MS
P54646	P54646	5-AMP-activated protein kinase catalytic subunit alpha-2	PRKAA2	sp|P54646|AAPK2_HUMAN 5-AMP-activated protein kinase catalytic subunit alpha-2 OS=Homo sapiens OX=9606 GN=PRKAA2 PE=1 SV=2	177890000	226760000	253390000	268710000	229610000	217780000	317410000	27	23	23	1	27	23	23	24	25	25	25	25	25	25	20	22	21	22	21	21	21	20	22	21	22	21	21	21	61.2	50.9	50.9	62.319	552	552	0	226.28	By MS/MS	By MS/MS
P54753	P54753	Ephrin type-B receptor 3	EPHB3	sp|P54753|EPHB3_HUMAN Ephrin type-B receptor 3 OS=Homo sapiens OX=9606 GN=EPHB3 PE=1 SV=2	5171800	3635300	3844600	2677700	3586700	3493000	3855300	13	6	4	1	13	6	4	11	11	12	11	11	10	11	4	4	5	4	4	3	4	3	4	3	3	3	2	4	17.1	8.5	5.6	110.33	998	998	0	39.037	By MS/MS	By MS/MS
P54756	P54756	Ephrin type-A receptor 5	EPHA5	sp|P54756|EPHA5_HUMAN Ephrin type-A receptor 5 OS=Homo sapiens OX=9606 GN=EPHA5 PE=1 SV=3	10431000	10263000	0	11364000	0	8759000	12407000	12	5	5	1	12	5	5	8	9	9	12	9	9	11	2	2	2	5	2	2	4	2	2	2	5	2	2	4	14.7	6.8	6.8	114.8	1037	1037	0	7.3298	By MS/MS	By MS/MS
P54760;Q06187	P54760	Ephrin type-B receptor 4	EPHB4	sp|P54760|EPHB4_HUMAN Ephrin type-B receptor 4 OS=Homo sapiens OX=9606 GN=EPHB4 PE=1 SV=2	370870000	297320000	344560000	449560000	293540000	311980000	488150000	39;1	39;1	31;0	2	39	39	31	34	34	35	35	32	36	38	34	34	35	35	32	36	38	26	26	27	27	24	28	30	52.2	52.2	41.5	108.27	987	987;659	0	323.31	By MS/MS	By MS/MS
P54762	P54762	Ephrin type-B receptor 1	EPHB1	sp|P54762|EPHB1_HUMAN Ephrin type-B receptor 1 OS=Homo sapiens OX=9606 GN=EPHB1 PE=1 SV=1	4229500	3472500	3385800	5453600	3275900	3526900	6426800	12	4	4	1	12	4	4	10	8	12	11	10	11	10	3	2	4	4	3	4	4	3	2	4	4	3	4	4	17.3	6.2	6.2	109.88	984	984	0	24.951	By MS/MS	By MS/MS
P54764	P54764	Ephrin type-A receptor 4	EPHA4	sp|P54764|EPHA4_HUMAN Ephrin type-A receptor 4 OS=Homo sapiens OX=9606 GN=EPHA4 PE=1 SV=1	25847000	23961000	27600000	33375000	22683000	25510000	32560000	14	10	9	1	14	10	9	9	10	10	12	11	12	14	6	7	7	8	7	8	10	5	6	6	7	6	7	9	18.6	14.2	13.2	109.86	986	986	0	43.373	By MS/MS	By MS/MS
P54819	P54819	Adenylate kinase 2, mitochondrial;Adenylate kinase 2, mitochondrial, N-terminally processed	AK2	sp|P54819|KAD2_HUMAN Adenylate kinase 2, mitochondrial OS=Homo sapiens OX=9606 GN=AK2 PE=1 SV=2	3398300	4945500	5429800	0	3775900	0	0	2	2	2	1	2	2	2	2	2	2	1	2	1	1	2	2	2	1	2	1	1	2	2	2	1	2	1	1	10	10	10	26.477	239	239	0	3.144	By matching	By MS/MS
P54886	P54886	Delta-1-pyrroline-5-carboxylate synthase;Glutamate 5-kinase;Gamma-glutamyl phosphate reductase	ALDH18A1	sp|P54886|P5CS_HUMAN Delta-1-pyrroline-5-carboxylate synthase OS=Homo sapiens OX=9606 GN=ALDH18A1 PE=1 SV=2	0	0	0	0	0	0	0	4	4	4	1	4	4	4	2	0	3	2	1	3	2	2	0	3	2	1	3	2	2	0	3	2	1	3	2	5.5	5.5	5.5	87.301	795	795	0	5.9461	By MS/MS
P55036	P55036	26S proteasome non-ATPase regulatory subunit 4	PSMD4	sp|P55036|PSMD4_HUMAN 26S proteasome non-ATPase regulatory subunit 4 OS=Homo sapiens OX=9606 GN=PSMD4 PE=1 SV=1	0	0	0	0	0	0	0	4	3	3	1	4	3	3	2	4	2	0	1	2	2	1	3	1	0	0	1	1	1	3	1	0	0	1	1	17.5	14.6	14.6	40.736	377	377	0	9.0641	By MS/MS	By MS/MS
P55060	P55060	Exportin-2	CSE1L	sp|P55060|XPO2_HUMAN Exportin-2 OS=Homo sapiens OX=9606 GN=CSE1L PE=1 SV=3	327870000	325280000	303540000	286540000	306280000	252860000	290640000	51	51	51	1	51	51	51	47	47	46	48	47	45	47	47	47	46	48	47	45	47	47	47	46	48	47	45	47	61.2	61.2	61.2	110.42	971	971	0	323.31	By MS/MS	By MS/MS
P55072	P55072	Transitional endoplasmic reticulum ATPase	VCP	sp|P55072|TERA_HUMAN Transitional endoplasmic reticulum ATPase OS=Homo sapiens OX=9606 GN=VCP PE=1 SV=4	1337400000	1238600000	1175100000	1180800000	1272100000	1347300000	1263100000	60	60	60	1	60	60	60	54	56	55	56	56	55	53	54	56	55	56	56	55	53	54	56	55	56	56	55	53	81.8	81.8	81.8	89.321	806	806	0	323.31	By MS/MS	By MS/MS
P55081	P55081	Microfibrillar-associated protein 1	MFAP1	sp|P55081|MFAP1_HUMAN Microfibrillar-associated protein 1 OS=Homo sapiens OX=9606 GN=MFAP1 PE=1 SV=2	2852600	0	0	0	2300500	0	0	2	2	2	1	2	2	2	2	1	1	1	2	1	1	2	1	1	1	2	1	1	2	1	1	1	2	1	1	7.3	7.3	7.3	51.958	439	439	0	5.3816	By MS/MS	By MS/MS
P55209	P55209	Nucleosome assembly protein 1-like 1	NAP1L1	sp|P55209|NP1L1_HUMAN Nucleosome assembly protein 1-like 1 OS=Homo sapiens OX=9606 GN=NAP1L1 PE=1 SV=1	13644000	5421900	8489700	6704900	13752000	8222400	5028600	4	4	4	1	4	4	4	4	4	4	3	4	3	3	4	4	4	3	4	3	3	4	4	4	3	4	3	3	19.4	19.4	19.4	45.374	391	391	0	39.424	By MS/MS	By MS/MS
P55263	P55263	Adenosine kinase	ADK	sp|P55263|ADK_HUMAN Adenosine kinase OS=Homo sapiens OX=9606 GN=ADK PE=1 SV=2	83921000	76215000	73558000	66743000	81213000	86789000	71942000	19	19	19	1	19	19	19	17	18	19	19	17	19	18	17	18	19	19	17	19	18	17	18	19	19	17	19	18	72.1	72.1	72.1	40.545	362	362	0	171.79	By MS/MS	By MS/MS
P55735	P55735	Protein SEC13 homolog	SEC13	sp|P55735|SEC13_HUMAN Protein SEC13 homolog OS=Homo sapiens OX=9606 GN=SEC13 PE=1 SV=3	14797000	12567000	11464000	11915000	12378000	12880000	12080000	7	7	7	1	7	7	7	5	6	7	5	6	7	6	5	6	7	5	6	7	6	5	6	7	5	6	7	6	35.1	35.1	35.1	35.54	322	322	0	54.341	By MS/MS	By MS/MS
P55769	P55769	NHP2-like protein 1;NHP2-like protein 1, N-terminally processed	NHP2L1	sp|P55769|NH2L1_HUMAN NHP2-like protein 1 OS=Homo sapiens OX=9606 GN=SNU13 PE=1 SV=3	0	0	7943300	8049100	8870200	7907700	0	2	2	2	1	2	2	2	1	1	2	2	2	2	1	1	1	2	2	2	2	1	1	1	2	2	2	2	1	18	18	18	14.173	128	128	0	14.639	By MS/MS	By MS/MS
P55786;A6NEC2	P55786	Puromycin-sensitive aminopeptidase	NPEPPS	sp|P55786|PSA_HUMAN Puromycin-sensitive aminopeptidase OS=Homo sapiens OX=9606 GN=NPEPPS PE=1 SV=2	68405000	83067000	74807000	70363000	102710000	68709000	81664000	29;10	29;10	29;10	2	29	29	29	25	24	25	23	25	25	24	25	24	25	23	25	25	24	25	24	25	23	25	25	24	41.8	41.8	41.8	103.28	919	919;478	0	174.12	By MS/MS	By MS/MS
P55795	P55795	Heterogeneous nuclear ribonucleoprotein H2	HNRNPH2	sp|P55795|HNRH2_HUMAN Heterogeneous nuclear ribonucleoprotein H2 OS=Homo sapiens OX=9606 GN=HNRNPH2 PE=1 SV=1	6419200	5432600	4493600	5532600	4353600	5371100	4969100	7	3	3	1	7	3	3	6	7	7	7	7	7	7	3	3	3	3	3	3	3	3	3	3	3	3	3	3	21.2	8.7	8.7	49.263	449	449	0	17.153	By MS/MS	By MS/MS
Q6EEV6;P61956;P55854	Q6EEV6;P61956;P55854	Small ubiquitin-related modifier 4;Small ubiquitin-related modifier 2;Small ubiquitin-related modifier 3	SUMO4;SUMO2;SUMO3	sp|Q6EEV6|SUMO4_HUMAN Small ubiquitin-related modifier 4 OS=Homo sapiens OX=9606 GN=SUMO4 PE=1 SV=3;sp|P61956|SUMO2_HUMAN Small ubiquitin-related modifier 2 OS=Homo sapiens OX=9606 GN=SUMO2 PE=1 SV=3;sp|P55854|SUMO3_HUMAN Small ubiquitin-related modifier 3	0	0	0	0	0	0	0	1;1;1	1;1;1	1;1;1	3	1	1	1	1	1	1	1	1	1	1	1	1	1	1	1	1	1	1	1	1	1	1	1	1	12.6	12.6	12.6	10.653	95	95;95;103	0.0084906	0.9937	By matching	By matching
P55884	P55884	Eukaryotic translation initiation factor 3 subunit B	EIF3B	sp|P55884|EIF3B_HUMAN Eukaryotic translation initiation factor 3 subunit B OS=Homo sapiens OX=9606 GN=EIF3B PE=1 SV=3	18738000	14700000	14739000	11727000	14920000	15434000	15763000	22	22	22	1	22	22	22	19	17	14	16	17	19	20	19	17	14	16	17	19	20	19	17	14	16	17	19	20	38	38	38	92.48	814	814	0	107.53	By MS/MS	By MS/MS
P56134	P56134	ATP synthase subunit f, mitochondrial	ATP5J2	sp|P56134|ATPK_HUMAN ATP synthase subunit f, mitochondrial OS=Homo sapiens OX=9606 GN=ATP5MF PE=1 SV=3	0	0	0	0	0	0	0	2	2	2	1	2	2	2	2	1	1	1	2	1	2	2	1	1	1	2	1	2	2	1	1	1	2	1	2	25.5	25.5	25.5	10.918	94	94	0	8.8823	By matching	By MS/MS
P56182	P56182	Ribosomal RNA processing protein 1 homolog A	RRP1	sp|P56182|RRP1_HUMAN Ribosomal RNA processing protein 1 homolog A OS=Homo sapiens OX=9606 GN=RRP1 PE=1 SV=1	0	0	0	0	0	0	0	3	3	3	1	3	3	3	2	2	2	2	2	1	1	2	2	2	2	2	1	1	2	2	2	2	2	1	1	11.5	11.5	11.5	52.839	461	461	0	3.9526	By MS/MS	By MS/MS
P56192	P56192	Methionine--tRNA ligase, cytoplasmic	MARS	sp|P56192|SYMC_HUMAN Methionine--tRNA ligase, cytoplasmic OS=Homo sapiens OX=9606 GN=MARS1 PE=1 SV=2	34008000	25891000	29991000	23602000	39573000	31202000	28297000	29	29	29	1	29	29	29	21	21	23	21	23	18	21	21	21	23	21	23	18	21	21	21	23	21	23	18	21	42.7	42.7	42.7	101.11	900	900	0	225.36	By MS/MS	By MS/MS
P56385	P56385	ATP synthase subunit e, mitochondrial	ATP5I	sp|P56385|ATP5I_HUMAN ATP synthase subunit e, mitochondrial OS=Homo sapiens OX=9606 GN=ATP5ME PE=1 SV=2	0	0	0	0	0	0	0	1	1	1	1	1	1	1	1	1	1	1	1	1	1	1	1	1	1	1	1	1	1	1	1	1	1	1	1	17.4	17.4	17.4	7.9331	69	69	0.0098177	0.955	By matching	By MS/MS
P56537	P56537	Eukaryotic translation initiation factor 6	EIF6	sp|P56537|IF6_HUMAN Eukaryotic translation initiation factor 6 OS=Homo sapiens OX=9606 GN=EIF6 PE=1 SV=1	29320000	29359000	20796000	16931000	24453000	24225000	16294000	9	9	9	1	9	9	9	9	8	8	8	8	8	6	9	8	8	8	8	8	6	9	8	8	8	8	8	6	60	60	60	26.599	245	245	0	61.534	By MS/MS	By MS/MS
P56962	P56962	Syntaxin-17	STX17	sp|P56962|STX17_HUMAN Syntaxin-17 OS=Homo sapiens OX=9606 GN=STX17 PE=1 SV=2	0	0	0	0	0	0	0	2	2	2	1	2	2	2	1	2	1	1	1	2	2	1	2	1	1	1	2	2	1	2	1	1	1	2	2	9.6	9.6	9.6	33.403	302	302	0	3.4958	By MS/MS	By MS/MS
P57088	P57088	Transmembrane protein 33	TMEM33	sp|P57088|TMM33_HUMAN Transmembrane protein 33 OS=Homo sapiens OX=9606 GN=TMEM33 PE=1 SV=2	12188000	12682000	10306000	10990000	12316000	9456100	15064000	6	6	6	1	6	6	6	6	6	5	5	5	5	5	6	6	5	5	5	5	5	6	6	5	5	5	5	5	22.3	22.3	22.3	27.978	247	247	0	6.1707	By MS/MS	By MS/MS
P57678	P57678	Gem-associated protein 4	GEMIN4	sp|P57678|GEMI4_HUMAN Gem-associated protein 4 OS=Homo sapiens OX=9606 GN=GEMIN4 PE=1 SV=2	8434300	10932000	9915400	9694100	9795000	7860000	9772800	14	14	14	1	14	14	14	10	11	11	10	11	10	11	10	11	11	10	11	10	11	10	11	11	10	11	10	11	16.4	16.4	16.4	120.04	1058	1058	0	32.616	By MS/MS	By MS/MS
P57740	P57740	Nuclear pore complex protein Nup107	NUP107	sp|P57740|NU107_HUMAN Nuclear pore complex protein Nup107 OS=Homo sapiens OX=9606 GN=NUP107 PE=1 SV=1	23002000	21776000	20111000	18411000	25269000	19358000	20522000	22	22	22	1	22	22	22	19	16	17	17	17	18	17	19	16	17	17	17	18	17	19	16	17	17	17	18	17	33.3	33.3	33.3	106.37	925	925	0	150.39	By MS/MS	By MS/MS
P58107;Q15149	P58107	Epiplakin	EPPK1	sp|P58107|EPIPL_HUMAN Epiplakin OS=Homo sapiens OX=9606 GN=EPPK1 PE=1 SV=3	11314000	9059200	8428900	7786600	10051000	8242900	9064100	17;1	17;1	17;1	2	17	17	17	12	14	13	14	15	11	14	12	14	13	14	15	11	14	12	14	13	14	15	11	14	21	21	21	555.65	5088	5088;4684	0	54.759	By MS/MS	By MS/MS
P58546	P58546	Myotrophin	MTPN	sp|P58546|MTPN_HUMAN Myotrophin OS=Homo sapiens OX=9606 GN=MTPN PE=1 SV=2	0	0	0	0	0	0	0	1	1	1	1	1	1	1	1	1	1	0	1	1	1	1	1	1	0	1	1	1	1	1	1	0	1	1	1	14.4	14.4	14.4	12.895	118	118	0	16.678	By MS/MS	By MS/MS
P60059	P60059	Protein transport protein Sec61 subunit gamma	SEC61G	sp|P60059|SC61G_HUMAN Protein transport protein Sec61 subunit gamma OS=Homo sapiens OX=9606 GN=SEC61G PE=1 SV=1	0	0	0	0	0	0	0	1	1	1	1	1	1	1	0	0	0	1	1	1	1	0	0	0	1	1	1	1	0	0	0	1	1	1	1	17.6	17.6	17.6	7.7412	68	68	0	2.9912
P60228	P60228	Eukaryotic translation initiation factor 3 subunit E	EIF3E	sp|P60228|EIF3E_HUMAN Eukaryotic translation initiation factor 3 subunit E OS=Homo sapiens OX=9606 GN=EIF3E PE=1 SV=1	16429000	19141000	16822000	18719000	17592000	16761000	18385000	16	16	16	1	16	16	16	14	13	12	13	11	11	14	14	13	12	13	11	11	14	14	13	12	13	11	11	14	42.7	42.7	42.7	52.22	445	445	0	124.23	By MS/MS	By MS/MS
P60468	P60468	Protein transport protein Sec61 subunit beta	SEC61B	sp|P60468|SC61B_HUMAN Protein transport protein Sec61 subunit beta OS=Homo sapiens OX=9606 GN=SEC61B PE=1 SV=2	12142000	19713000	21042000	19887000	13501000	16102000	16879000	3	3	3	1	3	3	3	3	3	3	3	3	3	3	3	3	3	3	3	3	3	3	3	3	3	3	3	3	37.5	37.5	37.5	9.9743	96	96	0	19.896	By MS/MS	By MS/MS
P60510	P60510	Serine/threonine-protein phosphatase 4 catalytic subunit	PPP4C	sp|P60510|PP4C_HUMAN Serine/threonine-protein phosphatase 4 catalytic subunit OS=Homo sapiens OX=9606 GN=PPP4C PE=1 SV=1	28141000	17388000	14976000	17428000	19738000	20046000	17540000	9	9	8	1	9	9	8	8	8	9	8	9	9	6	8	8	9	8	9	9	6	7	7	8	7	8	8	5	41.7	41.7	37.1	35.08	307	307	0	85.227	By MS/MS	By MS/MS
P60602	P60602	Reactive oxygen species modulator 1	ROMO1	sp|P60602|ROMO1_HUMAN Reactive oxygen species modulator 1 OS=Homo sapiens OX=9606 GN=ROMO1 PE=1 SV=1	0	0	0	0	0	0	0	1	1	1	1	1	1	1	1	1	1	1	1	1	1	1	1	1	1	1	1	1	1	1	1	1	1	1	1	21.5	21.5	21.5	8.1828	79	79	0	17.03	By matching	By MS/MS
P60604	P60604	Ubiquitin-conjugating enzyme E2 G2	UBE2G2	sp|P60604|UB2G2_HUMAN Ubiquitin-conjugating enzyme E2 G2 OS=Homo sapiens OX=9606 GN=UBE2G2 PE=1 SV=1	13068000	0	11873000	10044000	11899000	13438000	12815000	2	2	2	1	2	2	2	2	1	2	2	2	2	2	2	1	2	2	2	2	2	2	1	2	2	2	2	2	22.4	22.4	22.4	18.566	165	165	0	4.9991	By MS/MS	By MS/MS
P60660;P14649	P60660	Myosin light polypeptide 6	MYL6	sp|P60660|MYL6_HUMAN Myosin light polypeptide 6 OS=Homo sapiens OX=9606 GN=MYL6 PE=1 SV=2	99351000	107920000	91423000	95824000	100320000	99018000	115150000	8;2	8;2	8;2	2	8	8	8	8	7	8	8	7	7	7	8	7	8	8	7	7	7	8	7	8	8	7	7	7	58.9	58.9	58.9	16.93	151	151;208	0	39.446	By MS/MS	By MS/MS
P60709;Q6S8J3;A5A3E0;Q562R1;P0CG38;Q9BYX7;P0CG39	P60709	Actin, cytoplasmic 1;Actin, cytoplasmic 1, N-terminally processed	ACTB	sp|P60709|ACTB_HUMAN Actin, cytoplasmic 1 OS=Homo sapiens OX=9606 GN=ACTB PE=1 SV=1	0	0	0	0	0	0	0	17;6;5;4;4;3;3	1;0;0;0;0;0;0	1;0;0;0;0;0;0	7	17	1	1	16	16	16	17	16	16	14	1	1	1	1	1	1	1	1	1	1	1	1	1	1	67.7	4.5	4.5	41.736	375	375;1075;1075;376;1075;375;1038	0	73.088	By MS/MS	By MS/MS
P60842;Q14240	P60842	Eukaryotic initiation factor 4A-I	EIF4A1	sp|P60842|IF4A1_HUMAN Eukaryotic initiation factor 4A-I OS=Homo sapiens OX=9606 GN=EIF4A1 PE=1 SV=1	3760800	5603400	2859700	0	5446700	8157100	4553000	5;2	4;1	4;1	2	5	4	4	4	3	4	2	4	4	2	3	3	4	2	3	4	2	3	3	4	2	3	4	2	20	16	16	46.153	406	406;407	0	4.1795	By MS/MS	By MS/MS
P60866	P60866	40S ribosomal protein S20	RPS20	sp|P60866|RS20_HUMAN 40S ribosomal protein S20 OS=Homo sapiens OX=9606 GN=RPS20 PE=1 SV=1	0	8178600	8942700	0	0	0	0	2	2	2	1	2	2	2	2	2	1	2	2	2	1	2	2	1	2	2	2	1	2	2	1	2	2	2	1	19.3	19.3	19.3	13.373	119	119	0	8.9705	By MS/MS	By MS/MS
P60891;P21108	P60891;P21108	Ribose-phosphate pyrophosphokinase 1;Ribose-phosphate pyrophosphokinase 3	PRPS1;PRPS1L1	sp|P60891|PRPS1_HUMAN Ribose-phosphate pyrophosphokinase 1 OS=Homo sapiens OX=9606 GN=PRPS1 PE=1 SV=2;sp|P21108|PRPS3_HUMAN Ribose-phosphate pyrophosphokinase 3 OS=Homo sapiens OX=9606 GN=PRPS1L1 PE=1 SV=2	0	0	0	0	0	0	0	2;1	2;1	2;1	2	2	2	2	1	2	1	1	1	0	0	1	2	1	1	1	0	0	1	2	1	1	1	0	0	8.2	8.2	8.2	34.834	318	318;318	0.0029426	1.3945	By MS/MS	By matching
P60900	P60900	Proteasome subunit alpha type-6	PSMA6	sp|P60900|PSA6_HUMAN Proteasome subunit alpha type-6 OS=Homo sapiens OX=9606 GN=PSMA6 PE=1 SV=1	0	10036000	8124500	9931000	9484400	11144000	9385600	8	8	8	1	8	8	8	6	5	5	5	6	7	6	6	5	5	5	6	7	6	6	5	5	5	6	7	6	40.2	40.2	40.2	27.399	246	246	0	13.676	By matching	By MS/MS
P60953;P84095;P17081;Q9H4E5	P60953	Cell division control protein 42 homolog	CDC42	sp|P60953|CDC42_HUMAN Cell division control protein 42 homolog OS=Homo sapiens OX=9606 GN=CDC42 PE=1 SV=2	4567600	4995500	4885900	5137100	4040900	5018200	4750300	3;1;1;1	3;1;1;1	2;0;0;0	4	3	3	2	3	3	2	3	2	2	2	3	3	2	3	2	2	2	2	2	1	2	1	1	1	19.9	19.9	14.1	21.258	191	191;191;205;214	0	4.5102	By MS/MS	By MS/MS
P60981	P60981	Destrin	DSTN	sp|P60981|DEST_HUMAN Destrin OS=Homo sapiens OX=9606 GN=DSTN PE=1 SV=3	0	5944400	8565900	8343800	5420500	7749600	5626600	2	2	2	1	2	2	2	1	2	2	2	2	2	2	1	2	2	2	2	2	2	1	2	2	2	2	2	2	15.2	15.2	15.2	18.506	165	165	0	22.093	By MS/MS	By MS/MS
P61009	P61009	Signal peptidase complex subunit 3	SPCS3	sp|P61009|SPCS3_HUMAN Signal peptidase complex subunit 3 OS=Homo sapiens OX=9606 GN=SPCS3 PE=1 SV=1	0	0	0	0	0	0	0	1	1	1	1	1	1	1	0	1	1	1	1	1	1	0	1	1	1	1	1	1	0	1	1	1	1	1	1	5	5	5	20.313	180	180	0.00050251	1.6816		By matching
P61019;Q8WUD1	P61019;Q8WUD1	Ras-related protein Rab-2A;Ras-related protein Rab-2B	RAB2A;RAB2B	sp|P61019|RAB2A_HUMAN Ras-related protein Rab-2A OS=Homo sapiens OX=9606 GN=RAB2A PE=1 SV=1;sp|Q8WUD1|RAB2B_HUMAN Ras-related protein Rab-2B OS=Homo sapiens OX=9606 GN=RAB2B PE=1 SV=1	0	0	0	0	4331500	3406100	5222500	2;1	2;1	2;1	2	2	2	2	0	0	0	0	2	2	2	0	0	0	0	2	2	2	0	0	0	0	2	2	2	13.7	13.7	13.7	23.545	212	212;216	0	4.7614
P61024	P61024	Cyclin-dependent kinases regulatory subunit 1	CKS1B	sp|P61024|CKS1_HUMAN Cyclin-dependent kinases regulatory subunit 1 OS=Homo sapiens OX=9606 GN=CKS1B PE=1 SV=1	5176500	7195300	6708200	8152000	4849500	6642000	6818600	3	3	3	1	3	3	3	3	2	2	3	3	3	3	3	2	2	3	3	3	3	3	2	2	3	3	3	3	32.9	32.9	32.9	9.6601	79	79	0	8.3299	By MS/MS	By MS/MS
P61073	P61073	C-X-C chemokine receptor type 4	CXCR4	sp|P61073|CXCR4_HUMAN C-X-C chemokine receptor type 4 OS=Homo sapiens OX=9606 GN=CXCR4 PE=1 SV=1	2151500	3646800	7951400	3285600	3423700	4646800	5124400	3	3	3	1	3	3	3	2	3	3	3	3	3	3	2	3	3	3	3	3	3	2	3	3	3	3	3	3	11.6	11.6	11.6	39.745	352	352	0	11.485	By matching	By MS/MS
P61163	P61163	Alpha-centractin	ACTR1A	sp|P61163|ACTZ_HUMAN Alpha-centractin OS=Homo sapiens OX=9606 GN=ACTR1A PE=1 SV=1	24201000	13078000	12958000	12049000	18352000	18331000	14339000	7	7	4	1	7	7	4	6	6	6	6	6	6	6	6	6	6	6	6	6	6	3	3	3	3	4	3	4	27.4	27.4	20.5	42.613	376	376	0	30.272	By MS/MS	By MS/MS
P61204;P84077;P84085	P61204;P84077;P84085	ADP-ribosylation factor 3;ADP-ribosylation factor 1;ADP-ribosylation factor 5	ARF3;ARF1;ARF5	sp|P61204|ARF3_HUMAN ADP-ribosylation factor 3 OS=Homo sapiens OX=9606 GN=ARF3 PE=1 SV=2;sp|P84077|ARF1_HUMAN ADP-ribosylation factor 1 OS=Homo sapiens OX=9606 GN=ARF1 PE=1 SV=2;sp|P84085|ARF5_HUMAN ADP-ribosylation factor 5 OS=Homo sapiens OX=9606 GN=ARF5	0	0	0	0	0	0	0	2;2;1	1;1;0	1;1;0	3	2	1	1	1	2	1	2	2	2	1	1	1	0	1	1	1	0	1	1	0	1	1	1	0	14.4	8.3	8.3	20.601	181	181;181;180	0	10.033	By MS/MS	By MS/MS
P61225;Q9Y3L5;P10114	P61225;Q9Y3L5;P10114	Ras-related protein Rap-2b;Ras-related protein Rap-2c;Ras-related protein Rap-2a	RAP2B;RAP2C;RAP2A	sp|P61225|RAP2B_HUMAN Ras-related protein Rap-2b OS=Homo sapiens OX=9606 GN=RAP2B PE=1 SV=1;sp|Q9Y3L5|RAP2C_HUMAN Ras-related protein Rap-2c OS=Homo sapiens OX=9606 GN=RAP2C PE=1 SV=1;sp|P10114|RAP2A_HUMAN Ras-related protein Rap-2a OS=Homo sapiens OX=9606	2920100	0	0	0	0	0	1057300	3;2;2	3;2;2	3;2;2	3	3	3	3	2	2	2	2	1	2	3	2	2	2	2	1	2	3	2	2	2	2	1	2	3	28.4	28.4	28.4	20.504	183	183;183;183	0	4.3048	By MS/MS	By MS/MS
P61247	P61247	40S ribosomal protein S3a	RPS3A	sp|P61247|RS3A_HUMAN 40S ribosomal protein S3a OS=Homo sapiens OX=9606 GN=RPS3A PE=1 SV=2	9732700	14509000	13912000	15063000	18872000	12550000	10674000	8	8	8	1	8	8	8	7	7	7	7	7	6	5	7	7	7	7	7	6	5	7	7	7	7	7	6	5	35.2	35.2	35.2	29.945	264	264	0	35.856	By MS/MS	By MS/MS
P61254;Q9UNX3	P61254;Q9UNX3	60S ribosomal protein L26;60S ribosomal protein L26-like 1	RPL26;RPL26L1	sp|P61254|RL26_HUMAN 60S ribosomal protein L26 OS=Homo sapiens OX=9606 GN=RPL26 PE=1 SV=1;sp|Q9UNX3|RL26L_HUMAN 60S ribosomal protein L26-like 1 OS=Homo sapiens OX=9606 GN=RPL26L1 PE=1 SV=1	6314200	6320800	6597800	5176200	7249000	4285600	4365300	4;3	4;3	4;3	2	4	4	4	3	3	4	3	4	3	2	3	3	4	3	4	3	2	3	3	4	3	4	3	2	22.1	22.1	22.1	17.258	145	145;145	0	2.6539	By MS/MS	By MS/MS
P61313	P61313	60S ribosomal protein L15	RPL15	sp|P61313|RL15_HUMAN 60S ribosomal protein L15 OS=Homo sapiens OX=9606 GN=RPL15 PE=1 SV=2	16784000	31971000	29493000	24349000	27366000	21345000	17530000	8	8	8	1	8	8	8	8	8	8	8	8	5	7	8	8	8	8	8	5	7	8	8	8	8	8	5	7	29.9	29.9	29.9	24.146	204	204	0	15.937	By MS/MS	By MS/MS
P61326;Q96A72	P61326;Q96A72	Protein mago nashi homolog;Protein mago nashi homolog 2	MAGOH;MAGOHB	sp|P61326|MGN_HUMAN Protein mago nashi homolog OS=Homo sapiens OX=9606 GN=MAGOH PE=1 SV=1;sp|Q96A72|MGN2_HUMAN Protein mago nashi homolog 2 OS=Homo sapiens OX=9606 GN=MAGOHB PE=1 SV=1	15440000	12742000	0	0	0	0	7772000	2;2	2;2	2;2	2	2	2	2	2	2	1	1	1	1	2	2	2	1	1	1	1	2	2	2	1	1	1	1	2	21.2	21.2	21.2	17.163	146	146;148	0	7.7815	By MS/MS	By MS/MS
P61353	P61353	60S ribosomal protein L27	RPL27	sp|P61353|RL27_HUMAN 60S ribosomal protein L27 OS=Homo sapiens OX=9606 GN=RPL27 PE=1 SV=2	190880000	309450000	248680000	205830000	258820000	207870000	159190000	5	5	5	1	5	5	5	5	5	5	5	5	5	5	5	5	5	5	5	5	5	5	5	5	5	5	5	5	36	36	36	15.798	136	136	0	60.852	By MS/MS	By MS/MS
P61421	P61421	V-type proton ATPase subunit d 1	ATP6V0D1	sp|P61421|VA0D1_HUMAN V-type proton ATPase subunit d 1 OS=Homo sapiens OX=9606 GN=ATP6V0D1 PE=1 SV=1	4348000	0	0	0	4470800	4883400	0	4	4	4	1	4	4	4	3	1	2	1	3	2	1	3	1	2	1	3	2	1	3	1	2	1	3	2	1	20.8	20.8	20.8	40.329	351	351	0	22.766	By MS/MS	By MS/MS
P61513;A6NKH3	P61513	60S ribosomal protein L37a	RPL37A	sp|P61513|RL37A_HUMAN 60S ribosomal protein L37a OS=Homo sapiens OX=9606 GN=RPL37A PE=1 SV=2	33625000	49836000	49616000	30426000	34660000	28059000	21261000	3;1	3;1	3;1	2	3	3	3	3	3	3	3	3	3	3	3	3	3	3	3	3	3	3	3	3	3	3	3	3	41.3	41.3	41.3	10.275	92	92;93	0	23.348	By MS/MS	By MS/MS
P61619;Q9H9S3	P61619;Q9H9S3	Protein transport protein Sec61 subunit alpha isoform 1;Protein transport protein Sec61 subunit alpha isoform 2	SEC61A1;SEC61A2	sp|P61619|S61A1_HUMAN Protein transport protein Sec61 subunit alpha isoform 1 OS=Homo sapiens OX=9606 GN=SEC61A1 PE=1 SV=2;sp|Q9H9S3|S61A2_HUMAN Protein transport protein Sec61 subunit alpha isoform 2 OS=Homo sapiens OX=9606 GN=SEC61A2 PE=2 SV=3	50761000	117580000	111020000	98522000	68575000	81883000	103120000	10;5	10;5	10;5	2	10	10	10	7	9	10	9	10	9	10	7	9	10	9	10	9	10	7	9	10	9	10	9	10	26.3	26.3	26.3	52.264	476	476;476	0	29.659	By MS/MS	By MS/MS
P61626	P61626	Lysozyme C	LYZ	sp|P61626|LYSC_HUMAN Lysozyme C OS=Homo sapiens OX=9606 GN=LYZ PE=1 SV=1	0	0	6166800	0	5760600	0	0	3	3	3	1	3	3	3	2	2	2	2	2	2	2	2	2	2	2	2	2	2	2	2	2	2	2	2	2	32.4	32.4	32.4	16.537	148	148	0	4.1438	By MS/MS	By matching
P61923	P61923	Coatomer subunit zeta-1	COPZ1	sp|P61923|COPZ1_HUMAN Coatomer subunit zeta-1 OS=Homo sapiens OX=9606 GN=COPZ1 PE=1 SV=1	0	0	0	0	0	0	0	1	1	1	1	1	1	1	1	1	1	1	1	1	1	1	1	1	1	1	1	1	1	1	1	1	1	1	1	7.9	7.9	7.9	20.198	177	177	0	3.1175	By matching	By MS/MS
P61962	P61962	DDB1- and CUL4-associated factor 7	DCAF7	sp|P61962|DCAF7_HUMAN DDB1- and CUL4-associated factor 7 OS=Homo sapiens OX=9606 GN=DCAF7 PE=1 SV=1	39328000	51727000	57629000	51700000	49875000	56197000	56613000	10	10	10	1	10	10	10	10	10	9	8	8	10	8	10	10	9	8	8	10	8	10	10	9	8	8	10	8	31	31	31	38.926	342	342	0	82.656	By MS/MS	By MS/MS
P61964	P61964	WD repeat-containing protein 5	WDR5	sp|P61964|WDR5_HUMAN WD repeat-containing protein 5 OS=Homo sapiens OX=9606 GN=WDR5 PE=1 SV=1	9697700	6227700	4915400	3619800	5385200	6750200	5025600	5	5	5	1	5	5	5	3	4	3	3	2	4	3	3	4	3	3	2	4	3	3	4	3	3	2	4	3	18	18	18	36.588	334	334	0	14.517	By matching	By MS/MS
P61970	P61970	Nuclear transport factor 2	NUTF2	sp|P61970|NTF2_HUMAN Nuclear transport factor 2 OS=Homo sapiens OX=9606 GN=NUTF2 PE=1 SV=1	0	0	0	0	0	0	0	2	2	2	1	2	2	2	1	2	1	0	1	2	2	1	2	1	0	1	2	2	1	2	1	0	1	2	2	17.3	17.3	17.3	14.478	127	127	0	3.185	By MS/MS	By MS/MS
P61978	P61978	Heterogeneous nuclear ribonucleoprotein K	HNRNPK	sp|P61978|HNRPK_HUMAN Heterogeneous nuclear ribonucleoprotein K OS=Homo sapiens OX=9606 GN=HNRNPK PE=1 SV=1	20118000	13096000	14249000	15515000	16461000	18102000	11779000	11	11	11	1	11	11	11	8	11	11	10	11	11	11	8	11	11	10	11	11	11	8	11	11	10	11	11	11	37.4	37.4	37.4	50.976	463	463	0	77.129	By MS/MS	By MS/MS
P61981	P61981	14-3-3 protein gamma;14-3-3 protein gamma, N-terminally processed	YWHAG	sp|P61981|1433G_HUMAN 14-3-3 protein gamma OS=Homo sapiens OX=9606 GN=YWHAG PE=1 SV=2	34898000	40105000	41338000	47117000	35177000	38919000	35008000	12	9	8	1	12	9	8	11	10	11	12	12	12	12	8	7	8	9	9	9	9	7	6	7	8	8	8	8	58.7	48.6	44.9	28.302	247	247	0	82.442	By MS/MS	By MS/MS
P62070;P10301	P62070;P10301	Ras-related protein R-Ras2;Ras-related protein R-Ras	RRAS2;RRAS	sp|P62070|RRAS2_HUMAN Ras-related protein R-Ras2 OS=Homo sapiens OX=9606 GN=RRAS2 PE=1 SV=1;sp|P10301|RRAS_HUMAN Ras-related protein R-Ras OS=Homo sapiens OX=9606 GN=RRAS PE=1 SV=1	0	0	0	0	0	0	0	2;1	2;1	2;1	2	2	2	2	0	1	1	1	0	2	0	0	1	1	1	0	2	0	0	1	1	1	0	2	0	13.7	13.7	13.7	23.399	204	204;218	0.0057582	1.1257		By MS/MS
P62072	P62072	Mitochondrial import inner membrane translocase subunit Tim10	TIMM10	sp|P62072|TIM10_HUMAN Mitochondrial import inner membrane translocase subunit Tim10 OS=Homo sapiens OX=9606 GN=TIMM10 PE=1 SV=1	31314000	22566000	20387000	20613000	19055000	22259000	23993000	2	2	2	1	2	2	2	1	2	2	2	2	2	2	1	2	2	2	2	2	2	1	2	2	2	2	2	2	22.2	22.2	22.2	10.333	90	90	0	14.017	By MS/MS	By MS/MS
P62081	P62081	40S ribosomal protein S7	RPS7	sp|P62081|RS7_HUMAN 40S ribosomal protein S7 OS=Homo sapiens OX=9606 GN=RPS7 PE=1 SV=1	7479100	4641700	4747400	4167300	7720300	7252500	3724700	6	6	6	1	6	6	6	2	5	3	4	6	4	5	2	5	3	4	6	4	5	2	5	3	4	6	4	5	46.9	46.9	46.9	22.127	194	194	0	6.731	By MS/MS	By MS/MS
P62140	P62140	Serine/threonine-protein phosphatase PP1-beta catalytic subunit	PPP1CB	sp|P62140|PP1B_HUMAN Serine/threonine-protein phosphatase PP1-beta catalytic subunit OS=Homo sapiens OX=9606 GN=PPP1CB PE=1 SV=3	4553200	3831200	3118200	3085700	5611700	3573200	3838800	5	5	1	1	5	5	1	4	4	4	4	4	5	4	4	4	4	4	4	5	4	0	0	0	0	0	1	0	21.4	21.4	4	37.186	327	327	0	14.539	By MS/MS	By MS/MS
P62191	P62191	26S protease regulatory subunit 4	PSMC1	sp|P62191|PRS4_HUMAN 26S proteasome regulatory subunit 4 OS=Homo sapiens OX=9606 GN=PSMC1 PE=1 SV=1	41057000	38082000	38445000	30466000	38354000	38729000	36360000	18	18	18	1	18	18	18	14	14	16	16	15	14	14	14	14	16	16	15	14	14	14	14	16	16	15	14	14	49.5	49.5	49.5	49.184	440	440	0	106.83	By MS/MS	By MS/MS
P62195	P62195	26S protease regulatory subunit 8	PSMC5	sp|P62195|PRS8_HUMAN 26S proteasome regulatory subunit 8 OS=Homo sapiens OX=9606 GN=PSMC5 PE=1 SV=1	108070000	102530000	96062000	102570000	94260000	105300000	106190000	25	25	24	1	25	25	24	25	23	24	25	24	24	24	25	23	24	25	24	24	24	24	22	23	24	23	23	23	68.5	68.5	65.5	45.626	406	406	0	305.15	By MS/MS	By MS/MS
P62241	P62241	40S ribosomal protein S8	RPS8	sp|P62241|RS8_HUMAN 40S ribosomal protein S8 OS=Homo sapiens OX=9606 GN=RPS8 PE=1 SV=2	44888000	29846000	30639000	32352000	45919000	28198000	26863000	6	6	6	1	6	6	6	5	5	6	4	6	4	3	5	5	6	4	6	4	3	5	5	6	4	6	4	3	32.7	32.7	32.7	24.205	208	208	0	47.469	By MS/MS	By MS/MS
P62244	P62244	40S ribosomal protein S15a	RPS15A	sp|P62244|RS15A_HUMAN 40S ribosomal protein S15a OS=Homo sapiens OX=9606 GN=RPS15A PE=1 SV=2	48345000	49910000	63353000	49164000	59711000	48241000	41461000	5	5	5	1	5	5	5	5	5	5	4	5	5	5	5	5	5	4	5	5	5	5	5	5	4	5	5	5	36.2	36.2	36.2	14.839	130	130	0	22.523	By MS/MS	By MS/MS
P62249	P62249	40S ribosomal protein S16	RPS16	sp|P62249|RS16_HUMAN 40S ribosomal protein S16 OS=Homo sapiens OX=9606 GN=RPS16 PE=1 SV=2	71052000	108420000	74375000	78122000	87681000	60052000	58876000	9	9	9	1	9	9	9	8	8	9	8	9	8	9	8	8	9	8	9	8	9	8	8	9	8	9	8	9	52.1	52.1	52.1	16.445	146	146	0	27.86	By MS/MS	By MS/MS
P62258	P62258	14-3-3 protein epsilon	YWHAE	sp|P62258|1433E_HUMAN 14-3-3 protein epsilon OS=Homo sapiens OX=9606 GN=YWHAE PE=1 SV=1	94981000	101900000	106560000	102200000	97811000	93428000	93219000	18	18	15	1	18	18	15	15	18	18	17	16	18	18	15	18	18	17	16	18	18	12	15	15	14	13	15	15	68.6	68.6	58.8	29.174	255	255	0	225.65	By MS/MS	By MS/MS
P62263	P62263	40S ribosomal protein S14	RPS14	sp|P62263|RS14_HUMAN 40S ribosomal protein S14 OS=Homo sapiens OX=9606 GN=RPS14 PE=1 SV=3	50567000	57452000	47229000	63643000	61075000	59482000	46496000	5	5	5	1	5	5	5	5	5	5	4	5	4	4	5	5	5	4	5	4	4	5	5	5	4	5	4	4	36.4	36.4	36.4	16.273	151	151	0	108.26	By MS/MS	By MS/MS
P62266	P62266	40S ribosomal protein S23	RPS23	sp|P62266|RS23_HUMAN 40S ribosomal protein S23 OS=Homo sapiens OX=9606 GN=RPS23 PE=1 SV=3	45380000	26225000	25233000	30161000	25196000	34186000	19644000	5	5	5	1	5	5	5	4	5	5	4	4	5	3	4	5	5	4	4	5	3	4	5	5	4	4	5	3	47.6	47.6	47.6	15.807	143	143	0	8.1436	By MS/MS	By MS/MS
P62269	P62269	40S ribosomal protein S18	RPS18	sp|P62269|RS18_HUMAN 40S ribosomal protein S18 OS=Homo sapiens OX=9606 GN=RPS18 PE=1 SV=3	97444000	150830000	132250000	133380000	103460000	97975000	86017000	9	9	9	1	9	9	9	8	9	9	9	9	9	8	8	9	9	9	9	9	8	8	9	9	9	9	9	8	48.7	48.7	48.7	17.718	152	152	0	27.043	By MS/MS	By MS/MS
P62277	P62277	40S ribosomal protein S13	RPS13	sp|P62277|RS13_HUMAN 40S ribosomal protein S13 OS=Homo sapiens OX=9606 GN=RPS13 PE=1 SV=2	57687000	39290000	45488000	37346000	69498000	43841000	44679000	6	6	6	1	6	6	6	4	6	6	6	4	5	5	4	6	6	6	4	5	5	4	6	6	6	4	5	5	39.7	39.7	39.7	17.222	151	151	0	16.556	By MS/MS	By MS/MS
P62280	P62280	40S ribosomal protein S11	RPS11	sp|P62280|RS11_HUMAN 40S ribosomal protein S11 OS=Homo sapiens OX=9606 GN=RPS11 PE=1 SV=3	18562000	23726000	0	20716000	0	16623000	15368000	6	6	6	1	6	6	6	4	4	2	5	3	4	4	4	4	2	5	3	4	4	4	4	2	5	3	4	4	34.8	34.8	34.8	18.431	158	158	0	6.4893	By MS/MS	By MS/MS
P62304	P62304	Small nuclear ribonucleoprotein E	SNRPE	sp|P62304|RUXE_HUMAN Small nuclear ribonucleoprotein E OS=Homo sapiens OX=9606 GN=SNRPE PE=1 SV=1	0	0	0	13191000	20399000	18378000	18192000	2	2	2	1	2	2	2	1	1	1	2	2	2	2	1	1	1	2	2	2	2	1	1	1	2	2	2	2	25	25	25	10.803	92	92	0	9.3965	By MS/MS	By MS/MS
P62306	P62306	Small nuclear ribonucleoprotein F	SNRPF	sp|P62306|RUXF_HUMAN Small nuclear ribonucleoprotein F OS=Homo sapiens OX=9606 GN=SNRPF PE=1 SV=1	9915100	14100000	16223000	15431000	11948000	16883000	13780000	4	4	4	1	4	4	4	4	3	4	4	3	4	4	4	3	4	4	3	4	4	4	3	4	4	3	4	4	32.6	32.6	32.6	9.7251	86	86	0	26.036	By MS/MS	By MS/MS
P62314	P62314	Small nuclear ribonucleoprotein Sm D1	SNRPD1	sp|P62314|SMD1_HUMAN Small nuclear ribonucleoprotein Sm D1 OS=Homo sapiens OX=9606 GN=SNRPD1 PE=1 SV=1	18710000	10497000	10445000	8012300	12926000	22549000	7394800	2	2	2	1	2	2	2	2	2	2	2	2	2	2	2	2	2	2	2	2	2	2	2	2	2	2	2	2	27.7	27.7	27.7	13.281	119	119	0	24.101	By MS/MS	By MS/MS
P62316	P62316	Small nuclear ribonucleoprotein Sm D2	SNRPD2	sp|P62316|SMD2_HUMAN Small nuclear ribonucleoprotein Sm D2 OS=Homo sapiens OX=9606 GN=SNRPD2 PE=1 SV=1	8059300	28599000	25113000	25460000	14447000	21826000	16938000	6	6	6	1	6	6	6	5	4	6	6	6	5	4	5	4	6	6	6	5	4	5	4	6	6	6	5	4	47.5	47.5	47.5	13.527	118	118	0	38.267	By MS/MS	By MS/MS
P62318	P62318	Small nuclear ribonucleoprotein Sm D3	SNRPD3	sp|P62318|SMD3_HUMAN Small nuclear ribonucleoprotein Sm D3 OS=Homo sapiens OX=9606 GN=SNRPD3 PE=1 SV=1	22028000	13632000	15374000	11981000	26951000	15491000	13620000	3	3	3	1	3	3	3	3	3	3	3	3	2	3	3	3	3	3	3	2	3	3	3	3	3	3	2	3	29.4	29.4	29.4	13.916	126	126	0	12.537	By MS/MS	By MS/MS
P62333	P62333	26S protease regulatory subunit 10B	PSMC6	sp|P62333|PRS10_HUMAN 26S proteasome regulatory subunit 10B OS=Homo sapiens OX=9606 GN=PSMC6 PE=1 SV=1	10659000	14258000	11584000	11768000	11813000	9098800	12054000	9	9	9	1	9	9	9	8	9	7	8	8	8	9	8	9	7	8	8	8	9	8	9	7	8	8	8	9	31.1	31.1	31.1	44.172	389	389	0	35.44	By MS/MS	By MS/MS
P62424	P62424	60S ribosomal protein L7a	RPL7A	sp|P62424|RL7A_HUMAN 60S ribosomal protein L7a OS=Homo sapiens OX=9606 GN=RPL7A PE=1 SV=2	309120000	453360000	354910000	384520000	362540000	233360000	199100000	16	16	16	1	16	16	16	15	16	15	14	14	13	10	15	16	15	14	14	13	10	15	16	15	14	14	13	10	44.7	44.7	44.7	29.995	266	266	0	155.35	By MS/MS	By MS/MS
P62633	P62633	Cellular nucleic acid-binding protein	CNBP	sp|P62633|CNBP_HUMAN CCHC-type zinc finger nucleic acid binding protein OS=Homo sapiens OX=9606 GN=CNBP PE=1 SV=1	2505700	4549700	3974600	5663300	0	4780800	0	5	5	5	1	5	5	5	4	4	4	5	3	4	2	4	4	4	5	3	4	2	4	4	4	5	3	4	2	32.2	32.2	32.2	19.463	177	177	0	5.5958	By matching	By MS/MS
P62699	P62699	Protein yippee-like 5	YPEL5	sp|P62699|YPEL5_HUMAN Protein yippee-like 5 OS=Homo sapiens OX=9606 GN=YPEL5 PE=1 SV=1	0	0	0	0	0	0	0	1	1	1	1	1	1	1	0	0	0	0	0	0	1	0	0	0	0	0	0	1	0	0	0	0	0	0	1	11.6	11.6	11.6	13.841	121	121	0	4.1058
P62701;Q8TD47;P22090	P62701	40S ribosomal protein S4, X isoform	RPS4X	sp|P62701|RS4X_HUMAN 40S ribosomal protein S4, X isoform OS=Homo sapiens OX=9606 GN=RPS4X PE=1 SV=2	40691000	45933000	37307000	37498000	40173000	30688000	26390000	10;3;3	10;3;3	10;3;3	3	10	10	10	8	10	10	9	10	8	8	8	10	10	9	10	8	8	8	10	10	9	10	8	8	40.3	40.3	40.3	29.597	263	263;263;263	0	48.61	By MS/MS	By MS/MS
P62750	P62750	60S ribosomal protein L23a	RPL23A	sp|P62750|RL23A_HUMAN 60S ribosomal protein L23a OS=Homo sapiens OX=9606 GN=RPL23A PE=1 SV=1	10127000	12842000	26889000	25402000	15657000	13345000	10995000	5	5	5	1	5	5	5	5	4	4	4	4	4	4	5	4	4	4	4	4	4	5	4	4	4	4	4	4	27.6	27.6	27.6	17.695	156	156	0	15.812	By MS/MS	By MS/MS
P62753	P62753	40S ribosomal protein S6	RPS6	sp|P62753|RS6_HUMAN 40S ribosomal protein S6 OS=Homo sapiens OX=9606 GN=RPS6 PE=1 SV=1	32504000	35046000	26588000	27143000	38445000	30406000	20775000	5	5	5	1	5	5	5	5	5	5	5	5	5	3	5	5	5	5	5	5	3	5	5	5	5	5	5	3	22.9	22.9	22.9	28.68	249	249	0	40.52	By MS/MS	By MS/MS
P62805	P62805	Histone H4	HIST1H4A	sp|P62805|H4_HUMAN Histone H4 OS=Homo sapiens OX=9606 GN=H4C16 PE=1 SV=2	32641000	57409000	60208000	73813000	63293000	52916000	54281000	6	6	6	1	6	6	6	6	5	6	5	5	6	5	6	5	6	5	5	6	5	6	5	6	5	5	6	5	50.5	50.5	50.5	11.367	103	103	0	11.005	By MS/MS	By MS/MS
Q9H0U4;Q92928;P62820;P61026;P51153;Q92930;P61006;P59190	Q9H0U4;Q92928;P62820;P61026;P51153;Q92930;P61006;P59190	Ras-related protein Rab-1B;Putative Ras-related protein Rab-1C;Ras-related protein Rab-1A;Ras-related protein Rab-10;Ras-related protein Rab-13;Ras-related protein Rab-8B;Ras-related protein Rab-8A;Ras-related protein Rab-15	RAB1B;RAB1C;RAB1A;RAB10;RAB13;RAB8B;RAB8A;RAB15	sp|Q9H0U4|RAB1B_HUMAN Ras-related protein Rab-1B OS=Homo sapiens OX=9606 GN=RAB1B PE=1 SV=1;sp|Q92928|RAB1C_HUMAN Putative Ras-related protein Rab-1C OS=Homo sapiens OX=9606 GN=RAB1C PE=5 SV=2;sp|P62820|RAB1A_HUMAN Ras-related protein Rab-1A OS=Homo sapien	5639000	6119300	5879100	0	8754100	7791100	7081400	2;2;2;1;1;1;1;1	2;2;2;1;1;1;1;1	2;2;2;1;1;1;1;1	8	2	2	2	2	2	2	1	2	2	2	2	2	2	1	2	2	2	2	2	2	1	2	2	2	13.4	13.4	13.4	22.171	201	201;201;205;200;203;207;207;212	0	5.4684	By MS/MS	By MS/MS
P62826	P62826	GTP-binding nuclear protein Ran	RAN	sp|P62826|RAN_HUMAN GTP-binding nuclear protein Ran OS=Homo sapiens OX=9606 GN=RAN PE=1 SV=3	44685000	52890000	39457000	48591000	44070000	44789000	48566000	9	9	9	1	9	9	9	8	8	9	9	9	9	8	8	8	9	9	9	9	8	8	8	9	9	9	9	8	39.4	39.4	39.4	24.423	216	216	0	25.02	By MS/MS	By MS/MS
P62829	P62829	60S ribosomal protein L23	RPL23	sp|P62829|RL23_HUMAN 60S ribosomal protein L23 OS=Homo sapiens OX=9606 GN=RPL23 PE=1 SV=1	179200000	105940000	89374000	90756000	132380000	92511000	111490000	5	5	5	1	5	5	5	5	5	5	5	5	5	5	5	5	5	5	5	5	5	5	5	5	5	5	5	5	42.1	42.1	42.1	14.865	140	140	0	62.147	By MS/MS	By MS/MS
P62841	P62841	40S ribosomal protein S15	RPS15	sp|P62841|RS15_HUMAN 40S ribosomal protein S15 OS=Homo sapiens OX=9606 GN=RPS15 PE=1 SV=2	20997000	16824000	14273000	9534000	21179000	15861000	6501700	4	4	4	1	4	4	4	3	3	3	3	4	3	2	3	3	3	3	4	3	2	3	3	3	3	4	3	2	37.2	37.2	37.2	17.04	145	145	0	29.895	By MS/MS	By MS/MS
P62847	P62847	40S ribosomal protein S24	RPS24	sp|P62847|RS24_HUMAN 40S ribosomal protein S24 OS=Homo sapiens OX=9606 GN=RPS24 PE=1 SV=1	12522000	8267600	9821500	8970900	12629000	6740200	5680900	2	2	2	1	2	2	2	2	2	2	2	2	2	2	2	2	2	2	2	2	2	2	2	2	2	2	2	2	19.5	19.5	19.5	15.423	133	133	0	3.9709	By MS/MS	By MS/MS
P62851	P62851	40S ribosomal protein S25	RPS25	sp|P62851|RS25_HUMAN 40S ribosomal protein S25 OS=Homo sapiens OX=9606 GN=RPS25 PE=1 SV=1	66994000	180490000	130160000	132230000	176290000	111190000	107940000	5	5	5	1	5	5	5	4	5	5	5	5	5	5	4	5	5	5	5	5	5	4	5	5	5	5	5	5	29.6	29.6	29.6	13.742	125	125	0	17.02	By MS/MS	By MS/MS
P62854;Q5JNZ5	P62854;Q5JNZ5	40S ribosomal protein S26;Putative 40S ribosomal protein S26-like 1	RPS26;RPS26P11	sp|P62854|RS26_HUMAN 40S ribosomal protein S26 OS=Homo sapiens OX=9606 GN=RPS26 PE=1 SV=3;sp|Q5JNZ5|RS26L_HUMAN Putative 40S ribosomal protein S26-like 1 OS=Homo sapiens OX=9606 GN=RPS26P11 PE=5 SV=1	0	38996000	47068000	49910000	13769000	32209000	36738000	3;2	3;2	3;2	2	3	3	3	2	2	2	3	2	2	3	2	2	2	3	2	2	3	2	2	2	3	2	2	3	27	27	27	13.015	115	115;115	0	5.3009	By MS/MS	By MS/MS
P62857	P62857	40S ribosomal protein S28	RPS28	sp|P62857|RS28_HUMAN 40S ribosomal protein S28 OS=Homo sapiens OX=9606 GN=RPS28 PE=1 SV=1	46855000	69281000	52598000	55193000	0	45421000	40665000	3	3	3	1	3	3	3	3	2	3	3	2	3	3	3	2	3	3	2	3	3	3	2	3	3	2	3	3	46.4	46.4	46.4	7.8409	69	69	0	36.63	By MS/MS	By MS/MS
P62861	P62861	40S ribosomal protein S30	FAU	sp|P62861|RS30_HUMAN FAU ubiquitin-like and ribosomal protein S30 OS=Homo sapiens OX=9606 GN=FAU PE=1 SV=2	0	0	0	0	0	0	0	1	1	1	1	1	1	1	1	1	0	1	1	1	1	1	1	0	1	1	1	1	1	1	0	1	1	1	1	7.5	7.5	7.5	14.39	133	133	0	2.4692	By matching	By MS/MS
P62873;Q9HAV0	P62873	Guanine nucleotide-binding protein G(I)/G(S)/G(T) subunit beta-1	GNB1	sp|P62873|GBB1_HUMAN Guanine nucleotide-binding protein G(I)/G(S)/G(T) subunit beta-1 OS=Homo sapiens OX=9606 GN=GNB1 PE=1 SV=3	3874700	5260800	6379600	8174700	5207600	5896100	4008100	5;2	5;2	2;0	2	5	5	2	5	2	4	4	4	3	3	5	2	4	4	4	3	3	2	0	2	1	2	1	0	18.5	18.5	9.4	37.377	340	340;340	0	34.305	By MS/MS	By MS/MS
P62879	P62879	Guanine nucleotide-binding protein G(I)/G(S)/G(T) subunit beta-2	GNB2	sp|P62879|GBB2_HUMAN Guanine nucleotide-binding protein G(I)/G(S)/G(T) subunit beta-2 OS=Homo sapiens OX=9606 GN=GNB2 PE=1 SV=3	0	0	0	0	0	0	0	4	1	1	1	4	1	1	3	3	2	3	2	3	3	0	1	0	0	0	1	0	0	1	0	0	0	1	0	14.7	5.6	5.6	37.331	340	340	0	3.3014	By matching	By MS/MS
P62888	P62888	60S ribosomal protein L30	RPL30	sp|P62888|RL30_HUMAN 60S ribosomal protein L30 OS=Homo sapiens OX=9606 GN=RPL30 PE=1 SV=2	369310000	539730000	527580000	384100000	445610000	455930000	322450000	7	7	7	1	7	7	7	7	7	7	6	7	7	7	7	7	7	6	7	7	7	7	7	7	6	7	7	7	66.1	66.1	66.1	12.784	115	115	0	111.65	By MS/MS	By MS/MS
P62899	P62899	60S ribosomal protein L31	RPL31	sp|P62899|RL31_HUMAN 60S ribosomal protein L31 OS=Homo sapiens OX=9606 GN=RPL31 PE=1 SV=1	0	0	0	0	0	0	0	1	1	1	1	1	1	1	1	1	1	1	1	1	1	1	1	1	1	1	1	1	1	1	1	1	1	1	1	11.2	11.2	11.2	14.463	125	125	0	3.4254	By MS/MS	By matching
P62906	P62906	60S ribosomal protein L10a	RPL10A	sp|P62906|RL10A_HUMAN 60S ribosomal protein L10a OS=Homo sapiens OX=9606 GN=RPL10A PE=1 SV=2	269960000	383780000	298330000	276290000	342860000	298980000	186470000	11	11	11	1	11	11	11	10	11	10	10	10	10	10	10	11	10	10	10	10	10	10	11	10	10	10	10	10	47.9	47.9	47.9	24.831	217	217	0	127.34	By MS/MS	By MS/MS
P62910	P62910	60S ribosomal protein L32	RPL32	sp|P62910|RL32_HUMAN 60S ribosomal protein L32 OS=Homo sapiens OX=9606 GN=RPL32 PE=1 SV=2	7975100	27101000	34228000	23096000	18496000	15567000	10147000	5	5	5	1	5	5	5	3	4	4	4	4	5	3	3	4	4	4	4	5	3	3	4	4	4	4	5	3	33.3	33.3	33.3	15.86	135	135	0	26.558	By MS/MS	By MS/MS
P62913	P62913	60S ribosomal protein L11	RPL11	sp|P62913|RL11_HUMAN 60S ribosomal protein L11 OS=Homo sapiens OX=9606 GN=RPL11 PE=1 SV=2	142140000	231860000	178140000	203880000	172760000	130800000	106900000	6	6	6	1	6	6	6	5	5	6	6	5	6	6	5	5	6	6	5	6	6	5	5	6	6	5	6	6	32.6	32.6	32.6	20.252	178	178	0	32.93	By MS/MS	By MS/MS
P62917	P62917	60S ribosomal protein L8	RPL8	sp|P62917|RL8_HUMAN 60S ribosomal protein L8 OS=Homo sapiens OX=9606 GN=RPL8 PE=1 SV=2	213860000	356120000	309570000	280420000	203740000	242570000	157170000	9	9	9	1	9	9	9	9	8	8	8	7	7	8	9	8	8	8	7	7	8	9	8	8	8	7	7	8	39.3	39.3	39.3	28.024	257	257	0	83.07	By MS/MS	By MS/MS
P62937;P0DN26;A0A0B4J2A2;A0A075B767;A0A075B759;Q9Y536;F5H284	P62937	Peptidyl-prolyl cis-trans isomerase A;Peptidyl-prolyl cis-trans isomerase A, N-terminally processed	PPIA	sp|P62937|PPIA_HUMAN Peptidyl-prolyl cis-trans isomerase A OS=Homo sapiens OX=9606 GN=PPIA PE=1 SV=2	31192000	10308000	14535000	11220000	17979000	17241000	0	5;1;1;1;1;1;1	5;1;1;1;1;1;1	5;1;1;1;1;1;1	7	5	5	5	4	5	3	4	4	4	3	4	5	3	4	4	4	3	4	5	3	4	4	4	3	47.9	47.9	47.9	18.012	165	165;164;164;164;164;164;164	0	20.159	By MS/MS	By MS/MS
P62979;P62987;P0CG47;P0CG48	P62979;P62987;P0CG47;P0CG48	Ubiquitin-40S ribosomal protein S27a;Ubiquitin;40S ribosomal protein S27a;Ubiquitin-60S ribosomal protein L40;Ubiquitin;60S ribosomal protein L40;Polyubiquitin-B;Ubiquitin;Polyubiquitin-C;Ubiquitin	RPS27A;UBA52;UBB;UBC	sp|P62979|RS27A_HUMAN Ubiquitin-40S ribosomal protein S27a OS=Homo sapiens OX=9606 GN=RPS27A PE=1 SV=2;sp|P62987|RL40_HUMAN Ubiquitin-60S ribosomal protein L40 OS=Homo sapiens OX=9606 GN=UBA52 PE=1 SV=2;sp|P0CG47|UBB_HUMAN Polyubiquitin-B OS=Homo sapiens O	143980000	180060000	246610000	213900000	174450000	176250000	177800000	6;4;4;4	6;4;4;4	6;4;4;4	4	6	6	6	6	5	5	5	6	6	5	6	5	5	5	6	6	5	6	5	5	5	6	6	5	48.1	48.1	48.1	17.965	156	156;128;229;685	0	44.813	By MS/MS	By MS/MS
P62993	P62993	Growth factor receptor-bound protein 2	GRB2	sp|P62993|GRB2_HUMAN Growth factor receptor-bound protein 2 OS=Homo sapiens OX=9606 GN=GRB2 PE=1 SV=1	11409000	8092000	8465400	9387300	7030300	9625800	8406400	6	6	6	1	6	6	6	5	6	5	6	4	6	6	5	6	5	6	4	6	6	5	6	5	6	4	6	6	37.8	37.8	37.8	25.206	217	217	0	16.496	By MS/MS	By MS/MS
Q13595;P62995	Q13595;P62995	Transformer-2 protein homolog alpha;Transformer-2 protein homolog beta	TRA2A;TRA2B	sp|Q13595|TRA2A_HUMAN Transformer-2 protein homolog alpha OS=Homo sapiens OX=9606 GN=TRA2A PE=1 SV=1;sp|P62995|TRA2B_HUMAN Transformer-2 protein homolog beta OS=Homo sapiens OX=9606 GN=TRA2B PE=1 SV=1	0	0	0	0	0	0	0	1;1	1;1	1;1	2	1	1	1	1	1	1	0	1	1	1	1	1	1	0	1	1	1	1	1	1	0	1	1	1	3.2	3.2	3.2	32.688	282	282;288	0.00051308	1.906	By matching	By MS/MS
P63010	P63010	AP-2 complex subunit beta	AP2B1	sp|P63010|AP2B1_HUMAN AP-2 complex subunit beta OS=Homo sapiens OX=9606 GN=AP2B1 PE=1 SV=1	9759900	5416400	4577800	2736800	5688100	4384000	5427600	6	6	6	1	6	6	6	4	5	4	4	5	3	4	4	5	4	4	5	3	4	4	5	4	4	5	3	4	10	10	10	104.55	937	937	0	5.1082	By MS/MS	By MS/MS
Q15836;P63027	Q15836;P63027	Vesicle-associated membrane protein 3;Vesicle-associated membrane protein 2	VAMP3;VAMP2	sp|Q15836|VAMP3_HUMAN Vesicle-associated membrane protein 3 OS=Homo sapiens OX=9606 GN=VAMP3 PE=1 SV=3;sp|P63027|VAMP2_HUMAN Vesicle-associated membrane protein 2 OS=Homo sapiens OX=9606 GN=VAMP2 PE=1 SV=3	0	0	0	0	0	0	0	1;1	1;1	1;1	2	1	1	1	0	0	0	1	1	1	1	0	0	0	1	1	1	1	0	0	0	1	1	1	1	17	17	17	11.309	100	100;116	0	3.4835
P63104	P63104	14-3-3 protein zeta/delta	YWHAZ	sp|P63104|1433Z_HUMAN 14-3-3 protein zeta/delta OS=Homo sapiens OX=9606 GN=YWHAZ PE=1 SV=1	31333000	35153000	38970000	35404000	34766000	37850000	33262000	15	11	11	1	15	11	11	15	14	14	14	15	14	15	11	10	10	10	11	10	11	11	10	10	10	11	10	11	69.4	55.5	55.5	27.745	245	245	0	131.95	By MS/MS	By MS/MS
P63151;Q00005;Q9Y2T4	P63151	Serine/threonine-protein phosphatase 2A 55 kDa regulatory subunit B alpha isoform	PPP2R2A	sp|P63151|2ABA_HUMAN Serine/threonine-protein phosphatase 2A 55 kDa regulatory subunit B alpha isoform OS=Homo sapiens OX=9606 GN=PPP2R2A PE=1 SV=1	21313000	17506000	17952000	16630000	17510000	18885000	17815000	8;3;2	8;3;2	3;0;1	3	8	8	3	6	6	7	7	7	5	5	6	6	7	7	7	5	5	2	2	3	3	3	2	3	23.3	23.3	7.6	51.691	447	447;443;447	0	52.044	By MS/MS	By MS/MS
P63165	P63165	Small ubiquitin-related modifier 1	SUMO1	sp|P63165|SUMO1_HUMAN Small ubiquitin-related modifier 1 OS=Homo sapiens OX=9606 GN=SUMO1 PE=1 SV=1	0	0	0	0	0	0	0	1	1	1	1	1	1	1	0	1	1	0	0	0	0	0	1	1	0	0	0	0	0	1	1	0	0	0	0	14.9	14.9	14.9	11.557	101	101	0.0084626	0.97732		By MS/MS
P63167	P63167	Dynein light chain 1, cytoplasmic	DYNLL1	sp|P63167|DYL1_HUMAN Dynein light chain 1, cytoplasmic OS=Homo sapiens OX=9606 GN=DYNLL1 PE=1 SV=1	139730000	82341000	79585000	71891000	74579000	116440000	103770000	3	1	1	1	3	1	1	3	3	3	3	3	3	3	1	1	1	1	1	1	1	1	1	1	1	1	1	1	49.4	24.7	24.7	10.366	89	89	0	159.59	By MS/MS	By MS/MS
P63172	P63172	Dynein light chain Tctex-type 1	DYNLT1	sp|P63172|DYLT1_HUMAN Dynein light chain Tctex-type 1 OS=Homo sapiens OX=9606 GN=DYNLT1 PE=1 SV=1	0	0	0	0	0	0	0	1	1	1	1	1	1	1	1	1	1	1	1	1	1	1	1	1	1	1	1	1	1	1	1	1	1	1	1	15.9	15.9	15.9	12.452	113	113	0.0057609	1.1261	By MS/MS	By MS/MS
P63173	P63173	60S ribosomal protein L38	RPL38	sp|P63173|RL38_HUMAN 60S ribosomal protein L38 OS=Homo sapiens OX=9606 GN=RPL38 PE=1 SV=2	44146000	33712000	27066000	39852000	44363000	32798000	32043000	5	5	5	1	5	5	5	4	5	5	5	5	5	5	4	5	5	5	5	5	5	4	5	5	5	5	5	5	47.1	47.1	47.1	8.2178	70	70	0	9.3491	By MS/MS	By MS/MS
P63208	P63208	S-phase kinase-associated protein 1	SKP1	sp|P63208|SKP1_HUMAN S-phase kinase-associated protein 1 OS=Homo sapiens OX=9606 GN=SKP1 PE=1 SV=2	28712000	20406000	22920000	16997000	14770000	22958000	21955000	6	6	6	1	6	6	6	6	6	4	5	6	6	6	6	6	4	5	6	6	6	6	6	4	5	6	6	6	38.7	38.7	38.7	18.658	163	163	0	48.876	By MS/MS	By MS/MS
P63220	P63220	40S ribosomal protein S21	RPS21	sp|P63220|RS21_HUMAN 40S ribosomal protein S21 OS=Homo sapiens OX=9606 GN=RPS21 PE=1 SV=1	21067000	20412000	15340000	16818000	19034000	13645000	12760000	3	3	3	1	3	3	3	3	3	3	2	3	3	3	3	3	3	2	3	3	3	3	3	3	2	3	3	3	41	41	41	9.1113	83	83	0	27.217	By MS/MS	By MS/MS
Q9GZV4;P63241;Q6IS14	Q9GZV4;P63241;Q6IS14	Eukaryotic translation initiation factor 5A-2;Eukaryotic translation initiation factor 5A-1;Eukaryotic translation initiation factor 5A-1-like	EIF5A2;EIF5A;EIF5AL1	sp|Q9GZV4|IF5A2_HUMAN Eukaryotic translation initiation factor 5A-2 OS=Homo sapiens OX=9606 GN=EIF5A2 PE=1 SV=3;sp|P63241|IF5A1_HUMAN Eukaryotic translation initiation factor 5A-1 OS=Homo sapiens OX=9606 GN=EIF5A PE=1 SV=2;sp|Q6IS14|IF5AL_HUMAN Eukaryotic	3048200	3789400	3328400	3821000	0	4026500	0	2;2;1	2;2;1	2;2;1	3	2	2	2	2	2	2	2	1	2	1	2	2	2	2	1	2	1	2	2	2	2	1	2	1	16.3	16.3	16.3	16.793	153	153;154;154	0	2.2179	By matching	By MS/MS
P63244	P63244	Guanine nucleotide-binding protein subunit beta-2-like 1;Guanine nucleotide-binding protein subunit beta-2-like 1, N-terminally processed	GNB2L1	sp|P63244|RACK1_HUMAN Receptor of activated protein C kinase 1 OS=Homo sapiens OX=9606 GN=RACK1 PE=1 SV=3	5983400	6751700	11207000	5698400	0	8744000	9764100	4	4	4	1	4	4	4	3	3	4	3	2	3	2	3	3	4	3	2	3	2	3	3	4	3	2	3	2	13.2	13.2	13.2	35.076	317	317	0	5.5878	By MS/MS	By MS/MS
P63261	P63261	Actin, cytoplasmic 2;Actin, cytoplasmic 2, N-terminally processed	ACTG1	sp|P63261|ACTG_HUMAN Actin, cytoplasmic 2 OS=Homo sapiens OX=9606 GN=ACTG1 PE=1 SV=1	183730000	173170000	164130000	183570000	181680000	171760000	175750000	17	17	1	1	17	17	1	16	16	16	17	16	16	14	16	16	16	17	16	16	14	1	1	1	1	1	1	1	67.7	67.7	4.5	41.792	375	375	0	323.31	By MS/MS	By MS/MS
P63279	P63279	SUMO-conjugating enzyme UBC9	UBE2I	sp|P63279|UBC9_HUMAN SUMO-conjugating enzyme UBC9 OS=Homo sapiens OX=9606 GN=UBE2I PE=1 SV=1	7206200	4619100	5668500	6819500	7167600	6667100	6665800	2	2	2	1	2	2	2	2	2	2	2	2	2	2	2	2	2	2	2	2	2	2	2	2	2	2	2	2	17.7	17.7	17.7	18.007	158	158	0	8.3025	By MS/MS	By MS/MS
P67775;P62714	P67775;P62714	Serine/threonine-protein phosphatase 2A catalytic subunit alpha isoform;Serine/threonine-protein phosphatase 2A catalytic subunit beta isoform	PPP2CA;PPP2CB	sp|P67775|PP2AA_HUMAN Serine/threonine-protein phosphatase 2A catalytic subunit alpha isoform OS=Homo sapiens OX=9606 GN=PPP2CA PE=1 SV=1;sp|P62714|PP2AB_HUMAN Serine/threonine-protein phosphatase 2A catalytic subunit beta isoform OS=Homo sapiens OX=9606 G	34880000	20261000	19257000	18058000	24556000	22536000	20263000	9;8	8;7	8;7	2	9	8	8	6	7	8	8	9	8	7	5	6	7	7	8	7	6	5	6	7	7	8	7	6	42.1	37.5	37.5	35.594	309	309;309	0	26.408	By MS/MS	By MS/MS
P67809;Q9Y2T7	P67809	Nuclease-sensitive element-binding protein 1	YBX1	sp|P67809|YBOX1_HUMAN Y-box-binding protein 1 OS=Homo sapiens OX=9606 GN=YBX1 PE=1 SV=3	19411000	34199000	34108000	24387000	21196000	28630000	17958000	10;1	10;1	9;0	2	10	10	9	7	8	9	8	9	8	8	7	8	9	8	9	8	8	6	7	8	7	8	7	7	55.6	55.6	52.2	35.924	324	324;364	0	193.54	By MS/MS	By MS/MS
P67870	P67870	Casein kinase II subunit beta	CSNK2B	sp|P67870|CSK2B_HUMAN Casein kinase II subunit beta OS=Homo sapiens OX=9606 GN=CSNK2B PE=1 SV=1	1063900000	747250000	908740000	1069000000	859380000	1048500000	1143500000	11	11	11	1	11	11	11	11	10	10	11	9	10	10	11	10	10	11	9	10	10	11	10	10	11	9	10	10	74.9	74.9	74.9	24.942	215	215	0	214.93	By MS/MS	By MS/MS
P67936	P67936	Tropomyosin alpha-4 chain	TPM4	sp|P67936|TPM4_HUMAN Tropomyosin alpha-4 chain OS=Homo sapiens OX=9606 GN=TPM4 PE=1 SV=3	0	0	0	0	0	0	0	6	6	4	1	6	6	4	1	3	1	1	6	1	4	1	3	1	1	6	1	4	0	2	0	0	4	0	3	20.6	20.6	13.3	28.521	248	248	0	15.844	By matching	By MS/MS
P68133;P68032;P63267;P62736	P68133;P68032;P63267;P62736	Actin, alpha skeletal muscle;Actin, alpha cardiac muscle 1;Actin, gamma-enteric smooth muscle;Actin, aortic smooth muscle	ACTA1;ACTC1;ACTG2;ACTA2	sp|P68133|ACTS_HUMAN Actin, alpha skeletal muscle OS=Homo sapiens OX=9606 GN=ACTA1 PE=1 SV=1;sp|P68032|ACTC_HUMAN Actin, alpha cardiac muscle 1 OS=Homo sapiens OX=9606 GN=ACTC1 PE=1 SV=1;sp|P63267|ACTH_HUMAN Actin, gamma-enteric smooth muscle OS=Homo sapie	108790000	35802000	36680000	36171000	90029000	53398000	87195000	10;10;9;9	1;1;1;1	1;1;1;1	4	10	1	1	9	10	10	10	10	10	9	1	1	1	1	1	1	1	1	1	1	1	1	1	1	29.2	4.2	4.2	42.051	377	377;377;376;377	0	33.161	By MS/MS	By MS/MS
P68104;Q5VTE0;Q05639	P68104;Q5VTE0	Elongation factor 1-alpha 1;Putative elongation factor 1-alpha-like 3	EEF1A1;EEF1A1P5	sp|P68104|EF1A1_HUMAN Elongation factor 1-alpha 1 OS=Homo sapiens OX=9606 GN=EEF1A1 PE=1 SV=1;sp|Q5VTE0|EF1A3_HUMAN Putative elongation factor 1-alpha-like 3 OS=Homo sapiens OX=9606 GN=EEF1A1P5 PE=5 SV=1	776840000	540470000	559870000	624480000	590100000	579930000	489580000	15;15;6	15;15;6	15;15;6	3	15	15	15	15	15	14	15	14	13	14	15	15	14	15	14	13	14	15	15	14	15	14	13	14	43.3	43.3	43.3	50.14	462	462;462;463	0	134.12	By MS/MS	By MS/MS
P68363;Q9H853	P68363	Tubulin alpha-1B chain	TUBA1B	sp|P68363|TBA1B_HUMAN Tubulin alpha-1B chain OS=Homo sapiens OX=9606 GN=TUBA1B PE=1 SV=1	1960400000	1223300000	1215700000	1138200000	1474000000	1301900000	1393800000	26;2	26;2	0;0	2	26	26	0	24	23	24	24	24	23	21	24	23	24	24	24	23	21	0	0	0	0	0	0	0	80.9	80.9	0	50.151	451	451;241	0	323.31	By MS/MS	By MS/MS
P68366	P68366	Tubulin alpha-4A chain	TUBA4A	sp|P68366|TBA4A_HUMAN Tubulin alpha-4A chain OS=Homo sapiens OX=9606 GN=TUBA4A PE=1 SV=1	0	0	0	0	0	0	0	21	2	2	1	21	2	2	18	20	19	20	19	17	17	1	2	2	1	2	0	1	1	2	2	1	2	0	1	53.3	4.2	4.2	49.924	448	448	0.00050327	1.685	By matching	By MS/MS
P68371	P68371	Tubulin beta-4B chain	TUBB4B	sp|P68371|TBB4B_HUMAN Tubulin beta-4B chain OS=Homo sapiens OX=9606 GN=TUBB4B PE=1 SV=1	351260000	225870000	223590000	216510000	248980000	213440000	212880000	23	7	1	1	23	7	1	22	22	22	23	22	22	22	7	7	7	7	7	7	7	1	1	1	1	1	1	1	73.9	24	2.7	49.83	445	445	0	126.13	By MS/MS	By MS/MS
P68400	P68400	Casein kinase II subunit alpha	CSNK2A1	sp|P68400|CSK21_HUMAN Casein kinase II subunit alpha OS=Homo sapiens OX=9606 GN=CSNK2A1 PE=1 SV=1	952650000	591220000	671150000	629310000	818150000	661960000	646070000	20	19	4	1	20	19	4	20	19	19	19	19	18	19	19	18	18	18	19	18	18	4	3	3	3	4	3	3	62.9	55.2	9.5	45.143	391	391	0	323.31	By MS/MS	By MS/MS
Q71DI3;Q16695;P84243;P68431;Q5TEC6;Q6NXT2	Q71DI3;Q16695;P84243;P68431;Q5TEC6;Q6NXT2	Histone H3.2;Histone H3.1t;Histone H3.3;Histone H3.1;Histone H3;Histone H3.3C	HIST2H3A;HIST3H3;H3F3A;HIST1H3A;HIST2H3PS2;H3F3C	sp|Q71DI3|H32_HUMAN Histone H3.2 OS=Homo sapiens OX=9606 GN=H3C13 PE=1 SV=3;sp|Q16695|H31T_HUMAN Histone H3.1t OS=Homo sapiens OX=9606 GN=H3-4 PE=1 SV=3;sp|P84243|H33_HUMAN Histone H3.3 OS=Homo sapiens OX=9606 GN=H3-3B PE=1 SV=2;sp|P68431|H31_HUMAN Histone	28538000	52959000	7496800	48833000	29242000	23353000	21050000	3;3;3;3;2;2	3;3;3;3;2;2	3;3;3;3;2;2	6	3	3	3	2	3	3	3	3	2	2	2	3	3	3	3	2	2	2	3	3	3	3	2	2	16.9	16.9	16.9	15.388	136	136;136;136;136;136;135	0	6.4115	By matching	By MS/MS
P68871;CON__P02070;CON__Q3SX09;P69892;P69891;P02100;P02042	P68871;CON__P02070;CON__Q3SX09;P69892;P69891;P02100;P02042	Hemoglobin subunit beta;LVV-hemorphin-7;Spinorphin;Hemoglobin subunit gamma-2;Hemoglobin subunit gamma-1;Hemoglobin subunit epsilon;Hemoglobin subunit delta	HBB;HBG2;HBG1;HBE1;HBD	sp|P68871|HBB_HUMAN Hemoglobin subunit beta OS=Homo sapiens OX=9606 GN=HBB PE=1 SV=2;;;sp|P69892|HBG2_HUMAN Hemoglobin subunit gamma-2 OS=Homo sapiens OX=9606 GN=HBG2 PE=1 SV=2;sp|P69891|HBG1_HUMAN Hemoglobin subunit gamma-1 OS=Homo sapiens OX=9606 GN=HBG1	0	0	0	0	0	0	0	2;1;1;1;1;1;1	2;1;1;1;1;1;1	2;1;1;1;1;1;1	7	2	2	2	1	2	2	1	1	2	2	1	2	2	1	1	2	2	1	2	2	1	1	2	2	15	15	15	15.998	147	147;145;201;147;147;147;147	0	3.2649	By matching	By MS/MS
P69849;Q15155;Q5JPE7	P69849;Q15155;Q5JPE7	Nodal modulator 3;Nodal modulator 1;Nodal modulator 2	NOMO3;NOMO1;NOMO2	sp|P69849|NOMO3_HUMAN Nodal modulator 3 OS=Homo sapiens OX=9606 GN=NOMO3 PE=1 SV=2;sp|Q15155|NOMO1_HUMAN Nodal modulator 1 OS=Homo sapiens OX=9606 GN=NOMO1 PE=1 SV=5;sp|Q5JPE7|NOMO2_HUMAN Nodal modulator 2 OS=Homo sapiens OX=9606 GN=NOMO2 PE=1 SV=1	0	0	0	0	0	0	0	2;2;2	2;2;2	2;2;2	3	2	2	2	0	1	1	2	2	1	2	0	1	1	2	2	1	2	0	1	1	2	2	1	2	2	2	2	134.13	1222	1222;1222;1267	0	2.722		By MS/MS
P78318	P78318	Immunoglobulin-binding protein 1	IGBP1	sp|P78318|IGBP1_HUMAN Immunoglobulin-binding protein 1 OS=Homo sapiens OX=9606 GN=IGBP1 PE=1 SV=1	0	2991800	0	0	0	2721400	0	2	2	2	1	2	2	2	1	2	0	2	2	2	1	1	2	0	2	2	2	1	1	2	0	2	2	2	1	5.6	5.6	5.6	39.221	339	339	0	2.4967	By matching	By MS/MS
P78347	P78347	General transcription factor II-I	GTF2I	sp|P78347|GTF2I_HUMAN General transcription factor II-I OS=Homo sapiens OX=9606 GN=GTF2I PE=1 SV=2	0	0	0	0	0	0	0	2	2	2	1	2	2	2	2	1	0	1	1	1	1	2	1	0	1	1	1	1	2	1	0	1	1	1	1	3.7	3.7	3.7	112.42	998	998	0	7.2099	By matching	By MS/MS
P78356	P78356	Phosphatidylinositol 5-phosphate 4-kinase type-2 beta	PIP4K2B	sp|P78356|PI42B_HUMAN Phosphatidylinositol 5-phosphate 4-kinase type-2 beta OS=Homo sapiens OX=9606 GN=PIP4K2B PE=1 SV=1	23808000	20787000	20325000	21470000	20286000	21732000	19585000	13	13	9	1	13	13	9	12	11	11	11	12	12	10	12	11	11	11	12	12	10	8	8	7	7	8	8	7	45.2	45.2	35.1	47.377	416	416	0	168.25	By MS/MS	By MS/MS
P78362	P78362	SRSF protein kinase 2;SRSF protein kinase 2 N-terminal;SRSF protein kinase 2 C-terminal	SRPK2	sp|P78362|SRPK2_HUMAN SRSF protein kinase 2 OS=Homo sapiens OX=9606 GN=SRPK2 PE=1 SV=3	0	6558600	4478700	5134000	6010100	0	0	8	5	5	1	8	5	5	5	7	6	4	6	3	4	2	4	3	2	4	1	3	2	4	3	2	4	1	3	16.3	12.1	12.1	77.526	688	688	0	10.488	By MS/MS	By MS/MS
P78368	P78368	Casein kinase I isoform gamma-2	CSNK1G2	sp|P78368|KC1G2_HUMAN Casein kinase I isoform gamma-2 OS=Homo sapiens OX=9606 GN=CSNK1G2 PE=1 SV=1	44086000	24581000	16611000	11943000	25245000	23694000	22975000	14	6	6	1	14	6	6	12	12	13	13	12	13	12	5	5	6	5	5	6	5	5	5	6	5	5	6	5	46.5	29.9	29.9	47.457	415	415	0	98.943	By MS/MS	By MS/MS
P78371	P78371	T-complex protein 1 subunit beta	CCT2	sp|P78371|TCPB_HUMAN T-complex protein 1 subunit beta OS=Homo sapiens OX=9606 GN=CCT2 PE=1 SV=4	17278000	11144000	10262000	11173000	12224000	10635000	11702000	14	14	14	1	14	14	14	11	11	12	9	9	10	13	11	11	12	9	9	10	13	11	11	12	9	9	10	13	35.3	35.3	35.3	57.488	535	535	0	87.151	By MS/MS	By MS/MS
P78395	P78395	Melanoma antigen preferentially expressed in tumors	PRAME	sp|P78395|PRAME_HUMAN Melanoma antigen preferentially expressed in tumors OS=Homo sapiens OX=9606 GN=PRAME PE=1 SV=1	0	0	0	0	0	0	0	2	2	2	1	2	2	2	1	1	1	1	2	1	1	1	1	1	1	2	1	1	1	1	1	1	2	1	1	5.5	5.5	5.5	57.889	509	509	0	4.0993	By MS/MS	By matching
P78406	P78406	mRNA export factor	RAE1	sp|P78406|RAE1L_HUMAN mRNA export factor RAE1 OS=Homo sapiens OX=9606 GN=RAE1 PE=1 SV=1	0	0	0	0	0	0	0	2	2	2	1	2	2	2	1	1	1	2	1	0	2	1	1	1	2	1	0	2	1	1	1	2	1	0	2	9	9	9	40.968	368	368	0	2.1564	By MS/MS	By matching
P78527	P78527	DNA-dependent protein kinase catalytic subunit	PRKDC	sp|P78527|PRKDC_HUMAN DNA-dependent protein kinase catalytic subunit OS=Homo sapiens OX=9606 GN=PRKDC PE=1 SV=3	85635000	75618000	60286000	64157000	61943000	49833000	69827000	157	157	157	1	157	157	157	137	141	145	139	139	141	132	137	141	145	139	139	141	132	137	141	145	139	139	141	132	45.4	45.4	45.4	469.08	4128	4128	0	323.31	By MS/MS	By MS/MS
P80303	P80303	Nucleobindin-2;Nesfatin-1	NUCB2	sp|P80303|NUCB2_HUMAN Nucleobindin-2 OS=Homo sapiens OX=9606 GN=NUCB2 PE=1 SV=3	5166800	5181300	3838500	3954200	5409400	4713700	3418400	9	9	9	1	9	9	9	5	6	6	5	7	5	4	5	6	6	5	7	5	4	5	6	6	5	7	5	4	28.8	28.8	28.8	50.222	420	420	0	23.509	By MS/MS	By MS/MS
P81605	P81605	Dermcidin;Survival-promoting peptide;DCD-1	DCD	sp|P81605|DCD_HUMAN Dermcidin OS=Homo sapiens OX=9606 GN=DCD PE=1 SV=2	158950000	163980000	217080000	201040000	257640000	185090000	216910000	4	4	4	1	4	4	4	4	3	3	3	3	3	3	4	3	3	3	3	3	3	4	3	3	3	3	3	3	35.5	35.5	35.5	11.284	110	110	0	22.55	By MS/MS	By MS/MS
P82650	P82650	28S ribosomal protein S22, mitochondrial	MRPS22	sp|P82650|RT22_HUMAN 28S ribosomal protein S22, mitochondrial OS=Homo sapiens OX=9606 GN=MRPS22 PE=1 SV=1	12333000	10582000	11075000	7393100	13714000	9127500	7416800	7	7	7	1	7	7	7	6	7	7	7	5	6	4	6	7	7	7	5	6	4	6	7	7	7	5	6	4	25.8	25.8	25.8	41.28	360	360	0	13.058	By MS/MS	By MS/MS
P82663	P82663	28S ribosomal protein S25, mitochondrial	MRPS25	sp|P82663|RT25_HUMAN 28S ribosomal protein S25, mitochondrial OS=Homo sapiens OX=9606 GN=MRPS25 PE=1 SV=1	3772300	3996100	4140700	2265800	4151900	3239200	0	4	4	4	1	4	4	4	4	4	3	4	4	2	1	4	4	3	4	4	2	1	4	4	3	4	4	2	1	32.4	32.4	32.4	20.116	173	173	0	45.625	By MS/MS	By MS/MS
P82673	P82673	28S ribosomal protein S35, mitochondrial	MRPS35	sp|P82673|RT35_HUMAN 28S ribosomal protein S35, mitochondrial OS=Homo sapiens OX=9606 GN=MRPS35 PE=1 SV=1	4870600	3980000	4382100	3547200	4059100	4111500	3073800	5	5	5	1	5	5	5	4	4	4	3	2	2	3	4	4	4	3	2	2	3	4	4	4	3	2	2	3	23.5	23.5	23.5	36.844	323	323	0	24.408	By MS/MS	By MS/MS
P82675	P82675	28S ribosomal protein S5, mitochondrial	MRPS5	sp|P82675|RT05_HUMAN 28S ribosomal protein S5, mitochondrial OS=Homo sapiens OX=9606 GN=MRPS5 PE=1 SV=2	3854200	8846000	4874200	3956200	9045000	0	0	4	4	4	1	4	4	4	4	4	3	2	2	2	0	4	4	3	2	2	2	0	4	4	3	2	2	2	0	10.7	10.7	10.7	48.006	430	430	0	7.9087	By MS/MS	By MS/MS
P82930	P82930	28S ribosomal protein S34, mitochondrial	MRPS34	sp|P82930|RT34_HUMAN 28S ribosomal protein S34, mitochondrial OS=Homo sapiens OX=9606 GN=MRPS34 PE=1 SV=2	2790700	3432200	1976400	2368000	4165400	2375500	2067900	5	5	5	1	5	5	5	4	4	4	3	4	5	4	4	4	4	3	4	5	4	4	4	4	3	4	5	4	29.8	29.8	29.8	25.65	218	218	0	14.632	By MS/MS	By MS/MS
P82933	P82933	28S ribosomal protein S9, mitochondrial	MRPS9	sp|P82933|RT09_HUMAN 28S ribosomal protein S9, mitochondrial OS=Homo sapiens OX=9606 GN=MRPS9 PE=1 SV=2	7425800	5830900	4728100	3027900	6874600	5940800	5926700	6	6	6	1	6	6	6	6	5	5	5	5	4	4	6	5	5	5	5	4	4	6	5	5	5	5	4	4	19.7	19.7	19.7	45.834	396	396	0	49.552	By MS/MS	By MS/MS
P83436	P83436	Conserved oligomeric Golgi complex subunit 7	COG7	sp|P83436|COG7_HUMAN Conserved oligomeric Golgi complex subunit 7 OS=Homo sapiens OX=9606 GN=COG7 PE=1 SV=1	28774000	31081000	32553000	30666000	32386000	32101000	31783000	31	31	31	1	31	31	31	27	28	28	26	26	24	24	27	28	28	26	26	24	24	27	28	28	26	26	24	24	56.4	56.4	56.4	86.343	770	770	0	132.73	By MS/MS	By MS/MS
P83731	P83731	60S ribosomal protein L24	RPL24	sp|P83731|RL24_HUMAN 60S ribosomal protein L24 OS=Homo sapiens OX=9606 GN=RPL24 PE=1 SV=1	29324000	51855000	38862000	42520000	49782000	39804000	31866000	4	4	4	1	4	4	4	4	4	2	3	4	3	3	4	4	2	3	4	3	3	4	4	2	3	4	3	3	25.5	25.5	25.5	17.779	157	157	0	8.9294	By MS/MS	By MS/MS
P83881;Q969Q0	P83881;Q969Q0	60S ribosomal protein L36a;60S ribosomal protein L36a-like	RPL36A;RPL36AL	sp|P83881|RL36A_HUMAN 60S ribosomal protein L36a OS=Homo sapiens OX=9606 GN=RPL36A PE=1 SV=2;sp|Q969Q0|RL36L_HUMAN 60S ribosomal protein L36a-like OS=Homo sapiens OX=9606 GN=RPL36AL PE=1 SV=3	5945200	11716000	22067000	22905000	9421200	14747000	2520300	3;2	3;2	3;2	2	3	3	3	3	3	3	3	2	2	2	3	3	3	3	2	2	2	3	3	3	3	2	2	2	23.6	23.6	23.6	12.441	106	106;106	0	3.8212	By MS/MS	By MS/MS
P84090	P84090	Enhancer of rudimentary homolog	ERH	sp|P84090|ERH_HUMAN Enhancer of rudimentary homolog OS=Homo sapiens OX=9606 GN=ERH PE=1 SV=1	53320000	45371000	20528000	0	0	18397000	16959000	2	2	2	1	2	2	2	2	2	2	1	1	2	2	2	2	2	1	1	2	2	2	2	2	1	1	2	2	26.9	26.9	26.9	12.259	104	104	0	33.402	By MS/MS	By MS/MS
P84098	P84098	60S ribosomal protein L19	RPL19	sp|P84098|RL19_HUMAN 60S ribosomal protein L19 OS=Homo sapiens OX=9606 GN=RPL19 PE=1 SV=1	26361000	28538000	23446000	24660000	18817000	18150000	19668000	2	2	2	1	2	2	2	2	2	2	2	2	2	2	2	2	2	2	2	2	2	2	2	2	2	2	2	2	13.3	13.3	13.3	23.466	196	196	0	44.44	By MS/MS	By MS/MS
P84103	P84103	Serine/arginine-rich splicing factor 3	SRSF3	sp|P84103|SRSF3_HUMAN Serine/arginine-rich splicing factor 3 OS=Homo sapiens OX=9606 GN=SRSF3 PE=1 SV=1	0	0	0	5635700	0	0	4159600	2	2	1	1	2	2	1	1	2	1	2	2	1	2	1	2	1	2	2	1	2	0	1	0	1	1	0	1	14	14	5.5	19.329	164	164	0	3.8382	By MS/MS	By MS/MS
P98179	P98179	RNA-binding protein 3	RBM3	sp|P98179|RBM3_HUMAN RNA-binding protein 3 OS=Homo sapiens OX=9606 GN=RBM3 PE=1 SV=1	2026600	3493500	3615100	0	2106200	3099600	3400400	2	2	2	1	2	2	2	2	2	2	1	2	2	2	2	2	2	1	2	2	2	2	2	2	1	2	2	2	12.7	12.7	12.7	17.17	157	157	0.002495	1.5977	By MS/MS	By MS/MS
P98194	P98194	Calcium-transporting ATPase type 2C member 1	ATP2C1	sp|P98194|AT2C1_HUMAN Calcium-transporting ATPase type 2C member 1 OS=Homo sapiens OX=9606 GN=ATP2C1 PE=1 SV=3	3321500	2926600	3031200	2287500	3349500	3530200	2882100	3	3	3	1	3	3	3	3	2	2	3	2	3	3	3	2	2	3	2	3	3	3	2	2	3	2	3	3	5.5	5.5	5.5	100.58	919	919	0	7.8522	By MS/MS	By MS/MS
Q00325	Q00325	Phosphate carrier protein, mitochondrial	SLC25A3	sp|Q00325|MPCP_HUMAN Phosphate carrier protein, mitochondrial OS=Homo sapiens OX=9606 GN=SLC25A3 PE=1 SV=2	291770000	246720000	230710000	225940000	205200000	214340000	238170000	10	10	10	1	10	10	10	7	7	9	8	10	9	9	7	7	9	8	10	9	9	7	7	9	8	10	9	9	29.8	29.8	29.8	40.094	362	362	0	63.548	By MS/MS	By MS/MS
Q00403	Q00403	Transcription initiation factor IIB	GTF2B	sp|Q00403|TF2B_HUMAN Transcription initiation factor IIB OS=Homo sapiens OX=9606 GN=GTF2B PE=1 SV=1	0	0	0	0	0	0	0	1	1	1	1	1	1	1	1	0	1	1	1	1	1	1	0	1	1	1	1	1	1	0	1	1	1	1	1	2.2	2.2	2.2	34.833	316	316	1	-2	By MS/MS
Q00534	Q00534	Cyclin-dependent kinase 6	CDK6	sp|Q00534|CDK6_HUMAN Cyclin-dependent kinase 6 OS=Homo sapiens OX=9606 GN=CDK6 PE=1 SV=1	27766000	18192000	19344000	16962000	22667000	25544000	25117000	9	8	8	1	9	8	8	8	8	8	9	9	9	7	7	7	7	8	8	8	6	7	7	7	8	8	8	6	33.7	31.3	31.3	36.938	326	326	0	70.662	By MS/MS	By MS/MS
Q00535	Q00535	Cyclin-dependent-like kinase 5	CDK5	sp|Q00535|CDK5_HUMAN Cyclin-dependent kinase 5 OS=Homo sapiens OX=9606 GN=CDK5 PE=1 SV=3	1370000000	1062600000	1039300000	1151000000	1230500000	1263000000	1291700000	24	23	23	1	24	23	23	22	23	24	24	24	24	24	21	22	23	23	23	23	23	21	22	23	23	23	23	23	81.8	79.1	79.1	33.304	292	292	0	281.63	By MS/MS	By MS/MS
Q00536	Q00536	Cyclin-dependent kinase 16	CDK16	sp|Q00536|CDK16_HUMAN Cyclin-dependent kinase 16 OS=Homo sapiens OX=9606 GN=CDK16 PE=1 SV=1	1075000000	1318300000	1324300000	1725900000	1172700000	1189500000	1468000000	31	31	23	1	31	31	23	30	30	30	31	31	28	28	30	30	30	31	31	28	28	22	22	22	23	23	20	21	64.3	64.3	50.8	55.715	496	496	0	323.31	By MS/MS	By MS/MS
Q00537	Q00537	Cyclin-dependent kinase 17	CDK17	sp|Q00537|CDK17_HUMAN Cyclin-dependent kinase 17 OS=Homo sapiens OX=9606 GN=CDK17 PE=1 SV=2	20999000	17236000	19235000	20220000	17903000	20100000	25078000	20	14	13	1	20	14	13	16	19	20	19	19	19	19	10	13	14	13	13	13	14	9	12	13	12	12	12	13	44.4	35.2	33.5	59.582	523	523	0	72.976	By MS/MS	By MS/MS
Q00610	Q00610	Clathrin heavy chain 1	CLTC	sp|Q00610|CLH1_HUMAN Clathrin heavy chain 1 OS=Homo sapiens OX=9606 GN=CLTC PE=1 SV=5	83172000	87587000	86116000	73175000	93512000	67167000	78805000	67	67	51	1	67	67	51	57	57	62	58	61	59	59	57	57	62	58	61	59	59	42	44	47	45	48	46	45	51.9	51.9	42.3	191.61	1675	1675	0	323.31	By MS/MS	By MS/MS
Q00839	Q00839	Heterogeneous nuclear ribonucleoprotein U	HNRNPU	sp|Q00839|HNRPU_HUMAN Heterogeneous nuclear ribonucleoprotein U OS=Homo sapiens OX=9606 GN=HNRNPU PE=1 SV=6	17413000	13796000	12755000	11642000	14317000	12912000	8754800	10	10	10	1	10	10	10	8	10	10	8	9	8	8	8	10	10	8	9	8	8	8	10	10	8	9	8	8	19.3	19.3	19.3	90.583	825	825	0	110.95	By MS/MS	By MS/MS
Q01081;Q8WU68	Q01081;Q8WU68	Splicing factor U2AF 35 kDa subunit;Splicing factor U2AF 26 kDa subunit	U2AF1;U2AF1L4	sp|Q01081|U2AF1_HUMAN Splicing factor U2AF 35 kDa subunit OS=Homo sapiens OX=9606 GN=U2AF1 PE=1 SV=3;sp|Q8WU68|U2AF4_HUMAN Splicing factor U2AF 26 kDa subunit OS=Homo sapiens OX=9606 GN=U2AF1L4 PE=1 SV=2	12821000	15361000	17111000	22622000	13645000	17127000	13576000	6;3	6;3	6;3	2	6	6	6	5	5	6	6	6	5	6	5	5	6	6	6	5	6	5	5	6	6	6	5	6	28.3	28.3	28.3	27.872	240	240;220	0	57.116	By MS/MS	By MS/MS
Q01082;O15020	Q01082	Spectrin beta chain, non-erythrocytic 1	SPTBN1	sp|Q01082|SPTB2_HUMAN Spectrin beta chain, non-erythrocytic 1 OS=Homo sapiens OX=9606 GN=SPTBN1 PE=1 SV=2	5667600	5266100	4532900	4362000	5356300	3495400	5926300	18;1	18;1	18;1	2	18	18	18	12	8	12	8	13	11	12	12	8	12	8	13	11	12	12	8	12	8	13	11	12	11.2	11.2	11.2	274.61	2364	2364;2390	0	59.145	By MS/MS	By MS/MS
Q01085	Q01085	Nucleolysin TIAR	TIAL1	sp|Q01085|TIAR_HUMAN Nucleolysin TIAR OS=Homo sapiens OX=9606 GN=TIAL1 PE=1 SV=1	119970000	100610000	116160000	126070000	120680000	137770000	110670000	13	10	10	1	13	10	10	13	13	12	13	12	12	12	10	10	10	10	10	10	10	10	10	10	10	10	10	10	48.3	39.5	39.5	41.59	375	375	0	119.99	By MS/MS	By MS/MS
Q01105;P0DME0	Q01105;P0DME0	Protein SET;Protein SETSIP	SET;SETSIP	sp|Q01105|SET_HUMAN Protein SET OS=Homo sapiens OX=9606 GN=SET PE=1 SV=3;sp|P0DME0|SETLP_HUMAN Protein SETSIP OS=Homo sapiens OX=9606 GN=SETSIP PE=1 SV=1	15024000	24534000	17656000	16048000	19981000	12183000	13057000	5;4	5;4	5;4	2	5	5	5	5	4	4	4	5	5	4	5	4	4	4	5	5	4	5	4	4	4	5	5	4	22.8	22.8	22.8	33.488	290	290;302	0	25.277	By MS/MS	By MS/MS
Q01130;Q9BRL6	Q01130	Serine/arginine-rich splicing factor 2	SRSF2	sp|Q01130|SRSF2_HUMAN Serine/arginine-rich splicing factor 2 OS=Homo sapiens OX=9606 GN=SRSF2 PE=1 SV=4	0	0	0	0	0	0	0	3;1	3;1	3;1	2	3	3	3	2	2	2	3	2	3	1	2	2	2	3	2	3	1	2	2	2	3	2	3	1	18.6	18.6	18.6	25.476	221	221;282	0	7.6371	By MS/MS	By MS/MS
Q01469	Q01469	Fatty acid-binding protein, epidermal	FABP5	sp|Q01469|FABP5_HUMAN Fatty acid-binding protein 5 OS=Homo sapiens OX=9606 GN=FABP5 PE=1 SV=3	0	3829800	4059900	4342000	0	7844900	4099500	4	4	4	1	4	4	4	1	4	3	3	1	4	3	1	4	3	3	1	4	3	1	4	3	3	1	4	3	31.9	31.9	31.9	15.164	135	135	0	9.7482	By MS/MS	By MS/MS
Q01650;Q9UM01;Q92536	Q01650	Large neutral amino acids transporter small subunit 1	SLC7A5	sp|Q01650|LAT1_HUMAN Large neutral amino acids transporter small subunit 1 OS=Homo sapiens OX=9606 GN=SLC7A5 PE=1 SV=2	5394100	5559000	3447700	3741500	3305000	3368200	3720100	4;1;1	4;1;1	4;1;1	3	4	4	4	3	4	3	3	2	2	2	3	4	3	3	2	2	2	3	4	3	3	2	2	2	10.8	10.8	10.8	55.01	507	507;511;515	0	16.329	By MS/MS	By MS/MS
Q01780	Q01780	Exosome component 10	EXOSC10	sp|Q01780|EXOSX_HUMAN Exosome component 10 OS=Homo sapiens OX=9606 GN=EXOSC10 PE=1 SV=2	0	0	0	0	0	0	0	2	2	2	1	2	2	2	1	1	0	0	2	1	1	1	1	0	0	2	1	1	1	1	0	0	2	1	1	3.3	3.3	3.3	100.83	885	885	0	4.6115	By matching	By matching
Q01844	Q01844	RNA-binding protein EWS	EWSR1	sp|Q01844|EWS_HUMAN RNA-binding protein EWS OS=Homo sapiens OX=9606 GN=EWSR1 PE=1 SV=1	90268000	78018000	74716000	101280000	62387000	90189000	81214000	6	6	6	1	6	6	6	6	5	5	5	5	6	6	6	5	5	5	5	6	6	6	5	5	5	5	6	6	14.2	14.2	14.2	68.477	656	656	0	168.94	By MS/MS	By MS/MS
Q02413	Q02413	Desmoglein-1	DSG1	sp|Q02413|DSG1_HUMAN Desmoglein-1 OS=Homo sapiens OX=9606 GN=DSG1 PE=1 SV=2	24683000	15293000	21608000	17963000	21711000	38274000	29715000	16	16	16	1	16	16	16	9	9	10	10	10	15	13	9	9	10	10	10	15	13	9	9	10	10	10	15	13	24.7	24.7	24.7	113.75	1049	1049	0	108.61	By MS/MS	By MS/MS
Q02543	Q02543	60S ribosomal protein L18a	RPL18A	sp|Q02543|RL18A_HUMAN 60S ribosomal protein L18a OS=Homo sapiens OX=9606 GN=RPL18A PE=1 SV=2	111030000	137900000	98294000	71003000	105100000	83207000	36350000	8	8	8	1	8	8	8	7	7	7	7	6	7	6	7	7	7	7	6	7	6	7	7	7	7	6	7	6	43.8	43.8	43.8	20.762	176	176	0	24.724	By MS/MS	By MS/MS
Q02750	Q02750	Dual specificity mitogen-activated protein kinase kinase 1	MAP2K1	sp|Q02750|MP2K1_HUMAN Dual specificity mitogen-activated protein kinase kinase 1 OS=Homo sapiens OX=9606 GN=MAP2K1 PE=1 SV=2	361890000	335320000	413570000	375640000	371240000	503800000	394160000	25	18	18	1	25	18	18	22	24	24	23	24	24	24	15	17	17	16	17	17	17	15	17	17	16	17	17	17	73	57	57	43.439	393	393	0	323.31	By MS/MS	By MS/MS
Q02779	Q02779	Mitogen-activated protein kinase kinase kinase 10	MAP3K10	sp|Q02779|M3K10_HUMAN Mitogen-activated protein kinase kinase kinase 10 OS=Homo sapiens OX=9606 GN=MAP3K10 PE=1 SV=3	0	0	0	0	0	0	0	2	1	1	1	2	1	1	2	1	1	2	2	1	1	1	0	0	1	1	0	0	1	0	0	1	1	0	0	2.8	2	2	103.69	954	954	0	2.6425	By matching	By matching
Q02818	Q02818	Nucleobindin-1	NUCB1	sp|Q02818|NUCB1_HUMAN Nucleobindin-1 OS=Homo sapiens OX=9606 GN=NUCB1 PE=1 SV=4	7132800	9257300	7957900	6864600	6907600	4789200	5790700	6	6	6	1	6	6	6	5	5	6	6	6	6	5	5	5	6	6	6	6	5	5	5	6	6	6	6	5	15.6	15.6	15.6	53.879	461	461	0	12.192	By MS/MS	By MS/MS
Q02878	Q02878	60S ribosomal protein L6	RPL6	sp|Q02878|RL6_HUMAN 60S ribosomal protein L6 OS=Homo sapiens OX=9606 GN=RPL6 PE=1 SV=3	37266000	48531000	54455000	54032000	51783000	37910000	30542000	12	12	12	1	12	12	12	12	11	12	11	11	10	8	12	11	12	11	11	10	8	12	11	12	11	11	10	8	44.8	44.8	44.8	32.728	288	288	0	47.897	By MS/MS	By MS/MS
Q02930	Q02930	Cyclic AMP-responsive element-binding protein 5	CREB5	sp|Q02930|CREB5_HUMAN Cyclic AMP-responsive element-binding protein 5 OS=Homo sapiens OX=9606 GN=CREB5 PE=1 SV=3	8823200	24982000	28047000	26325000	16071000	19093000	18722000	1	1	1	1	1	1	1	1	1	1	1	1	1	1	1	1	1	1	1	1	1	1	1	1	1	1	1	1	2.4	2.4	2.4	56.918	508	508	0.0066858	1.0781	By MS/MS	By MS/MS
Q02952	Q02952	A-kinase anchor protein 12	AKAP12	sp|Q02952|AKA12_HUMAN A-kinase anchor protein 12 OS=Homo sapiens OX=9606 GN=AKAP12 PE=1 SV=4	0	0	1463400	0	1520200	1588800	0	2	2	2	1	2	2	2	1	1	2	0	2	2	1	1	1	2	0	2	2	1	1	1	2	0	2	2	1	2	2	2	191.48	1782	1782	0	2.4578	By MS/MS	By MS/MS
Q02978	Q02978	Mitochondrial 2-oxoglutarate/malate carrier protein	SLC25A11	sp|Q02978|M2OM_HUMAN Mitochondrial 2-oxoglutarate/malate carrier protein OS=Homo sapiens OX=9606 GN=SLC25A11 PE=1 SV=3	22748000	18414000	17362000	15146000	24962000	18668000	20607000	11	11	11	1	11	11	11	10	7	9	8	11	9	8	10	7	9	8	11	9	8	10	7	9	8	11	9	8	36	36	36	34.061	314	314	0	66.871	By MS/MS	By MS/MS
Q03001	Q03001	Dystonin	DST	sp|Q03001|DYST_HUMAN Dystonin OS=Homo sapiens OX=9606 GN=DST PE=1 SV=4	0	0	0	0	0	0	0	3	3	3	1	3	3	3	1	2	2	1	2	1	1	1	2	2	1	2	1	1	1	2	2	1	2	1	1	0.6	0.6	0.6	860.65	7570	7570	0.0057887	1.1841	By MS/MS	By MS/MS
Q03111	Q03111	Protein ENL	MLLT1	sp|Q03111|ENL_HUMAN Protein ENL OS=Homo sapiens OX=9606 GN=MLLT1 PE=1 SV=2	0	0	0	0	0	4966500	6810400	2	2	2	1	2	2	2	2	1	2	1	2	2	2	2	1	2	1	2	2	2	2	1	2	1	2	2	2	4.8	4.8	4.8	62.055	559	559	0	2.9765	By matching	By matching
Q03252	Q03252	Lamin-B2	LMNB2	sp|Q03252|LMNB2_HUMAN Lamin-B2 OS=Homo sapiens OX=9606 GN=LMNB2 PE=1 SV=4	10036000	10798000	9783600	10993000	10413000	10685000	10764000	17	14	14	1	17	14	14	12	14	13	13	13	15	13	11	12	10	10	11	12	11	11	12	10	10	11	12	11	31.3	28.5	28.5	69.948	620	620	0	44.497	By MS/MS	By MS/MS
Q04446	Q04446	1,4-alpha-glucan-branching enzyme	GBE1	sp|Q04446|GLGB_HUMAN 1,4-alpha-glucan-branching enzyme OS=Homo sapiens OX=9606 GN=GBE1 PE=1 SV=3	0	0	0	0	0	0	0	2	2	2	1	2	2	2	2	2	2	2	1	2	2	2	2	2	2	1	2	2	2	2	2	2	1	2	2	6.3	6.3	6.3	80.473	702	702	0	6.7439	By matching	By MS/MS
Q04637	Q04637	Eukaryotic translation initiation factor 4 gamma 1	EIF4G1	sp|Q04637|IF4G1_HUMAN Eukaryotic translation initiation factor 4 gamma 1 OS=Homo sapiens OX=9606 GN=EIF4G1 PE=1 SV=4	5444700	3614000	7295900	4384300	6167900	5629300	4770200	13	13	13	1	13	13	13	11	9	9	8	12	11	8	11	9	9	8	12	11	8	11	9	9	8	12	11	8	11.1	11.1	11.1	175.49	1599	1599	0	35.99	By MS/MS	By MS/MS
Q04726;Q04725;Q04724;Q04727	Q04726;Q04725;Q04724;Q04727	Transducin-like enhancer protein 3;Transducin-like enhancer protein 2;Transducin-like enhancer protein 1;Transducin-like enhancer protein 4	TLE3;TLE2;TLE1;TLE4	sp|Q04726|TLE3_HUMAN Transducin-like enhancer protein 3 OS=Homo sapiens OX=9606 GN=TLE3 PE=1 SV=2;sp|Q04725|TLE2_HUMAN Transducin-like enhancer protein 2 OS=Homo sapiens OX=9606 GN=TLE2 PE=1 SV=2;sp|Q04724|TLE1_HUMAN Transducin-like enhancer protein 1 OS=H	0	6052900	3902300	4360800	0	0	0	2;1;1;1	2;1;1;1	2;1;1;1	4	2	2	2	1	2	2	2	2	2	1	1	2	2	2	2	2	1	1	2	2	2	2	2	1	3	3	3	83.416	772	772;743;770;773	0	3.6449	By MS/MS	By MS/MS
Q04759	Q04759	Protein kinase C theta type	PRKCQ	sp|Q04759|KPCT_HUMAN Protein kinase C theta type OS=Homo sapiens OX=9606 GN=PRKCQ PE=1 SV=3	13590000	17373000	13428000	16680000	16639000	18025000	19176000	17	16	16	1	17	16	16	14	13	14	13	13	14	13	13	12	13	12	12	13	12	13	12	13	12	12	13	12	31.4	30	30	81.864	706	706	0	53.039	By MS/MS	By MS/MS
Q04771	Q04771	Activin receptor type-1	ACVR1	sp|Q04771|ACVR1_HUMAN Activin receptor type-1 OS=Homo sapiens OX=9606 GN=ACVR1 PE=1 SV=1	14331000	18259000	18047000	16170000	15094000	20820000	21217000	8	8	8	1	8	8	8	7	7	7	7	7	7	7	7	7	7	7	7	7	7	7	7	7	7	7	7	7	22.6	22.6	22.6	57.152	509	509	0	70.112	By MS/MS	By MS/MS
Q04837	Q04837	Single-stranded DNA-binding protein, mitochondrial	SSBP1	sp|Q04837|SSBP_HUMAN Single-stranded DNA-binding protein, mitochondrial OS=Homo sapiens OX=9606 GN=SSBP1 PE=1 SV=1	26294000	32489000	31684000	29442000	29266000	38544000	33163000	5	5	5	1	5	5	5	5	5	4	5	5	4	4	5	5	4	5	5	4	4	5	5	4	5	5	4	4	37.2	37.2	37.2	17.259	148	148	0	44.593	By MS/MS	By MS/MS
Q04917	Q04917	14-3-3 protein eta	YWHAH	sp|Q04917|1433F_HUMAN 14-3-3 protein eta OS=Homo sapiens OX=9606 GN=YWHAH PE=1 SV=4	23352000	25081000	25595000	26628000	22290000	28428000	23277000	10	7	7	1	10	7	7	8	9	9	8	9	10	9	5	6	6	5	6	7	6	5	6	6	5	6	7	6	46.7	36.6	36.6	28.218	246	246	0	93.401	By MS/MS	By MS/MS
Q05397	Q05397	Focal adhesion kinase 1	PTK2	sp|Q05397|FAK1_HUMAN Focal adhesion kinase 1 OS=Homo sapiens OX=9606 GN=PTK2 PE=1 SV=2	169630000	151910000	172020000	234340000	163200000	149390000	237370000	58	58	57	1	58	58	57	53	53	53	55	50	51	50	53	53	53	55	50	51	50	52	52	52	54	49	50	49	63.6	63.6	62.8	119.23	1052	1052	0	323.31	By MS/MS	By MS/MS
Q05655	Q05655	Protein kinase C delta type;Protein kinase C delta type regulatory subunit;Protein kinase C delta type catalytic subunit	PRKCD	sp|Q05655|KPCD_HUMAN Protein kinase C delta type OS=Homo sapiens OX=9606 GN=PRKCD PE=1 SV=2	60699000	58411000	61512000	59119000	60225000	63406000	62631000	21	21	20	1	21	21	20	20	17	21	20	20	19	20	20	17	21	20	20	19	20	19	16	20	19	19	18	19	37.1	37.1	35.7	77.504	676	676	0	169.26	By MS/MS	By MS/MS
Q06203	Q06203	Amidophosphoribosyltransferase	PPAT	sp|Q06203|PUR1_HUMAN Amidophosphoribosyltransferase OS=Homo sapiens OX=9606 GN=PPAT PE=1 SV=1	9845000	10544000	9686600	7638300	9524300	10104000	8759400	9	9	9	1	9	9	9	7	8	5	6	5	6	5	7	8	5	6	5	6	5	7	8	5	6	5	6	5	26.7	26.7	26.7	57.398	517	517	0	38.883	By MS/MS	By MS/MS
Q06418	Q06418	Tyrosine-protein kinase receptor TYRO3	TYRO3	sp|Q06418|TYRO3_HUMAN Tyrosine-protein kinase receptor TYRO3 OS=Homo sapiens OX=9606 GN=TYRO3 PE=1 SV=1	9923900	11670000	8092400	8569200	11254000	9964800	12561000	7	6	6	1	7	6	6	7	7	7	7	6	7	6	6	6	6	6	5	6	5	6	6	6	6	5	6	5	12.9	12	12	96.904	890	890	0	44.607	By MS/MS	By MS/MS
Q06830	Q06830	Peroxiredoxin-1	PRDX1	sp|Q06830|PRDX1_HUMAN Peroxiredoxin-1 OS=Homo sapiens OX=9606 GN=PRDX1 PE=1 SV=1	55750000	67425000	62375000	66664000	76459000	75087000	63429000	12	12	9	1	12	12	9	10	10	9	8	9	10	10	10	10	9	8	9	10	10	7	7	6	6	7	8	8	65.3	65.3	55.8	22.11	199	199	0	25.029	By MS/MS	By MS/MS
Q07002	Q07002	Cyclin-dependent kinase 18	CDK18	sp|Q07002|CDK18_HUMAN Cyclin-dependent kinase 18 OS=Homo sapiens OX=9606 GN=CDK18 PE=1 SV=4	12723000	11801000	12378000	11587000	14085000	11974000	13558000	15	11	11	1	15	11	11	12	13	13	12	14	12	12	8	9	9	8	10	8	8	8	9	9	8	10	8	8	41.6	32.7	32.7	54.424	474	474	0	35.183	By MS/MS	By MS/MS
Q07020	Q07020	60S ribosomal protein L18	RPL18	sp|Q07020|RL18_HUMAN 60S ribosomal protein L18 OS=Homo sapiens OX=9606 GN=RPL18 PE=1 SV=2	81565000	132800000	93195000	107120000	89852000	82590000	64120000	6	6	6	1	6	6	6	6	6	6	4	6	5	6	6	6	6	4	6	5	6	6	6	6	4	6	5	6	34.6	34.6	34.6	21.634	188	188	0	53.192	By MS/MS	By MS/MS
Q07021	Q07021	Complement component 1 Q subcomponent-binding protein, mitochondrial	C1QBP	sp|Q07021|C1QBP_HUMAN Complement component 1 Q subcomponent-binding protein, mitochondrial OS=Homo sapiens OX=9606 GN=C1QBP PE=1 SV=1	10904000	5718100	7709200	5368200	11591000	6737500	5185400	4	4	4	1	4	4	4	4	4	4	4	4	4	4	4	4	4	4	4	4	4	4	4	4	4	4	4	4	21.6	21.6	21.6	31.362	282	282	0	27.184	By MS/MS	By MS/MS
Q07065	Q07065	Cytoskeleton-associated protein 4	CKAP4	sp|Q07065|CKAP4_HUMAN Cytoskeleton-associated protein 4 OS=Homo sapiens OX=9606 GN=CKAP4 PE=1 SV=2	130850000	102130000	104490000	94010000	83648000	81418000	91168000	23	23	23	1	23	23	23	18	15	16	15	17	14	15	18	15	16	15	17	14	15	18	15	16	15	17	14	15	44.5	44.5	44.5	66.022	602	602	0	166.54	By MS/MS	By MS/MS
Q07666;O75525;Q5VWX1	Q07666	KH domain-containing, RNA-binding, signal transduction-associated protein 1	KHDRBS1	sp|Q07666|KHDR1_HUMAN KH domain-containing, RNA-binding, signal transduction-associated protein 1 OS=Homo sapiens OX=9606 GN=KHDRBS1 PE=1 SV=1	13374000	9588300	9828300	11802000	10086000	13807000	10477000	5;1;1	5;1;1	5;1;1	3	5	5	5	5	4	5	5	5	5	5	5	4	5	5	5	5	5	5	4	5	5	5	5	5	21.9	21.9	21.9	48.227	443	443;346;349	0	13.055	By MS/MS	By MS/MS
Q07812	Q07812	Apoptosis regulator BAX	BAX	sp|Q07812|BAX_HUMAN Apoptosis regulator BAX OS=Homo sapiens OX=9606 GN=BAX PE=1 SV=1	20813000	14016000	12803000	14566000	17642000	17879000	18732000	6	6	6	1	6	6	6	4	5	4	6	6	6	6	4	5	4	6	6	6	6	4	5	4	6	6	6	6	43.8	43.8	43.8	21.184	192	192	0	42.435	By MS/MS	By MS/MS
Q07820	Q07820	Induced myeloid leukemia cell differentiation protein Mcl-1	MCL1	sp|Q07820|MCL1_HUMAN Induced myeloid leukemia cell differentiation protein Mcl-1 OS=Homo sapiens OX=9606 GN=MCL1 PE=1 SV=3	0	0	0	0	0	0	0	1	1	1	1	1	1	1	0	0	0	1	0	1	1	0	0	0	1	0	1	1	0	0	0	1	0	1	1	6	6	6	37.337	350	350	0.0029571	1.4721
Q07866;Q9NSK0;Q9H0B6	Q07866;Q9NSK0;Q9H0B6	Kinesin light chain 1;Kinesin light chain 4;Kinesin light chain 2	KLC1;KLC4;KLC2	sp|Q07866|KLC1_HUMAN Kinesin light chain 1 OS=Homo sapiens OX=9606 GN=KLC1 PE=1 SV=2;sp|Q9NSK0|KLC4_HUMAN Kinesin light chain 4 OS=Homo sapiens OX=9606 GN=KLC4 PE=1 SV=3;sp|Q9H0B6|KLC2_HUMAN Kinesin light chain 2 OS=Homo sapiens OX=9606 GN=KLC2 PE=1 SV=1	0	0	0	0	0	0	0	2;1;1	2;1;1	2;1;1	3	2	2	2	1	0	0	1	0	0	0	1	0	0	1	0	0	0	1	0	0	1	0	0	0	3.8	3.8	3.8	65.309	573	573;619;622	0.0024888	1.5772	By MS/MS
Q07912	Q07912	Activated CDC42 kinase 1	TNK2	sp|Q07912|ACK1_HUMAN Activated CDC42 kinase 1 OS=Homo sapiens OX=9606 GN=TNK2 PE=1 SV=3	10010000	8617600	7839200	12536000	10519000	8425600	12200000	17	17	17	1	17	17	17	10	14	15	12	12	12	14	10	14	15	12	12	12	14	10	14	15	12	12	12	14	26	26	26	114.57	1038	1038	0	43.024	By MS/MS	By MS/MS
Q07955	Q07955	Serine/arginine-rich splicing factor 1	SRSF1	sp|Q07955|SRSF1_HUMAN Serine/arginine-rich splicing factor 1 OS=Homo sapiens OX=9606 GN=SRSF1 PE=1 SV=2	0	3974800	4146500	3753900	0	0	0	2	2	2	1	2	2	2	1	2	2	2	1	0	0	1	2	2	2	1	0	0	1	2	2	2	1	0	0	8.9	8.9	8.9	27.744	248	248	0	3.836	By MS/MS	By MS/MS
Q08170;Q13247;Q13243	Q08170;Q13247;Q13243	Serine/arginine-rich splicing factor 4;Serine/arginine-rich splicing factor 6;Serine/arginine-rich splicing factor 5	SRSF4;SRSF6;SRSF5	sp|Q08170|SRSF4_HUMAN Serine/arginine-rich splicing factor 4 OS=Homo sapiens OX=9606 GN=SRSF4 PE=1 SV=2;sp|Q13247|SRSF6_HUMAN Serine/arginine-rich splicing factor 6 OS=Homo sapiens OX=9606 GN=SRSF6 PE=1 SV=2;sp|Q13243|SRSF5_HUMAN Serine/arginine-rich splic	9561900	12019000	10029000	2729000	10727000	11421000	9931000	2;2;1	2;2;1	2;2;1	3	2	2	2	2	2	2	2	2	2	2	2	2	2	2	2	2	2	2	2	2	2	2	2	2	4.3	4.3	4.3	56.678	494	494;344;272	0	2.3241	By MS/MS	By MS/MS
Q08188	Q08188	Protein-glutamine gamma-glutamyltransferase E;Protein-glutamine gamma-glutamyltransferase E 50 kDa catalytic chain;Protein-glutamine gamma-glutamyltransferase E 27 kDa non-catalytic chain	TGM3	sp|Q08188|TGM3_HUMAN Protein-glutamine gamma-glutamyltransferase E OS=Homo sapiens OX=9606 GN=TGM3 PE=1 SV=4	4585000	3841100	5458100	3246400	3025600	7968800	4476500	7	7	7	1	7	7	7	4	3	5	4	3	4	4	4	3	5	4	3	4	4	4	3	5	4	3	4	4	11.1	11.1	11.1	76.631	693	693	0	20.502	By matching	By MS/MS
Q08211	Q08211	ATP-dependent RNA helicase A	DHX9	sp|Q08211|DHX9_HUMAN ATP-dependent RNA helicase A OS=Homo sapiens OX=9606 GN=DHX9 PE=1 SV=4	4161700	2919500	0	3177100	4816300	0	0	2	2	2	1	2	2	2	2	2	1	2	2	1	2	2	2	1	2	2	1	2	2	2	1	2	2	1	2	2.4	2.4	2.4	140.96	1270	1270	0	33.971	By MS/MS	By MS/MS
Q08345	Q08345	Epithelial discoidin domain-containing receptor 1	DDR1	sp|Q08345|DDR1_HUMAN Epithelial discoidin domain-containing receptor 1 OS=Homo sapiens OX=9606 GN=DDR1 PE=1 SV=1	12982000	10049000	10522000	10554000	13407000	14742000	13552000	14	14	14	1	14	14	14	10	12	12	11	13	12	12	10	12	12	11	13	12	12	10	12	12	11	13	12	12	25.3	25.3	25.3	101.13	913	913	0	58.665	By MS/MS	By MS/MS
Q08378	Q08378	Golgin subfamily A member 3	GOLGA3	sp|Q08378|GOGA3_HUMAN Golgin subfamily A member 3 OS=Homo sapiens OX=9606 GN=GOLGA3 PE=1 SV=2	0	0	0	2971200	1890800	1804700	2372100	5	5	5	1	5	5	5	0	0	1	3	3	3	4	0	0	1	3	3	3	4	0	0	1	3	3	3	4	3.6	3.6	3.6	167.35	1498	1498	0	3.0859
Q08379	Q08379	Golgin subfamily A member 2	GOLGA2	sp|Q08379|GOGA2_HUMAN Golgin subfamily A member 2 OS=Homo sapiens OX=9606 GN=GOLGA2 PE=1 SV=3	24032000	21867000	21885000	20912000	16224000	21956000	21704000	23	23	23	1	23	23	23	19	20	21	22	18	19	18	19	20	21	22	18	19	18	19	20	21	22	18	19	18	33.5	33.5	33.5	113.08	1002	1002	0	196.36	By MS/MS	By MS/MS
Q08380	Q08380	Galectin-3-binding protein	LGALS3BP	sp|Q08380|LG3BP_HUMAN Galectin-3-binding protein OS=Homo sapiens OX=9606 GN=LGALS3BP PE=1 SV=1	20653000	3000200	7395400	0	0	0	0	4	4	4	1	4	4	4	4	3	4	3	2	3	2	4	3	4	3	2	3	2	4	3	4	3	2	3	2	10.3	10.3	10.3	65.33	585	585	0	9.6048	By MS/MS	By MS/MS
Q08499	Q08499	cAMP-specific 3,5-cyclic phosphodiesterase 4D	PDE4D	sp|Q08499|PDE4D_HUMAN cAMP-specific 3,5-cyclic phosphodiesterase 4D OS=Homo sapiens OX=9606 GN=PDE4D PE=1 SV=2	0	0	0	0	0	0	0	2	2	2	1	2	2	2	1	1	1	1	0	1	2	1	1	1	1	0	1	2	1	1	1	1	0	1	2	3.1	3.1	3.1	91.114	809	809	0	2.6247	By matching	By MS/MS
Q08554	Q08554	Desmocollin-1	DSC1	sp|Q08554|DSC1_HUMAN Desmocollin-1 OS=Homo sapiens OX=9606 GN=DSC1 PE=1 SV=2	15883000	17722000	24186000	24935000	17443000	39498000	32833000	10	10	10	1	10	10	10	7	7	10	7	7	9	7	7	7	10	7	7	9	7	7	7	10	7	7	9	7	14.3	14.3	14.3	99.986	894	894	0	71.851	By MS/MS	By MS/MS
Q08945	Q08945	FACT complex subunit SSRP1	SSRP1	sp|Q08945|SSRP1_HUMAN FACT complex subunit SSRP1 OS=Homo sapiens OX=9606 GN=SSRP1 PE=1 SV=1	0	0	0	0	0	0	0	2	2	2	1	2	2	2	2	1	1	0	0	0	0	2	1	1	0	0	0	0	2	1	1	0	0	0	0	5.4	5.4	5.4	81.074	709	709	0	4.7838	By MS/MS	By MS/MS
Q08999	Q08999	Retinoblastoma-like protein 2	RBL2	sp|Q08999|RBL2_HUMAN Retinoblastoma-like protein 2 OS=Homo sapiens OX=9606 GN=RBL2 PE=1 SV=3	2333600	3471100	3347900	5158800	3283100	0	2849500	4	4	4	1	4	4	4	3	4	3	4	4	3	3	3	4	3	4	4	3	3	3	4	3	4	4	3	3	4.3	4.3	4.3	128.37	1139	1139	0	30.008	By MS/MS	By MS/MS
Q08AM6	Q08AM6	Protein VAC14 homolog	VAC14	sp|Q08AM6|VAC14_HUMAN Protein VAC14 homolog OS=Homo sapiens OX=9606 GN=VAC14 PE=1 SV=1	54428000	43187000	36762000	30066000	48754000	41004000	37426000	23	23	23	1	23	23	23	22	23	21	19	21	21	21	22	23	21	19	21	21	21	22	23	21	19	21	21	21	40.9	40.9	40.9	87.972	782	782	0	190.97	By MS/MS	By MS/MS
Q08J23	Q08J23	tRNA (cytosine(34)-C(5))-methyltransferase	NSUN2	sp|Q08J23|NSUN2_HUMAN RNA cytosine C(5)-methyltransferase NSUN2 OS=Homo sapiens OX=9606 GN=NSUN2 PE=1 SV=2	0	0	0	0	0	0	0	2	2	2	1	2	2	2	0	1	1	0	0	0	0	0	1	1	0	0	0	0	0	1	1	0	0	0	0	3.3	3.3	3.3	86.47	767	767	0	2.8599		By MS/MS
Q09013	Q09013	Myotonin-protein kinase	DMPK	sp|Q09013|DMPK_HUMAN Myotonin-protein kinase OS=Homo sapiens OX=9606 GN=DMPK PE=1 SV=3	16634000	43572000	27700000	34020000	41398000	31691000	44953000	2	1	1	1	2	1	1	2	2	2	2	2	2	2	1	1	1	1	1	1	1	1	1	1	1	1	1	1	3.2	1.7	1.7	69.384	629	629	0	3.2229	By MS/MS	By MS/MS
Q09028	Q09028	Histone-binding protein RBBP4	RBBP4	sp|Q09028|RBBP4_HUMAN Histone-binding protein RBBP4 OS=Homo sapiens OX=9606 GN=RBBP4 PE=1 SV=3	3456300	7108100	6214800	6919500	5576700	6394200	5962000	7	3	3	1	7	3	3	6	7	6	6	6	5	4	3	3	3	3	3	3	2	3	3	3	3	3	3	2	16.2	9.2	9.2	47.655	425	425	0	11.646	By MS/MS	By MS/MS
Q09161	Q09161	Nuclear cap-binding protein subunit 1	NCBP1	sp|Q09161|NCBP1_HUMAN Nuclear cap-binding protein subunit 1 OS=Homo sapiens OX=9606 GN=NCBP1 PE=1 SV=1	4048600	3348400	0	0	4246700	0	0	3	3	3	1	3	3	3	2	3	1	1	2	1	1	2	3	1	1	2	1	1	2	3	1	1	2	1	1	5.4	5.4	5.4	91.838	790	790	0	9.7284	By MS/MS	By MS/MS
Q0VG06	Q0VG06	Fanconi anemia-associated protein of 100 kDa	FAAP100	sp|Q0VG06|FP100_HUMAN Fanconi anemia core complex-associated protein 100 OS=Homo sapiens OX=9606 GN=FAAP100 PE=1 SV=3	0	0	0	0	0	0	0	1	1	1	1	1	1	1	0	0	0	0	1	0	0	0	0	0	0	1	0	0	0	0	0	0	1	0	0	1.7	1.7	1.7	93.432	881	881	0.0093721	0.96241
Q10472	Q10472	Polypeptide N-acetylgalactosaminyltransferase 1;Polypeptide N-acetylgalactosaminyltransferase 1 soluble form	GALNT1	sp|Q10472|GALT1_HUMAN Polypeptide N-acetylgalactosaminyltransferase 1 OS=Homo sapiens OX=9606 GN=GALNT1 PE=1 SV=1	0	0	0	0	0	0	0	2	2	2	1	2	2	2	0	1	0	1	0	1	1	0	1	0	1	0	1	1	0	1	0	1	0	1	1	4.5	4.5	4.5	64.218	559	559	0	2.3367		By MS/MS
Q10570	Q10570	Cleavage and polyadenylation specificity factor subunit 1	CPSF1	sp|Q10570|CPSF1_HUMAN Cleavage and polyadenylation specificity factor subunit 1 OS=Homo sapiens OX=9606 GN=CPSF1 PE=1 SV=2	0	0	0	0	0	0	0	2	2	2	1	2	2	2	2	1	0	1	1	2	1	2	1	0	1	1	2	1	2	1	0	1	1	2	1	2.4	2.4	2.4	160.88	1443	1443	0	4.6431	By MS/MS	By matching
Q12767	Q12767	Uncharacterized protein KIAA0195	KIAA0195	sp|Q12767|TMM94_HUMAN Transmembrane protein 94 OS=Homo sapiens OX=9606 GN=TMEM94 PE=1 SV=1	6339700	4904200	5302700	3836800	4277200	5635400	6810300	7	7	7	1	7	7	7	6	7	7	6	6	7	6	6	7	7	6	6	7	6	6	7	7	6	6	7	6	7.2	7.2	7.2	151.15	1356	1356	0	17.22	By MS/MS	By MS/MS
Q12769	Q12769	Nuclear pore complex protein Nup160	NUP160	sp|Q12769|NU160_HUMAN Nuclear pore complex protein Nup160 OS=Homo sapiens OX=9606 GN=NUP160 PE=1 SV=3	8699900	7494600	6557600	7105900	9303400	5991500	7200200	20	20	20	1	20	20	20	16	12	13	11	18	14	12	16	12	13	11	18	14	12	16	12	13	11	18	14	12	19.2	19.2	19.2	162.12	1436	1436	0	79.952	By MS/MS	By MS/MS
Q12788	Q12788	Transducin beta-like protein 3	TBL3	sp|Q12788|TBL3_HUMAN Transducin beta-like protein 3 OS=Homo sapiens OX=9606 GN=TBL3 PE=1 SV=2	3190500	4890900	3663400	0	3764600	0	0	5	5	5	1	5	5	5	4	5	4	1	5	2	1	4	5	4	1	5	2	1	4	5	4	1	5	2	1	10	10	10	89.034	808	808	0	9.5797	By MS/MS	By MS/MS
Q12797	Q12797	Aspartyl/asparaginyl beta-hydroxylase	ASPH	sp|Q12797|ASPH_HUMAN Aspartyl/asparaginyl beta-hydroxylase OS=Homo sapiens OX=9606 GN=ASPH PE=1 SV=3	0	0	0	0	0	0	0	1	1	1	1	1	1	1	1	1	1	1	1	1	1	1	1	1	1	1	1	1	1	1	1	1	1	1	1	2.4	2.4	2.4	85.862	758	758	0	5.1993	By MS/MS	By matching
Q12800;Q9NZI7	Q12800;Q9NZI7	Alpha-globin transcription factor CP2;Upstream-binding protein 1	TFCP2;UBP1	sp|Q12800|TFCP2_HUMAN Alpha-globin transcription factor CP2 OS=Homo sapiens OX=9606 GN=TFCP2 PE=1 SV=2;sp|Q9NZI7|UBIP1_HUMAN Upstream-binding protein 1 OS=Homo sapiens OX=9606 GN=UBP1 PE=1 SV=1	0	0	0	0	0	0	0	1;1	1;1	1;1	2	1	1	1	1	0	0	0	0	0	0	1	0	0	0	0	0	0	1	0	0	0	0	0	0	3.6	3.6	3.6	57.255	502	502;540	0	6.2004	By MS/MS
Q12824	Q12824	SWI/SNF-related matrix-associated actin-dependent regulator of chromatin subfamily B member 1	SMARCB1	sp|Q12824|SNF5_HUMAN SWI/SNF-related matrix-associated actin-dependent regulator of chromatin subfamily B member 1 OS=Homo sapiens OX=9606 GN=SMARCB1 PE=1 SV=2	0	4483600	0	3435900	4186400	4490800	4423600	2	2	2	1	2	2	2	1	2	1	2	2	2	2	1	2	1	2	2	2	2	1	2	1	2	2	2	2	7	7	7	44.141	385	385	0	4.4288	By MS/MS	By MS/MS
Q12849	Q12849	G-rich sequence factor 1	GRSF1	sp|Q12849|GRSF1_HUMAN G-rich sequence factor 1 OS=Homo sapiens OX=9606 GN=GRSF1 PE=1 SV=3	0	0	0	0	0	0	0	1	1	1	1	1	1	1	0	1	0	1	0	0	0	0	1	0	1	0	0	0	0	1	0	1	0	0	0	1.7	1.7	1.7	53.126	480	480	0.0098039	0.94679		By MS/MS
Q12851	Q12851	Mitogen-activated protein kinase kinase kinase kinase 2	MAP4K2	sp|Q12851|M4K2_HUMAN Mitogen-activated protein kinase kinase kinase kinase 2 OS=Homo sapiens OX=9606 GN=MAP4K2 PE=1 SV=2	4698000	4042800	3364100	3708100	4333500	2937200	3514400	8	8	8	1	8	8	8	6	6	8	5	7	5	6	6	6	8	5	7	5	6	6	6	8	5	7	5	6	15.7	15.7	15.7	91.555	820	820	0	70.234	By MS/MS	By MS/MS
Q12866;P30530	Q12866	Tyrosine-protein kinase Mer	MERTK	sp|Q12866|MERTK_HUMAN Tyrosine-protein kinase Mer OS=Homo sapiens OX=9606 GN=MERTK PE=1 SV=2	7223800	14024000	15811000	18550000	16609000	15362000	18079000	15;1	15;1	14;1	2	15	15	14	9	11	11	12	13	10	12	9	11	11	12	13	10	12	8	10	10	11	12	9	11	18.9	18.9	18.1	110.25	999	999;894	0	41.296	By MS/MS	By MS/MS
Q12888	Q12888	Tumor suppressor p53-binding protein 1	TP53BP1	sp|Q12888|TP53B_HUMAN TP53-binding protein 1 OS=Homo sapiens OX=9606 GN=TP53BP1 PE=1 SV=2	4266300	3293100	2580700	4161600	2729300	2643300	2247500	5	5	5	1	5	5	5	2	2	3	2	4	3	3	2	2	3	2	4	3	3	2	2	3	2	4	3	3	3.4	3.4	3.4	213.57	1972	1972	0	14.155	By MS/MS	By MS/MS
Q12904	Q12904	Aminoacyl tRNA synthase complex-interacting multifunctional protein 1;Endothelial monocyte-activating polypeptide 2	AIMP1	sp|Q12904|AIMP1_HUMAN Aminoacyl tRNA synthase complex-interacting multifunctional protein 1 OS=Homo sapiens OX=9606 GN=AIMP1 PE=1 SV=2	25525000	28225000	24555000	22455000	22772000	22897000	24019000	12	12	12	1	12	12	12	11	11	12	11	12	11	11	11	11	12	11	12	11	11	11	11	12	11	12	11	11	45.8	45.8	45.8	34.352	312	312	0	95.916	By MS/MS	By MS/MS
Q12905	Q12905	Interleukin enhancer-binding factor 2	ILF2	sp|Q12905|ILF2_HUMAN Interleukin enhancer-binding factor 2 OS=Homo sapiens OX=9606 GN=ILF2 PE=1 SV=2	6812100	5535200	7152400	0	7662200	5152800	4908300	3	3	3	1	3	3	3	2	3	3	2	3	3	3	2	3	3	2	3	3	3	2	3	3	2	3	3	3	11.3	11.3	11.3	43.062	390	390	0	17.773	By MS/MS	By MS/MS
Q12906	Q12906	Interleukin enhancer-binding factor 3	ILF3	sp|Q12906|ILF3_HUMAN Interleukin enhancer-binding factor 3 OS=Homo sapiens OX=9606 GN=ILF3 PE=1 SV=3	4590000	6288000	4882900	2722700	4975100	2818000	2871700	6	6	6	1	6	6	6	6	6	5	4	6	3	2	6	6	5	4	6	3	2	6	6	5	4	6	3	2	8.2	8.2	8.2	95.337	894	894	0	25.852	By MS/MS	By MS/MS
Q13011	Q13011	Delta(3,5)-Delta(2,4)-dienoyl-CoA isomerase, mitochondrial	ECH1	sp|Q13011|ECH1_HUMAN Delta(3,5)-Delta(2,4)-dienoyl-CoA isomerase, mitochondrial OS=Homo sapiens OX=9606 GN=ECH1 PE=1 SV=2	8766800	14339000	11529000	11368000	8558900	14714000	12877000	3	3	3	1	3	3	3	3	3	3	3	3	3	3	3	3	3	3	3	3	3	3	3	3	3	3	3	3	9.5	9.5	9.5	35.816	328	328	0	5.9403	By MS/MS	By MS/MS
Q13015	Q13015	Protein AF1q	MLLT11	sp|Q13015|AF1Q_HUMAN Protein AF1q OS=Homo sapiens OX=9606 GN=MLLT11 PE=1 SV=1	3548000	5747300	3018500	3091900	3313600	5070800	3748300	3	3	3	1	3	3	3	2	3	3	3	1	3	3	2	3	3	3	1	3	3	2	3	3	3	1	3	3	54.4	54.4	54.4	10.061	90	90	0	16.705	By MS/MS	By MS/MS
Q13033	Q13033	Striatin-3	STRN3	sp|Q13033|STRN3_HUMAN Striatin-3 OS=Homo sapiens OX=9606 GN=STRN3 PE=1 SV=3	0	0	0	0	0	0	0	2	2	2	1	2	2	2	1	1	1	1	0	1	2	1	1	1	1	0	1	2	1	1	1	1	0	1	2	3.3	3.3	3.3	87.208	797	797	0	3.7857	By matching	By matching
Q13042	Q13042	Cell division cycle protein 16 homolog	CDC16	sp|Q13042|CDC16_HUMAN Cell division cycle protein 16 homolog OS=Homo sapiens OX=9606 GN=CDC16 PE=1 SV=2	2502200	4301000	3339400	2832000	4676600	3047800	4391100	4	4	4	1	4	4	4	3	3	4	2	4	3	4	3	3	4	2	4	3	4	3	3	4	2	4	3	4	5.8	5.8	5.8	71.655	620	620	0	4.1763	By MS/MS	By MS/MS
Q13043	Q13043	Serine/threonine-protein kinase 4;Serine/threonine-protein kinase 4 37kDa subunit;Serine/threonine-protein kinase 4 18kDa subunit	STK4	sp|Q13043|STK4_HUMAN Serine/threonine-protein kinase 4 OS=Homo sapiens OX=9606 GN=STK4 PE=1 SV=2	347180000	312680000	322460000	393600000	351330000	346470000	380620000	28	28	21	1	28	28	21	25	28	28	28	28	28	28	25	28	28	28	28	28	28	19	21	21	21	21	21	21	62.6	62.6	45.6	55.63	487	487	0	323.31	By MS/MS	By MS/MS
Q13049	Q13049	E3 ubiquitin-protein ligase TRIM32	TRIM32	sp|Q13049|TRI32_HUMAN E3 ubiquitin-protein ligase TRIM32 OS=Homo sapiens OX=9606 GN=TRIM32 PE=1 SV=2	4202700	6547100	3722700	4306700	4901200	3284700	6629200	5	5	5	1	5	5	5	2	5	4	4	3	5	4	2	5	4	4	3	5	4	2	5	4	4	3	5	4	10	10	10	71.988	653	653	0	13.513	By MS/MS	By MS/MS
Q13085;O00763	Q13085	Acetyl-CoA carboxylase 1;Biotin carboxylase	ACACA	sp|Q13085|ACACA_HUMAN Acetyl-CoA carboxylase 1 OS=Homo sapiens OX=9606 GN=ACACA PE=1 SV=2	20389000	15463000	11910000	9547100	19310000	11887000	12398000	15;4	15;4	15;4	2	15	15	15	11	13	12	12	13	11	13	11	13	12	12	13	11	13	11	13	12	12	13	11	13	9.3	9.3	9.3	265.55	2346	2346;2458	0	50.948	By MS/MS	By MS/MS
Q13098	Q13098	COP9 signalosome complex subunit 1	GPS1	sp|Q13098|CSN1_HUMAN COP9 signalosome complex subunit 1 OS=Homo sapiens OX=9606 GN=GPS1 PE=1 SV=4	2961400	3584100	3150700	3844500	3324100	3335800	3276200	4	4	4	1	4	4	4	3	3	2	4	3	3	4	3	3	2	4	3	3	4	3	3	2	4	3	3	4	13	13	13	55.536	491	491	0	13.724	By MS/MS	By MS/MS
Q13126	Q13126	S-methyl-5-thioadenosine phosphorylase	MTAP	sp|Q13126|MTAP_HUMAN S-methyl-5-thioadenosine phosphorylase OS=Homo sapiens OX=9606 GN=MTAP PE=1 SV=2	250350000	288210000	272670000	272280000	298450000	251530000	325830000	20	20	20	1	20	20	20	19	20	19	18	19	19	18	19	20	19	18	19	19	18	19	20	19	18	19	19	18	83	83	83	31.236	283	283	0	237.53	By MS/MS	By MS/MS
Q13131	Q13131	5-AMP-activated protein kinase catalytic subunit alpha-1	PRKAA1	sp|Q13131|AAPK1_HUMAN 5-AMP-activated protein kinase catalytic subunit alpha-1 OS=Homo sapiens OX=9606 GN=PRKAA1 PE=1 SV=4	307620000	252300000	265760000	329470000	287220000	273870000	366990000	27	27	23	1	27	27	23	25	25	26	25	27	26	25	25	25	26	25	27	26	25	21	22	22	22	23	22	21	59.9	59.9	49.7	64.009	559	559	0	323.31	By MS/MS	By MS/MS
Q13136	Q13136	Liprin-alpha-1	PPFIA1	sp|Q13136|LIPA1_HUMAN Liprin-alpha-1 OS=Homo sapiens OX=9606 GN=PPFIA1 PE=1 SV=1	0	0	0	0	0	0	0	1	1	1	1	1	1	1	0	0	1	0	0	0	0	0	0	1	0	0	0	0	0	0	1	0	0	0	0	0.9	0.9	0.9	135.78	1202	1202	0	5.7219
Q13137	Q13137	Calcium-binding and coiled-coil domain-containing protein 2	CALCOCO2	sp|Q13137|CACO2_HUMAN Calcium-binding and coiled-coil domain-containing protein 2 OS=Homo sapiens OX=9606 GN=CALCOCO2 PE=1 SV=1	5739300	5921100	6703400	7054300	4898300	5316400	6222100	6	6	6	1	6	6	6	5	5	5	5	5	4	2	5	5	5	5	5	4	2	5	5	5	5	5	4	2	19.1	19.1	19.1	52.253	446	446	0	40.385	By MS/MS	By MS/MS
Q13144	Q13144	Translation initiation factor eIF-2B subunit epsilon	EIF2B5	sp|Q13144|EI2BE_HUMAN Translation initiation factor eIF-2B subunit epsilon OS=Homo sapiens OX=9606 GN=EIF2B5 PE=1 SV=3	0	0	0	0	0	0	0	1	1	1	1	1	1	1	0	1	0	1	1	0	1	0	1	0	1	1	0	1	0	1	0	1	1	0	1	1.9	1.9	1.9	80.379	721	721	0.0024863	1.5744		By matching
Q13148	Q13148	TAR DNA-binding protein 43	TARDBP	sp|Q13148|TADBP_HUMAN TAR DNA-binding protein 43 OS=Homo sapiens OX=9606 GN=TARDBP PE=1 SV=1	4022800	4405800	3871100	3595100	4738700	4641700	3119200	5	5	5	1	5	5	5	2	5	4	4	5	4	3	2	5	4	4	5	4	3	2	5	4	4	5	4	3	20.5	20.5	20.5	44.739	414	414	0	40.484	By matching	By MS/MS
Q13151	Q13151	Heterogeneous nuclear ribonucleoprotein A0	HNRNPA0	sp|Q13151|ROA0_HUMAN Heterogeneous nuclear ribonucleoprotein A0 OS=Homo sapiens OX=9606 GN=HNRNPA0 PE=1 SV=1	0	0	0	0	0	0	0	1	1	1	1	1	1	1	0	0	1	1	0	1	1	0	0	1	1	0	1	1	0	0	1	1	0	1	1	4.9	4.9	4.9	30.84	305	305	0	2.7111
Q13155	Q13155	Aminoacyl tRNA synthase complex-interacting multifunctional protein 2	AIMP2	sp|Q13155|AIMP2_HUMAN Aminoacyl tRNA synthase complex-interacting multifunctional protein 2 OS=Homo sapiens OX=9606 GN=AIMP2 PE=1 SV=2	25590000	16039000	14222000	13792000	25354000	19245000	18183000	6	6	6	1	6	6	6	6	6	6	5	6	5	6	6	6	6	5	6	5	6	6	6	6	5	6	5	6	32.5	32.5	32.5	35.348	320	320	0	38.162	By MS/MS	By MS/MS
Q13162	Q13162	Peroxiredoxin-4	PRDX4	sp|Q13162|PRDX4_HUMAN Peroxiredoxin-4 OS=Homo sapiens OX=9606 GN=PRDX4 PE=1 SV=1	0	6342200	5838300	6446600	7977600	6170900	6122600	10	8	8	1	10	8	8	4	7	7	6	7	7	8	2	5	5	5	6	6	7	2	5	5	5	6	6	7	36.9	33.9	33.9	30.54	271	271	0	34.455	By MS/MS	By MS/MS
Q13163	Q13163	Dual specificity mitogen-activated protein kinase kinase 5	MAP2K5	sp|Q13163|MP2K5_HUMAN Dual specificity mitogen-activated protein kinase kinase 5 OS=Homo sapiens OX=9606 GN=MAP2K5 PE=1 SV=2	68486000	64606000	74490000	71922000	60146000	94879000	79298000	9	9	9	1	9	9	9	8	9	9	9	9	9	9	8	9	9	9	9	9	9	8	9	9	9	9	9	9	31	31	31	50.111	448	448	0	243.03	By MS/MS	By MS/MS
Q13164	Q13164	Mitogen-activated protein kinase 7	MAPK7	sp|Q13164|MK07_HUMAN Mitogen-activated protein kinase 7 OS=Homo sapiens OX=9606 GN=MAPK7 PE=1 SV=2	0	0	0	0	0	0	0	2	2	2	1	2	2	2	0	2	1	1	1	2	1	0	2	1	1	1	2	1	0	2	1	1	1	2	1	3.3	3.3	3.3	88.385	816	816	0	5.1032		By MS/MS
Q13185	Q13185	Chromobox protein homolog 3	CBX3	sp|Q13185|CBX3_HUMAN Chromobox protein homolog 3 OS=Homo sapiens OX=9606 GN=CBX3 PE=1 SV=4	8005100	7929100	5949300	6461400	7086200	5877500	5383500	4	4	4	1	4	4	4	4	4	4	3	2	3	3	4	4	4	3	2	3	3	4	4	4	3	2	3	3	30.1	30.1	30.1	20.811	183	183	0	16.94	By MS/MS	By MS/MS
Q13188	Q13188	Serine/threonine-protein kinase 3;Serine/threonine-protein kinase 3 36kDa subunit;Serine/threonine-protein kinase 3 20kDa subunit	STK3	sp|Q13188|STK3_HUMAN Serine/threonine-protein kinase 3 OS=Homo sapiens OX=9606 GN=STK3 PE=1 SV=2	75774000	74735000	73161000	88820000	80388000	81645000	87759000	24	17	17	1	24	17	17	21	24	23	22	23	23	23	15	17	16	15	16	16	16	15	17	16	15	16	16	16	54.2	37.3	37.3	56.3	491	491	0	108.6	By MS/MS	By MS/MS
Q13200	Q13200	26S proteasome non-ATPase regulatory subunit 2	PSMD2	sp|Q13200|PSMD2_HUMAN 26S proteasome non-ATPase regulatory subunit 2 OS=Homo sapiens OX=9606 GN=PSMD2 PE=1 SV=3	14844000	21940000	20224000	21792000	18682000	19752000	19377000	29	29	29	1	29	29	29	23	27	23	24	26	23	25	23	27	23	24	26	23	25	23	27	23	24	26	23	25	39	39	39	100.2	908	908	0	113.41	By MS/MS	By MS/MS
Q13232	Q13232	Nucleoside diphosphate kinase 3	NME3	sp|Q13232|NDK3_HUMAN Nucleoside diphosphate kinase 3 OS=Homo sapiens OX=9606 GN=NME3 PE=1 SV=2	0	0	0	0	0	0	0	1	1	1	1	1	1	1	1	1	1	0	1	1	1	1	1	1	0	1	1	1	1	1	1	0	1	1	1	10.1	10.1	10.1	19.015	169	169	0	11.816	By MS/MS	By MS/MS
Q13233	Q13233	Mitogen-activated protein kinase kinase kinase 1	MAP3K1	sp|Q13233|M3K1_HUMAN Mitogen-activated protein kinase kinase kinase 1 OS=Homo sapiens OX=9606 GN=MAP3K1 PE=1 SV=4	11709000	12810000	12150000	13317000	12570000	13786000	13774000	10	10	10	1	10	10	10	6	8	8	8	7	8	7	6	8	8	8	7	8	7	6	8	8	8	7	8	7	10.9	10.9	10.9	164.47	1512	1512	0	53.455	By MS/MS	By MS/MS
Q13257	Q13257	Mitotic spindle assembly checkpoint protein MAD2A	MAD2L1	sp|Q13257|MD2L1_HUMAN Mitotic spindle assembly checkpoint protein MAD2A OS=Homo sapiens OX=9606 GN=MAD2L1 PE=1 SV=1	13799000	10313000	7769800	8961700	10951000	10740000	13742000	3	3	3	1	3	3	3	2	3	2	3	2	3	3	2	3	2	3	2	3	3	2	3	2	3	2	3	3	15.6	15.6	15.6	23.51	205	205	0	59.745	By MS/MS	By MS/MS
Q13263	Q13263	Transcription intermediary factor 1-beta	TRIM28	sp|Q13263|TIF1B_HUMAN Transcription intermediary factor 1-beta OS=Homo sapiens OX=9606 GN=TRIM28 PE=1 SV=5	18706000	11459000	8958500	9279400	11730000	11326000	8771800	15	15	15	1	15	15	15	12	12	13	13	13	13	12	12	12	13	13	13	13	12	12	12	13	13	13	13	12	36.6	36.6	36.6	88.549	835	835	0	96.466	By MS/MS	By MS/MS
Q13283	Q13283	Ras GTPase-activating protein-binding protein 1	G3BP1	sp|Q13283|G3BP1_HUMAN Ras GTPase-activating protein-binding protein 1 OS=Homo sapiens OX=9606 GN=G3BP1 PE=1 SV=1	3813200	5611200	4968900	6986300	4885600	4668900	4280900	8	8	6	1	8	8	6	8	7	7	7	8	5	6	8	7	7	7	8	5	6	6	5	5	5	6	3	4	18.7	18.7	16.1	52.164	466	466	0	15.19	By MS/MS	By MS/MS
Q13309	Q13309	S-phase kinase-associated protein 2	SKP2	sp|Q13309|SKP2_HUMAN S-phase kinase-associated protein 2 OS=Homo sapiens OX=9606 GN=SKP2 PE=1 SV=2	5366100	9130900	8508700	8513400	9377100	11757000	9464700	7	7	7	1	7	7	7	6	6	5	7	5	7	6	6	6	5	7	5	7	6	6	6	5	7	5	7	6	20.8	20.8	20.8	47.76	424	424	0	20.827	By MS/MS	By MS/MS
Q13310;P0CB38	Q13310	Polyadenylate-binding protein 4	PABPC4	sp|Q13310|PABP4_HUMAN Polyadenylate-binding protein 4 OS=Homo sapiens OX=9606 GN=PABPC4 PE=1 SV=1	50982000	64360000	52667000	48980000	61992000	48136000	39600000	27;2	18;2	18;2	2	27	18	18	20	24	24	22	23	22	23	11	15	15	13	14	13	15	11	15	15	13	14	13	15	54.8	38	38	70.782	644	644;370	0	76.563	By MS/MS	By MS/MS
Q13315	Q13315	Serine-protein kinase ATM	ATM	sp|Q13315|ATM_HUMAN Serine-protein kinase ATM OS=Homo sapiens OX=9606 GN=ATM PE=1 SV=4	9468500	10220000	9010700	8578800	9962900	7726000	9907100	38	38	38	1	38	38	38	30	26	29	28	26	23	25	30	26	29	28	26	23	25	30	26	29	28	26	23	25	16.2	16.2	16.2	350.68	3056	3056	0	117.98	By MS/MS	By MS/MS
Q13330	Q13330	Metastasis-associated protein MTA1	MTA1	sp|Q13330|MTA1_HUMAN Metastasis-associated protein MTA1 OS=Homo sapiens OX=9606 GN=MTA1 PE=1 SV=2	0	0	0	0	0	0	0	2	1	1	1	2	1	1	2	2	2	1	2	2	2	1	1	1	0	1	1	1	1	1	1	0	1	1	1	3.2	1.8	1.8	80.785	715	715	0	12.866	By matching	By MS/MS
Q13347	Q13347	Eukaryotic translation initiation factor 3 subunit I	EIF3I	sp|Q13347|EIF3I_HUMAN Eukaryotic translation initiation factor 3 subunit I OS=Homo sapiens OX=9606 GN=EIF3I PE=1 SV=1	9543700	11141000	12894000	11726000	9136200	12779000	10446000	9	9	9	1	9	9	9	8	9	7	5	8	7	7	8	9	7	5	8	7	7	8	9	7	5	8	7	7	45.5	45.5	45.5	36.501	325	325	0	59.079	By MS/MS	By MS/MS
Q13395	Q13395	Probable methyltransferase TARBP1	TARBP1	sp|Q13395|TARB1_HUMAN Probable methyltransferase TARBP1 OS=Homo sapiens OX=9606 GN=TARBP1 PE=1 SV=1	14801000	7548000	6828500	6051700	6619100	7390700	8120000	22	22	22	1	22	22	22	17	16	19	13	18	17	20	17	16	19	13	18	17	20	17	16	19	13	18	17	20	19.2	19.2	19.2	181.67	1621	1621	0	91.799	By MS/MS	By MS/MS
Q13405	Q13405	39S ribosomal protein L49, mitochondrial	MRPL49	sp|Q13405|RM49_HUMAN 39S ribosomal protein L49, mitochondrial OS=Homo sapiens OX=9606 GN=MRPL49 PE=1 SV=1	0	0	0	0	0	0	0	2	2	2	1	2	2	2	2	2	2	2	1	1	1	2	2	2	2	1	1	1	2	2	2	2	1	1	1	15.7	15.7	15.7	19.198	166	166	0	32.27	By MS/MS	By MS/MS
Q13409	Q13409	Cytoplasmic dynein 1 intermediate chain 2	DYNC1I2	sp|Q13409|DC1I2_HUMAN Cytoplasmic dynein 1 intermediate chain 2 OS=Homo sapiens OX=9606 GN=DYNC1I2 PE=1 SV=3	0	0	0	8643700	6281300	9583700	8203200	4	4	4	1	4	4	4	2	1	3	2	2	2	2	2	1	3	2	2	2	2	2	1	3	2	2	2	2	11.9	11.9	11.9	71.456	638	638	0	34.215	By MS/MS	By MS/MS
Q13418	Q13418	Integrin-linked protein kinase	ILK	sp|Q13418|ILK_HUMAN Integrin-linked protein kinase OS=Homo sapiens OX=9606 GN=ILK PE=1 SV=2	27364000	21428000	20958000	23346000	29917000	19258000	28632000	15	15	15	1	15	15	15	12	13	12	13	12	14	13	12	13	12	13	12	14	13	12	13	12	13	12	14	13	35.2	35.2	35.2	51.419	452	452	0	24.339	By MS/MS	By MS/MS
Q13423	Q13423	NAD(P) transhydrogenase, mitochondrial	NNT	sp|Q13423|NNTM_HUMAN NAD(P) transhydrogenase, mitochondrial OS=Homo sapiens OX=9606 GN=NNT PE=1 SV=3	6208900	5445300	3012600	4127600	3913800	3472400	4603600	4	4	4	1	4	4	4	4	4	2	3	4	4	3	4	4	2	3	4	4	3	4	4	2	3	4	4	3	5	5	5	113.89	1086	1086	0	13.648	By MS/MS	By MS/MS
Q13428	Q13428	Treacle protein	TCOF1	sp|Q13428|TCOF_HUMAN Treacle protein OS=Homo sapiens OX=9606 GN=TCOF1 PE=1 SV=3	7263400	5468800	5436900	5770000	5501100	2731100	5432100	5	5	5	1	5	5	5	4	2	3	4	3	4	4	4	2	3	4	3	4	4	4	2	3	4	3	4	4	5.6	5.6	5.6	152.1	1488	1488	0	17.224	By MS/MS	By MS/MS
Q13435	Q13435	Splicing factor 3B subunit 2	SF3B2	sp|Q13435|SF3B2_HUMAN Splicing factor 3B subunit 2 OS=Homo sapiens OX=9606 GN=SF3B2 PE=1 SV=2	6982400	8736100	8040200	9354500	7603000	5154000	6567400	7	7	7	1	7	7	7	6	6	5	6	6	4	6	6	6	5	6	6	4	6	6	6	5	6	6	4	6	9.8	9.8	9.8	100.23	895	895	0	24.019	By MS/MS	By MS/MS
Q13464	Q13464	Rho-associated protein kinase 1	ROCK1	sp|Q13464|ROCK1_HUMAN Rho-associated protein kinase 1 OS=Homo sapiens OX=9606 GN=ROCK1 PE=1 SV=1	25642000	30690000	26106000	32873000	28516000	27897000	32421000	42	42	37	1	42	42	37	32	36	37	35	32	40	35	32	36	37	35	32	40	35	27	31	32	30	28	35	30	37.3	37.3	33.1	158.17	1354	1354	0	194.57	By MS/MS	By MS/MS
Q13501	Q13501	Sequestosome-1	SQSTM1	sp|Q13501|SQSTM_HUMAN Sequestosome-1 OS=Homo sapiens OX=9606 GN=SQSTM1 PE=1 SV=1	7152900	4647300	4509600	3742600	3807700	4337400	4735300	5	5	5	1	5	5	5	3	3	5	4	3	3	4	3	3	5	4	3	3	4	3	3	5	4	3	3	4	21.6	21.6	21.6	47.687	440	440	0	41.46	By MS/MS	By MS/MS
Q13505	Q13505	Metaxin-1	MTX1	sp|Q13505|MTX1_HUMAN Metaxin-1 OS=Homo sapiens OX=9606 GN=MTX1 PE=1 SV=3	0	0	0	0	0	0	0	1	1	1	1	1	1	1	0	1	1	1	1	1	1	0	1	1	1	1	1	1	0	1	1	1	1	1	1	3.4	3.4	3.4	51.462	466	466	0	2.8037		By matching
Q13509	Q13509	Tubulin beta-3 chain	TUBB3	sp|Q13509|TBB3_HUMAN Tubulin beta-3 chain OS=Homo sapiens OX=9606 GN=TUBB3 PE=1 SV=2	1388300	3542900	0	0	0	0	0	15	2	2	1	15	2	2	12	11	14	13	12	11	11	1	1	2	1	1	1	1	1	1	2	1	1	1	1	40.7	8.7	8.7	50.432	450	450	0	3.9121	By MS/MS	By MS/MS
Q13535	Q13535	Serine/threonine-protein kinase ATR	ATR	sp|Q13535|ATR_HUMAN Serine/threonine-protein kinase ATR OS=Homo sapiens OX=9606 GN=ATR PE=1 SV=3	5400300	1582800	3215400	5570500	2376800	6998100	6765500	12	12	12	1	12	12	12	4	6	9	8	8	7	7	4	6	9	8	8	7	7	4	6	9	8	8	7	7	5.2	5.2	5.2	301.36	2644	2644	0	17.698	By MS/MS	By MS/MS
Q13546	Q13546	Receptor-interacting serine/threonine-protein kinase 1	RIPK1	sp|Q13546|RIPK1_HUMAN Receptor-interacting serine/threonine-protein kinase 1 OS=Homo sapiens OX=9606 GN=RIPK1 PE=1 SV=3	5504800	5566200	5835700	7350700	6245600	6004800	6154100	9	9	9	1	9	9	9	7	7	9	7	8	6	8	7	7	9	7	8	6	8	7	7	9	7	8	6	8	16.8	16.8	16.8	75.93	671	671	0	16.849	By MS/MS	By MS/MS
Q13547	Q13547	Histone deacetylase 1	HDAC1	sp|Q13547|HDAC1_HUMAN Histone deacetylase 1 OS=Homo sapiens OX=9606 GN=HDAC1 PE=1 SV=1	0	0	0	0	0	0	0	4	2	2	1	4	2	2	3	3	4	3	4	4	4	1	1	2	1	2	2	2	1	1	2	1	2	2	2	11.6	6.6	6.6	55.102	482	482	0	3.7859	By MS/MS	By matching
Q13554	Q13554	Calcium/calmodulin-dependent protein kinase type II subunit beta	CAMK2B	sp|Q13554|KCC2B_HUMAN Calcium/calmodulin-dependent protein kinase type II subunit beta OS=Homo sapiens OX=9606 GN=CAMK2B PE=1 SV=3	24544000	10867000	10311000	9609800	14415000	12555000	30283000	21	10	9	1	21	10	9	14	17	14	16	16	17	15	6	7	5	6	7	7	5	6	7	5	6	6	7	5	54.4	32.3	27.8	72.677	666	666	0	17.28	By MS/MS	By MS/MS
Q13555	Q13555	Calcium/calmodulin-dependent protein kinase type II subunit gamma	CAMK2G	sp|Q13555|KCC2G_HUMAN Calcium/calmodulin-dependent protein kinase type II subunit gamma OS=Homo sapiens OX=9606 GN=CAMK2G PE=1 SV=4	345860000	240510000	289810000	293680000	239610000	288210000	293300000	23	19	14	1	23	19	14	19	21	22	23	22	22	22	16	17	18	19	18	18	18	12	13	14	14	14	14	14	53.2	40.7	34.9	62.606	558	558	0	296.67	By MS/MS	By MS/MS
Q13557	Q13557	Calcium/calmodulin-dependent protein kinase type II subunit delta	CAMK2D	sp|Q13557|KCC2D_HUMAN Calcium/calmodulin-dependent protein kinase type II subunit delta OS=Homo sapiens OX=9606 GN=CAMK2D PE=1 SV=3	657460000	842050000	956370000	1035200000	671830000	851820000	933460000	28	28	20	1	28	28	20	23	25	25	26	22	26	23	23	25	25	26	22	26	23	17	17	18	19	16	18	15	74.1	74.1	49.5	56.369	499	499	0	214.63	By MS/MS	By MS/MS
Q13561	Q13561	Dynactin subunit 2	DCTN2	sp|Q13561|DCTN2_HUMAN Dynactin subunit 2 OS=Homo sapiens OX=9606 GN=DCTN2 PE=1 SV=4	9205800	6118800	6665900	5064700	6729400	7475200	6528800	7	7	7	1	7	7	7	6	5	6	7	6	6	6	6	5	6	7	6	6	6	6	5	6	7	6	6	6	28.2	28.2	28.2	44.23	401	401	0	52.215	By MS/MS	By MS/MS
Q13573	Q13573	SNW domain-containing protein 1	SNW1	sp|Q13573|SNW1_HUMAN SNW domain-containing protein 1 OS=Homo sapiens OX=9606 GN=SNW1 PE=1 SV=1	4856200	4329800	3903700	4203800	4698200	4626000	4363000	3	3	3	1	3	3	3	2	2	3	3	2	2	2	2	2	3	3	2	2	2	2	2	3	3	2	2	2	8.4	8.4	8.4	61.494	536	536	0	18.352	By MS/MS	By MS/MS
Q13608	Q13608	Peroxisome assembly factor 2	PEX6	sp|Q13608|PEX6_HUMAN Peroxisomal ATPase PEX6 OS=Homo sapiens OX=9606 GN=PEX6 PE=1 SV=2	0	0	0	0	0	0	0	3	3	3	1	3	3	3	1	0	1	2	1	2	3	1	0	1	2	1	2	3	1	0	1	2	1	2	3	6.7	6.7	6.7	104.06	980	980	0.00050277	1.6829	By matching
[truncated: 1,071 more rows]
[truncated: 41 more columns]

## Sheet: Kinases
						Log 2 FC Drug Vs. DMSO					Log2 Transformed LFQ Intensity
[truncated: 270 more rows]
[truncated: 47 more columns]

## Sheet: QC
				Samples	1_YKI02_DMSO	2_YKI02_100nM	3_YKI02_1uM	4_YKI02_10uM	5_MNI157_DMSO	6_MNI157_10nM	7_MNI157_10uM	Average percent enrichment
[truncated: 2,210 more rows]
[truncated: 42 more columns]

## Sheet: Graphs
Gene names	Kinase Family	100 nM	1 µM	10 µM	100 nM	10 µM
[truncated: 269 more rows]
